# Supplementary material for: Evaluation of genetic diversity and population structure of Annamocarya sinensis using SCoT markers
Source: PLoS One. 2024 Sep 4;19(9):e0309283. doi: 10.1371/journal.pone.0309283 (PMC11373820; doi:10.1371/journal.pone.0309283)
Supplement: S1 Dataset — (ZIP) [file pone.0309283.s006.zip]

Archive with 9 entries (9 files):
- Minimal Data Set/GENALEX basic data.xlsx
- Minimal Data Set/genetic distance.NTS
- Minimal Data Set/geograhpy distance.NTS
- Minimal Data Set/Guide to the Minimal Data Set Utilization.docx
- Minimal Data Set/MEGA basic data.meg
- Minimal Data Set/Popgen basic data.txt
- Minimal Data Set/Popgen Result.rst
- Minimal Data Set/SCoT 01 basic data.xlsx
- Minimal Data Set/STRUCTURE basic data.txt
