# Supplementary material for: Evaluation of genetic diversity and population structure of Annamocarya sinensis using SCoT markers
Source: PLoS One. 2024 Sep 4;19(9):e0309283. doi: 10.1371/journal.pone.0309283 (PMC11373820; doi:10.1371/journal.pone.0309283)
Supplement: S1 Dataset — (ZIP) [file pone.0309283.s006.zip › Minimal Data Set/GENALEX basic data.xlsx]

## Sheet: Sheet1
222	216	18	13	14	9	6	6	11	14	18	7	9	28	9	16	17	10	18	6	5	1	216
Example of dominant data			LY	LE	TL	TE	ND	HJ	LC	JJ	YZ	DL	DA	SJ	LS	JX	LZ	NP	JI	XC
Sample No.	Pop.	P6-1500	P6-1200	P6-1000	P6-850	P6-800	P6-750	P6-700	P6-600	P6-500	P6-450	P6-400	P6-300	P11-1200	P11-1000	P11-800	P11-700	P11-600	P11-550	P11-500	P11-400	P11-300	P11-200	P12-1700	P12-1500	P12-1000	P12-800	P12-750	P12-600	P12-500	P12-400	P14-2000	P14-1800	P14-1500	P14-1000	P14-800	P14-750	P14-600	P14-500	P14-400	P14-300	P17-1500	P17-1400	P17-1000	P17-750	P17-700	P17-600	P17-500	P17-400
LY1	LY	0	0	0	0	0	0	1	0	1	0	1	0	1	0	1	0	1	0	1	1	0	1	0	0	1	0	1	1	0	0	0	0	0	1	1	1	1	0	1	0	1	0	1	1	0	1	1	0
LY2	LY	0	0	0	0	0	0	1	0	1	0	1	0	1	0	1	0	1	0	1	1	0	1	0	0	1	0	1	1	0	0	0	0	0	1	1	1	0	0	1	0	1	0	1	1	0	1	1	0
LY3	LY	0	0	0	0	0	0	1	0	1	0	1	0	1	0	1	0	1	0	1	1	0	1	0	0	0	0	1	1	1	1	0	0	0	1	1	1	1	0	1	0	1	0	1	1	0	1	1	1
LY4	LY	1	0	0	0	1	0	1	0	1	0	1	0	1	0	1	0	1	0	1	1	0	1	0	0	1	0	1	1	1	1	0	0	0	1	1	1	0	0	1	0	0	0	1	1	0	1	1	0
LY5	LY	1	0	0	0	0	0	1	0	1	0	1	0	0	0	1	0	1	0	1	0	1	1	0	0	0	0	1	1	0	1	0	0	0	1	1	1	1	0	1	0	0	0	1	1	0	1	1	0
LY6	LY	1	0	0	0	0	0	1	0	1	0	1	0	0	0	1	0	1	0	1	0	0	0	0	0	0	0	1	1	0	1	0	0	0	1	1	1	0	0	1	0	0	0	1	0	0	1	1	1
LY7	LY	0	0	0	0	0	0	1	0	1	0	1	0	1	0	1	0	1	0	1	0	0	1	0	0	0	0	1	1	0	1	0	0	0	1	1	1	1	0	1	0	0	0	1	1	0	1	1	1
LY8	LY	0	0	0	0	0	0	1	0	1	0	1	0	0	0	1	0	1	0	1	0	1	1	0	0	0	0	1	1	0	1	0	0	0	1	1	1	0	0	1	0	0	0	1	1	0	1	1	0
LY9	LY	0	0	0	0	0	0	1	0	1	0	1	0	0	0	1	0	1	0	1	0	1	0	0	0	0	0	1	1	1	0	0	0	0	1	1	1	1	0	1	0	1	0	1	1	0	1	1	0
LY10	LY	0	0	0	0	1	0	1	0	1	0	1	0	0	0	1	0	1	0	1	1	0	1	0	0	0	0	1	1	0	1	0	0	0	1	1	1	0	0	1	0	1	0	1	1	0	1	1	0
LY11	LY	0	0	0	0	0	0	1	0	1	0	1	0	1	0	1	0	1	0	1	1	0	1	0	0	1	0	1	1	0	0	0	0	0	1	1	1	1	1	1	0	1	1	1	1	0	1	1	0
LY12	LY	0	0	0	0	0	0	1	0	1	0	1	0	1	0	1	0	1	0	1	0	1	1	0	0	0	0	1	1	0	1	0	0	0	1	1	1	0	0	1	0	0	0	1	1	0	1	1	0
LY13	LY	1	0	0	0	1	0	1	0	1	0	1	0	1	0	1	0	1	0	1	1	1	1	0	1	0	0	1	1	0	1	0	0	0	1	1	1	1	0	1	1	0	1	1	1	0	1	1	0
LE1	LE	1	0	0	0	0	0	1	0	1	0	0	0	1	0	0	0	1	0	1	0	0	0	0	0	1	0	1	1	0	0	0	0	0	0	1	1	1	0	1	0	0	0	1	0	0	1	1	0
LE2	LE	1	0	0	0	0	0	1	0	1	0	1	0	1	0	1	0	1	0	1	0	0	1	0	0	1	0	1	1	0	0	0	0	0	1	1	1	1	1	1	0	0	0	1	0	0	1	1	0
LE3	LE	0	0	0	0	0	1	1	0	1	0	1	0	0	0	1	0	1	0	1	1	1	1	0	0	1	0	1	1	0	1	0	0	0	1	1	1	1	0	1	0	0	0	1	1	0	1	1	0
LE4	LE	0	0	0	0	0	0	1	0	1	1	1	0	0	0	1	0	1	0	1	0	0	1	0	0	0	0	1	1	0	1	1	0	0	1	1	1	0	0	1	0	0	0	1	0	0	1	1	0
LE5	LE	0	0	0	0	0	0	1	1	0	1	0	0	0	0	1	0	1	0	1	0	0	1	0	0	1	0	1	1	0	0	0	0	0	1	1	1	1	1	1	0	1	0	1	1	0	1	1	0
LE6	LE	1	0	0	0	0	0	1	0	1	0	1	0	0	0	1	0	1	0	1	0	0	0	0	0	1	0	1	1	0	1	0	0	0	1	1	1	1	0	1	0	0	0	1	0	0	1	1	0
LE7	LE	1	0	0	0	0	0	1	0	1	0	1	0	1	0	1	0	1	0	1	0	1	0	0	0	1	0	1	1	0	1	0	0	0	1	1	1	0	0	1	0	0	0	1	0	0	1	1	0
LE8	LE	0	0	0	0	0	0	1	0	1	0	1	0	1	0	1	0	1	0	1	0	1	0	0	1	1	0	1	1	0	0	0	0	0	1	1	1	1	0	1	0	1	0	1	0	0	1	1	0
LE9	LE	0	0	0	0	0	0	1	0	0	0	1	0	1	0	1	0	1	0	1	1	1	1	0	0	1	0	1	1	0	1	0	0	0	1	1	1	0	1	1	1	0	0	1	1	0	1	1	0
LE10	LE	0	0	0	0	1	0	1	1	1	0	1	0	1	0	1	1	1	0	1	0	1	1	1	0	1	0	1	1	0	0	0	0	0	1	1	1	0	1	1	0	1	1	1	1	0	1	1	0
LE11	LE	0	0	0	0	0	0	1	0	1	0	1	0	0	0	1	1	1	0	1	1	1	1	1	1	1	0	1	1	0	0	0	0	1	1	1	1	0	1	1	0	0	0	1	0	0	1	1	0
LE12	LE	0	0	0	0	0	0	1	0	1	0	1	0	0	0	1	0	1	0	1	0	1	0	1	1	1	0	1	1	0	0	0	0	1	1	1	1	0	1	1	0	0	1	1	0	0	1	1	0
LE13	LE	0	0	0	0	0	1	1	0	1	0	0	0	0	0	1	1	1	0	1	1	1	1	1	1	1	0	1	1	1	0	0	0	0	1	1	1	0	1	1	0	0	0	1	0	0	1	1	0
LE14	LE	0	0	0	0	0	0	1	0	1	0	0	0	1	0	1	0	1	0	1	1	1	1	1	0	1	0	1	1	0	1	0	0	1	1	1	1	0	1	1	0	0	1	1	1	0	1	1	0
TL1	TL	0	0	0	0	0	0	1	0	1	0	1	1	1	0	1	0	1	0	1	1	1	1	0	0	0	0	1	1	0	0	0	1	1	1	1	1	0	0	0	1	0	0	1	1	0	1	1	1
TL2	TL	0	0	0	0	0	0	1	0	1	0	1	1	1	0	1	0	1	0	1	0	1	1	0	0	1	1	1	1	1	0	0	0	1	1	1	1	0	1	0	1	0	0	0	1	0	1	1	1
TL3	TL	0	0	0	0	0	0	1	0	1	0	1	1	1	0	1	1	1	0	1	1	1	1	0	1	0	0	1	1	0	1	0	0	0	1	1	1	0	0	0	0	0	0	1	1	0	1	1	1
TL4	TL	0	0	0	0	0	0	1	0	1	0	1	1	0	0	1	1	1	0	1	0	0	1	0	1	0	1	1	1	0	0	0	0	0	1	1	1	0	0	0	0	0	0	0	1	0	1	1	1
TL5	TL	0	0	0	0	0	0	1	0	1	0	1	1	0	1	1	1	1	0	1	1	1	1	0	0	1	1	1	1	0	0	0	0	0	1	0	1	0	1	0	1	0	0	0	0	0	1	1	0
TL6	TL	0	0	0	0	0	0	1	0	1	0	1	1	1	0	1	0	1	0	1	1	0	1	0	0	1	0	1	1	0	0	0	0	1	1	1	1	0	0	1	0	0	0	0	1	0	1	1	1
TL7	TL	0	0	0	0	0	0	1	0	1	0	1	1	0	0	1	1	1	0	1	1	0	1	0	0	0	0	1	1	0	1	0	0	1	1	1	1	0	1	0	0	0	0	0	1	0	1	1	1
TL8	TL	0	0	0	0	0	0	1	0	1	0	1	1	1	0	1	1	1	0	1	1	0	1	0	1	0	0	1	1	0	1	0	0	0	1	1	1	0	1	0	0	0	0	0	1	0	1	1	1
TL9	TL	0	0	0	0	0	0	1	0	1	0	1	1	1	0	1	1	1	0	1	1	0	1	0	0	1	0	1	1	0	1	0	0	1	1	0	1	0	1	1	1	0	0	0	1	0	1	1	1
TE1	TE	0	0	0	0	0	0	1	0	1	0	1	0	1	0	1	1	1	0	1	1	1	1	1	1	0	0	1	1	0	0	0	0	0	1	0	1	0	1	1	0	0	0	0	1	0	0	1	0
TE2	TE	0	0	0	0	0	0	1	0	1	0	1	0	0	0	1	1	1	0	1	0	1	1	0	1	0	0	1	1	0	0	0	0	0	1	0	1	0	1	1	1	0	1	1	0	0	0	0	1
TE3	TE	0	0	0	0	0	0	1	1	1	0	1	0	0	0	1	1	1	0	1	1	0	1	1	1	0	0	1	1	1	0	0	0	0	1	0	1	0	1	1	1	0	1	0	1	0	1	1	0
TE4	TE	0	0	0	0	0	0	1	0	1	0	1	0	1	0	1	0	1	0	1	1	0	0	1	0	0	0	1	1	0	1	0	0	0	1	0	1	0	1	1	1	1	1	0	1	0	1	1	0
TE5	TE	0	0	0	0	0	0	1	0	1	0	1	0	1	1	1	0	1	0	1	0	0	0	0	1	0	0	1	1	0	1	0	1	0	1	0	1	0	1	1	1	0	0	0	1	0	0	1	1
TE6	TE	0	0	0	0	0	0	0	0	1	0	1	0	1	1	1	0	1	0	1	0	0	0	1	0	0	0	1	1	0	0	0	0	1	1	0	1	0	0	1	0	1	1	0	1	0	1	1	0
ND1	ND	0	0	0	0	1	1	0	1	1	0	1	0	0	0	1	0	1	1	0	0	1	0	1	0	1	0	1	0	0	0	0	0	1	1	0	1	1	0	1	1	0	0	1	0	1	0	0	1
ND2	ND	0	0	0	0	1	1	0	1	0	0	1	0	0	0	1	0	1	1	0	0	0	1	0	0	1	0	1	1	0	0	0	0	0	1	1	1	0	0	1	0	0	0	1	0	1	0	1	1
ND3	ND	0	0	0	0	1	1	0	1	1	0	0	0	0	0	1	0	1	1	0	0	1	1	1	0	1	0	1	0	0	0	0	0	1	1	1	1	1	0	1	1	0	0	1	1	1	0	1	1
ND4	ND	0	0	0	0	1	1	0	1	1	0	1	0	0	1	1	0	1	1	0	0	1	1	1	0	1	0	1	1	0	0	0	0	0	1	0	1	1	0	1	0	0	0	1	1	1	0	1	1
ND5	ND	0	0	0	0	1	1	0	1	1	0	1	0	0	0	1	0	1	1	0	0	1	1	1	0	1	0	1	1	0	0	0	0	1	1	1	1	1	0	1	1	0	0	1	0	1	0	0	1
ND6	ND	0	0	0	0	1	1	0	1	0	0	1	0	0	0	1	0	1	1	0	0	0	1	0	0	1	0	1	1	0	0	0	0	0	1	1	1	1	0	1	0	0	0	1	0	1	0	1	1
HJ1	HJ	0	0	1	0	1	0	0	1	0	0	1	0	0	0	1	1	1	1	0	0	0	1	0	0	0	1	0	1	1	0	0	0	0	1	1	1	0	0	0	0	0	0	0	0	1	0	1	1
HJ2	HJ	0	0	1	0	1	1	0	1	0	0	1	0	0	0	1	0	1	1	0	0	0	1	0	0	0	1	0	1	1	0	0	0	0	1	1	1	0	0	1	0	0	0	1	0	1	0	1	1
HJ3	HJ	0	0	1	0	1	1	0	1	0	0	1	0	0	0	1	1	1	1	0	0	0	1	0	0	1	1	0	1	1	0	0	0	0	1	1	1	0	1	1	0	0	0	0	0	1	0	1	1
HJ4	HJ	0	0	1	0	1	1	0	1	0	0	1	0	0	0	1	1	1	1	0	0	1	1	0	0	0	1	1	1	0	0	0	0	0	1	1	1	0	0	0	0	0	0	1	0	1	0	1	1
HJ5	HJ	0	1	1	0	1	1	0	1	0	0	1	0	0	0	1	0	1	1	0	0	0	1	0	0	1	1	0	1	1	0	0	0	0	1	1	1	0	1	1	0	0	0	1	0	0	0	1	1
HJ6	HJ	0	1	1	0	1	1	0	1	0	0	1	0	0	0	1	1	1	1	0	0	0	1	0	0	1	1	0	1	0	0	0	0	0	1	1	1	0	1	1	0	0	0	1	0	0	0	1	1
HJ7	HJ	0	0	1	0	1	1	0	0	0	1	1	0	0	0	1	0	1	1	0	0	0	1	0	0	0	1	1	1	1	0	0	0	0	1	1	1	0	1	0	0	0	0	0	0	1	0	1	1
HJ8	HJ	0	1	1	0	1	1	0	1	0	0	1	0	0	0	1	0	1	1	0	0	0	1	0	0	0	1	1	1	1	1	0	0	0	1	1	1	0	0	0	0	0	0	1	0	1	0	1	1
HJ9	HJ	0	1	1	0	0	1	0	1	0	0	1	0	0	0	1	1	1	1	0	0	0	1	0	0	1	1	0	1	1	0	0	0	0	1	1	1	0	0	0	0	0	0	1	0	1	0	1	1
HJ10	HJ	0	1	1	0	1	1	0	1	0	0	1	0	0	0	1	0	1	1	0	0	1	1	0	0	0	1	0	1	1	0	0	0	0	1	1	1	0	0	0	0	0	0	1	0	1	0	1	1
HJ11	HJ	0	1	1	0	1	1	0	1	0	1	1	0	0	0	1	0	1	1	0	0	0	1	0	0	0	1	0	1	0	0	0	0	0	1	1	1	0	0	1	0	0	0	1	0	1	0	1	1
LC1	LC	0	1	1	0	0	1	0	1	0	0	1	0	0	0	1	1	1	0	1	0	0	0	1	0	0	1	1	1	0	1	0	1	1	1	0	1	1	1	0	0	0	0	0	1	0	1	1	1
LC2	LC	0	0	1	0	0	1	0	1	0	0	1	0	0	0	1	0	1	0	1	1	0	1	1	0	1	1	1	1	0	0	1	1	1	1	0	1	1	0	0	1	0	0	0	0	0	0	1	1
LC3	LC	1	1	1	0	0	1	0	1	0	0	1	0	0	0	1	1	1	0	1	0	0	1	0	0	0	1	1	1	0	1	1	1	1	1	0	1	0	0	0	0	0	0	0	0	0	0	1	1
LC4	LC	1	1	1	0	0	1	0	1	0	0	1	0	0	0	1	0	1	0	1	0	0	1	1	0	0	1	1	1	0	1	1	1	1	1	0	1	1	1	0	1	0	0	0	0	0	0	1	1
LC5	LC	0	0	1	0	0	1	0	1	0	0	1	0	0	0	1	1	1	0	1	1	0	1	0	0	0	1	1	1	1	1	0	1	1	1	0	1	0	1	0	0	0	0	0	0	0	0	1	1
LC6	LC	0	1	1	0	0	1	1	1	0	0	1	0	0	0	1	1	1	0	1	1	0	1	1	0	0	1	1	1	1	0	0	1	1	1	0	1	1	0	0	0	0	0	0	0	0	0	1	1
LC7	LC	0	0	1	0	0	1	1	1	0	0	1	0	0	0	1	1	1	0	1	1	0	1	1	0	0	0	1	1	1	0	0	0	1	1	0	1	1	1	0	0	0	0	0	0	0	0	1	1
LC8	LC	0	0	1	0	0	1	0	1	0	0	1	0	0	0	1	1	1	0	1	1	0	0	0	0	0	0	1	1	0	0	0	0	1	1	0	1	0	0	0	0	0	0	0	1	0	1	1	1
LC9	LC	0	0	1	0	0	1	0	1	0	0	1	0	0	0	1	0	1	0	1	1	0	1	0	0	0	1	1	1	0	1	0	1	1	1	0	1	1	1	1	0	0	0	0	0	0	0	1	1
LC10	LC	0	0	1	0	0	1	0	1	0	0	1	0	0	0	1	1	1	0	1	0	0	1	1	0	0	1	1	1	0	1	0	1	1	1	0	1	1	1	0	0	0	0	0	1	0	0	1	1
LC11	LC	0	0	1	0	0	1	0	1	0	0	1	1	0	0	1	1	1	0	1	0	0	1	0	0	0	1	1	1	0	0	0	1	1	1	0	1	1	0	0	0	0	0	0	0	0	0	1	1
LC12	LC	0	0	1	0	0	1	0	1	0	0	1	1	0	0	1	0	1	0	1	1	0	1	1	0	0	0	1	1	0	1	0	1	1	1	0	1	1	0	1	0	0	0	0	0	0	1	1	1
LC13	LC	0	0	1	0	0	1	0	1	0	0	1	0	0	0	1	0	1	0	1	1	0	1	0	0	0	1	1	1	0	1	0	1	1	1	0	1	1	1	0	0	0	0	0	0	0	0	1	1
LC14	LC	0	0	1	0	0	1	0	1	0	0	1	0	0	0	1	0	1	0	1	0	0	1	0	0	0	1	1	1	0	0	0	1	1	1	0	1	0	1	1	0	0	0	0	1	0	1	1	1
JJ1	JJ	0	1	0	0	1	1	0	1	0	0	0	0	0	0	1	0	1	0	1	0	0	0	1	1	1	0	1	1	0	1	0	1	0	1	1	1	0	0	1	0	0	0	0	1	0	1	1	0
JJ2	JJ	0	1	0	0	1	1	0	1	0	0	0	0	0	0	1	1	1	0	1	1	0	1	0	0	0	0	1	1	0	0	0	1	0	1	0	1	0	1	1	0	0	0	0	1	1	1	1	0
JJ3	JJ	0	0	0	0	1	1	0	1	0	0	0	0	0	0	1	1	1	0	1	0	0	1	0	0	0	0	1	1	0	0	0	1	0	1	1	1	0	0	1	0	0	0	0	1	1	1	1	0
JJ4	JJ	0	0	0	0	1	1	0	1	0	0	0	0	0	0	1	0	1	0	1	1	0	1	0	0	1	0	1	1	0	1	0	1	0	1	0	1	0	1	1	0	0	0	0	1	0	1	1	0
JJ5	JJ	0	1	0	0	1	1	0	1	0	0	0	0	0	0	1	0	1	0	1	0	1	0	0	0	0	0	1	0	1	1	0	0	0	1	0	1	1	1	0	0	0	0	0	0	0	0	1	1
JJ6	JJ	0	1	0	0	1	1	0	1	0	0	0	0	0	0	1	1	1	0	1	0	0	1	0	0	1	0	1	1	1	0	0	1	0	1	1	1	0	0	1	0	0	0	0	1	1	1	1	0
JJ7	JJ	0	1	0	0	1	1	0	1	0	0	0	0	0	0	1	0	1	0	1	0	0	0	1	0	1	0	1	1	1	1	0	1	0	1	1	1	0	0	1	0	1	0	1	1	1	1	1	0
JJ8	JJ	0	1	0	0	1	1	0	1	0	0	0	0	0	0	1	1	1	0	1	1	0	0	0	0	1	0	1	1	0	1	0	1	0	1	0	1	0	1	1	1	0	0	0	1	0	0	1	0
JJ9	JJ	0	1	1	0	1	1	0	1	0	0	0	0	0	0	1	1	1	0	1	1	0	0	0	0	0	0	1	1	1	1	0	1	0	1	1	1	0	0	0	1	0	0	0	1	0	1	1	0
JJ10	JJ	0	1	1	0	1	1	0	1	0	0	0	0	0	0	1	0	1	0	1	1	0	1	0	0	0	0	1	1	1	1	0	1	1	1	0	1	0	0	0	0	0	0	0	1	0	1	1	0
JJ11	JJ	0	0	0	0	1	1	0	1	0	0	0	0	0	0	1	1	1	0	0	1	0	1	0	0	1	0	1	1	1	1	0	1	0	1	1	1	0	1	1	0	0	0	0	1	0	1	1	0
JJ12	JJ	0	0	1	0	1	1	0	1	0	0	0	0	0	0	1	1	1	0	1	0	0	1	0	0	1	0	1	1	1	1	0	1	0	1	1	1	0	1	1	0	0	0	0	1	0	1	1	0
JJ13	JJ	0	0	1	0	1	1	0	1	0	0	0	0	0	0	1	1	1	0	1	0	0	1	0	0	1	0	1	1	1	1	0	1	0	1	1	1	0	0	1	0	1	0	1	1	0	1	1	0
JJ14	JJ	0	0	1	0	1	1	0	1	0	0	0	0	0	0	1	0	1	0	1	1	0	1	0	0	0	0	1	1	1	1	0	1	0	1	0	1	1	0	0	1	0	0	0	1	0	0	1	0
JJ15	JJ	0	0	0	0	1	1	0	1	0	0	0	0	0	0	1	0	1	0	1	1	0	0	0	0	0	0	1	1	1	1	0	1	0	1	0	1	0	1	1	1	0	0	0	1	0	0	1	0
JJ16	JJ	0	0	0	0	0	1	0	0	1	0	0	0	0	0	1	1	1	1	1	1	0	0	0	0	1	0	1	1	0	0	0	1	0	1	0	1	1	0	1	1	0	0	0	1	0	1	1	0
JJ17	JJ	0	0	1	0	1	1	0	1	0	0	0	0	0	0	1	0	1	0	1	0	0	0	0	0	0	0	1	0	0	0	0	1	0	1	0	1	0	0	0	1	0	0	0	1	0	0	1	0
JJ18	JJ	0	0	1	0	1	1	0	1	0	0	1	0	0	0	0	1	1	0	0	1	1	1	0	0	0	1	0	1	1	0	0	0	0	1	1	1	0	1	0	0	0	0	0	1	0	1	1	0
YZ1	YZ	0	0	1	0	1	0	0	0	1	0	1	0	0	0	1	0	1	0	1	1	1	0	0	0	0	1	1	0	1	1	0	1	0	1	1	1	0	0	0	0	1	0	0	0	0	0	1	0
YZ2	YZ	0	0	0	0	1	0	0	0	1	0	1	0	0	0	1	1	1	0	1	0	0	0	0	0	1	0	1	1	1	0	0	1	0	1	1	1	0	1	0	0	1	0	1	1	0	1	1	0
YZ3	YZ	0	0	0	0	1	1	0	0	1	0	1	0	0	0	1	0	1	0	1	1	0	1	1	0	0	0	1	1	0	0	0	1	1	1	0	1	0	0	1	0	0	0	1	1	0	1	1	1
YZ4	YZ	0	0	1	1	1	0	0	0	1	0	1	0	0	1	1	0	1	0	1	1	0	0	1	0	1	0	1	1	1	1	1	1	0	1	0	1	0	0	1	0	0	1	0	0	0	1	1	0
YZ5	YZ	0	0	0	0	1	0	0	0	1	0	1	0	0	1	1	0	1	0	1	1	0	0	0	0	1	1	1	1	1	0	0	1	0	1	1	1	0	0	1	0	1	0	1	0	0	0	1	0
YZ6	YZ	0	0	0	0	1	0	0	0	1	0	1	0	0	1	1	0	1	0	1	0	1	0	0	0	1	0	1	1	1	0	0	1	0	1	1	1	0	0	0	0	1	0	1	1	0	1	1	0
YZ7	YZ	0	0	0	0	1	0	0	0	1	0	1	0	0	0	1	0	1	0	1	1	1	1	1	0	1	0	1	1	0	0	0	1	0	1	0	1	0	0	1	0	0	0	1	1	0	1	1	0
DL1	DL	0	0	0	0	0	1	0	1	0	0	1	1	1	0	1	1	1	0	1	0	1	1	0	0	0	1	1	1	0	0	0	0	1	1	0	1	0	1	1	1	0	0	0	1	0	1	1	1
DL2	DL	0	0	0	0	1	1	0	1	0	0	1	1	0	0	1	1	1	0	1	1	1	1	0	0	0	0	1	1	0	0	0	0	1	1	0	1	0	0	0	0	0	0	0	1	0	1	1	1
DL3	DL	0	0	0	0	0	0	0	1	1	0	0	1	1	0	1	1	1	0	1	1	0	1	0	0	0	0	1	1	0	1	0	0	1	1	0	1	0	0	1	0	0	0	0	1	0	1	1	1
DL4	DL	0	0	0	0	0	1	0	1	0	0	1	1	1	0	1	0	1	0	1	1	0	1	0	0	0	0	1	1	1	1	0	1	1	1	0	1	0	0	0	0	0	0	0	0	0	0	1	0
DL5	DL	0	0	0	0	0	1	0	1	0	0	0	1	0	0	1	0	1	0	1	1	0	1	0	0	0	1	1	1	1	1	0	1	1	1	0	1	0	0	1	1	0	0	0	1	0	1	1	1
DL6	DL	0	0	0	0	0	1	0	1	0	0	1	1	1	0	1	1	1	0	1	1	1	1	0	0	0	1	1	1	0	0	0	1	1	1	0	1	0	0	0	1	0	0	0	1	0	1	1	1
DL7	DL	0	0	0	0	0	0	0	1	0	0	1	1	1	1	1	0	1	0	1	0	0	1	0	0	0	0	1	1	0	0	0	0	1	1	0	1	0	0	0	0	0	0	0	1	0	1	1	1
DL8	DL	0	0	0	0	0	1	0	1	0	0	0	1	1	0	1	1	1	0	1	0	1	1	0	0	0	1	1	1	1	0	0	1	1	1	0	1	0	0	0	1	0	0	0	1	0	0	1	1
DL9	DL	0	0	0	0	0	0	0	1	0	0	1	1	1	1	1	0	1	0	1	1	0	1	0	0	0	1	1	1	0	1	0	0	1	1	0	1	0	0	0	1	0	0	0	1	0	1	1	1
DA1	DA	0	0	0	0	1	0	0	1	0	0	1	0	0	0	1	1	1	1	1	1	0	1	0	0	0	0	1	1	0	0	0	0	1	1	0	1	0	1	1	1	0	0	0	1	0	1	1	0
DA2	DA	0	0	0	0	1	0	0	1	0	0	1	0	0	0	1	1	1	1	1	1	0	0	0	0	0	0	1	1	0	0	0	0	0	1	0	1	0	0	0	0	0	0	1	1	0	1	1	0
DA3	DA	0	0	0	0	1	0	0	1	0	0	1	0	0	0	1	1	1	1	1	1	0	0	0	0	0	0	1	1	1	0	0	0	0	1	0	1	0	0	1	0	0	0	1	1	0	1	1	0
DA4	DA	0	0	0	0	1	0	0	1	0	0	1	0	0	0	1	1	1	1	1	0	1	1	0	0	0	0	1	1	0	0	0	0	0	1	0	1	0	0	0	0	0	0	1	1	0	1	1	0
DA5	DA	0	0	0	0	1	0	0	1	0	0	1	0	0	0	1	1	1	1	1	1	0	0	0	0	0	0	1	1	0	0	0	0	0	1	0	1	0	0	0	0	0	0	0	1	0	1	1	0
DA6	DA	0	0	0	0	1	0	0	1	0	0	1	0	0	0	1	1	1	1	1	1	0	0	0	0	1	0	1	1	0	0	0	0	0	1	0	1	0	0	0	0	0	0	0	1	0	1	1	0
DA7	DA	0	0	0	0	1	0	0	1	0	0	1	0	0	0	1	1	1	1	1	1	0	0	0	0	0	0	1	1	0	0	0	0	0	1	0	1	0	0	1	0	0	0	0	1	0	1	1	0
DA8	DA	0	0	0	0	1	0	0	1	0	0	1	0	0	0	1	0	1	0	1	0	0	0	0	0	1	0	1	1	1	1	0	0	0	1	0	1	0	0	0	0	0	0	0	1	0	1	1	0
DA9	DA	0	0	0	0	1	0	0	1	0	0	1	0	0	0	1	1	1	1	1	1	0	1	0	0	0	0	1	1	0	0	0	0	0	1	0	1	0	0	0	0	0	0	0	1	0	1	1	0
DA10	DA	0	0	0	0	1	0	0	1	0	0	1	0	0	0	1	1	1	1	1	1	0	1	0	0	1	0	1	1	1	1	0	0	0	1	0	1	0	1	1	1	0	0	0	1	0	1	1	0
DA11	DA	0	0	0	0	1	0	0	1	0	0	0	0	0	0	1	1	1	1	1	0	0	1	0	0	0	0	1	1	1	0	0	0	0	1	0	1	0	0	0	0	0	0	0	1	0	1	1	0
DA12	DA	0	0	0	0	1	0	0	1	0	0	1	0	0	0	1	1	1	1	1	1	1	1	0	0	0	0	1	1	1	1	0	0	0	1	0	1	0	0	0	0	0	0	0	1	0	1	1	0
DA13	DA	0	0	0	0	1	0	0	1	0	0	1	0	0	0	1	1	1	0	1	1	0	1	0	0	0	0	1	1	0	0	0	0	0	1	0	1	0	0	0	1	0	0	1	1	0	1	1	0
DA14	DA	0	0	0	0	1	0	0	1	0	0	0	0	0	0	1	1	1	0	1	0	0	1	0	0	0	0	1	1	0	1	0	0	0	1	0	1	0	1	0	1	0	0	0	1	0	1	1	0
DA15	DA	0	0	0	0	1	0	0	1	0	0	1	0	0	0	1	1	1	0	1	0	0	1	0	0	0	0	1	1	1	1	0	0	0	1	0	1	0	1	0	0	0	0	0	1	0	1	1	0
DA16	DA	0	0	0	0	1	0	0	1	0	0	1	0	0	0	1	1	1	0	1	0	0	1	0	0	0	0	1	1	0	1	0	0	1	1	0	1	0	0	0	1	0	0	0	1	0	1	1	0
DA17	DA	0	0	0	0	1	0	0	1	0	0	1	0	0	0	1	1	1	0	1	0	0	1	0	0	0	0	1	1	1	0	0	0	0	1	0	1	0	0	0	1	0	0	0	1	0	1	1	0
DA18	DA	0	0	0	0	1	0	0	1	0	0	1	0	0	0	1	1	1	0	1	0	0	1	0	0	0	0	1	1	1	1	0	0	0	1	0	1	1	1	0	0	0	0	0	1	0	1	1	0
DA19	DA	0	0	0	0	1	0	0	1	0	0	1	0	0	0	1	1	1	0	1	0	0	1	0	0	0	0	1	1	1	0	0	0	0	1	0	1	0	1	1	1	0	0	0	1	0	1	1	0
DA20	DA	0	0	0	0	1	0	0	1	0	0	1	0	0	0	1	1	1	0	0	0	0	1	0	0	0	0	1	1	1	1	0	0	0	1	0	1	1	1	1	1	0	0	0	1	0	1	1	0
DA21	DA	0	0	0	0	1	0	0	1	0	0	1	0	0	0	1	1	1	0	1	0	0	1	0	0	0	0	1	1	0	0	0	0	0	1	0	1	0	1	1	1	0	0	0	1	0	1	1	0
DA22	DA	0	0	0	0	1	0	0	1	0	0	1	0	0	1	1	1	1	1	1	0	1	0	0	0	1	1	1	1	1	0	0	0	0	1	0	1	0	1	1	1	0	0	0	0	0	0	1	0
DA23	DA	0	0	0	0	0	0	0	1	0	0	1	0	0	1	1	1	1	1	1	0	1	0	0	0	1	1	1	1	1	0	0	0	0	1	0	1	0	1	0	1	0	0	0	0	0	1	1	0
DA24	DA	0	0	0	0	1	0	0	1	0	0	1	0	0	1	1	1	1	1	1	0	1	0	0	0	1	0	1	1	1	0	0	0	0	1	0	1	1	1	1	0	0	0	0	0	0	1	1	0
DA25	DA	0	0	0	0	1	0	0	1	0	0	1	0	0	1	1	1	1	1	1	0	1	0	0	0	1	1	1	1	1	0	0	0	0	1	0	1	0	1	1	1	0	0	0	0	0	1	1	0
DA26	DA	0	0	0	0	1	0	0	1	0	0	1	0	0	1	1	1	1	1	1	0	1	0	0	0	1	1	1	1	1	0	0	0	0	1	0	1	0	1	1	1	0	0	0	0	0	1	1	0
DA27	DA	0	0	0	0	1	0	0	1	0	0	1	0	0	1	1	1	1	1	1	0	1	0	0	0	1	0	1	1	1	0	0	0	0	1	0	1	0	1	1	1	0	0	0	0	0	1	1	0
DA28	DA	0	0	0	0	0	0	0	1	0	0	1	0	0	1	1	1	1	1	1	0	1	0	0	0	1	0	1	1	1	0	0	0	1	1	0	1	0	1	1	1	0	0	0	0	0	1	1	0
SJ1	SJ	0	0	1	0	0	1	0	0	1	0	0	1	0	0	1	1	1	0	1	0	0	1	0	0	0	1	0	0	1	0	0	0	0	1	0	1	0	0	1	1	0	0	0	0	1	1	1	1
SJ2	SJ	1	0	0	0	1	1	0	1	0	0	0	0	0	0	0	1	1	0	0	0	1	0	0	0	1	1	0	1	0	1	0	0	0	1	1	1	0	1	1	0	0	0	0	0	1	0	1	1
SJ3	SJ	0	1	1	0	0	1	0	0	1	0	0	0	0	1	0	1	1	0	1	0	1	1	1	1	0	1	0	0	0	1	0	1	0	1	0	1	0	0	0	1	0	0	0	0	1	0	1	1
SJ4	SJ	0	0	1	0	0	1	0	0	1	0	0	0	0	0	0	1	1	0	1	0	1	1	1	0	1	1	0	1	0	1	0	0	0	1	0	1	0	0	1	0	0	0	0	0	1	0	1	1
SJ5	SJ	0	0	1	0	0	1	0	0	1	0	0	0	0	1	0	0	1	0	1	0	1	1	1	0	0	1	1	0	0	1	0	0	0	1	1	1	0	0	0	0	0	0	0	0	1	0	1	1
SJ6	SJ	0	0	1	0	0	1	0	0	1	0	0	0	0	0	0	1	1	0	0	0	1	1	1	0	1	1	0	1	0	0	0	1	0	1	1	1	0	0	1	0	0	0	1	0	1	0	1	1
SJ7	SJ	0	0	1	0	0	1	0	0	1	0	0	0	0	0	1	0	1	0	1	0	0	1	0	0	1	0	1	0	0	1	0	0	0	1	0	1	0	1	1	0	0	0	0	0	1	0	1	1
SJ8	SJ	0	0	1	0	0	1	0	0	1	0	0	0	0	0	1	0	1	0	1	0	1	1	0	0	0	1	0	0	1	1	0	0	0	1	0	1	0	0	0	0	0	0	0	0	1	0	1	1
SJ9	SJ	0	0	1	0	0	1	0	0	1	0	0	0	0	0	1	0	1	0	1	0	0	1	0	0	1	0	1	0	0	0	0	1	0	1	0	1	0	0	1	0	0	0	1	0	1	0	1	1
LS1	LS	0	0	1	0	1	0	0	0	1	0	0	0	0	0	1	1	1	0	1	0	0	1	0	0	0	0	1	1	0	1	0	0	0	1	0	1	0	0	1	0	0	0	0	0	1	0	1	1
LS2	LS	0	0	0	0	1	0	0	0	1	1	0	0	0	0	1	1	1	0	1	0	0	1	0	0	1	0	1	1	0	1	0	0	0	1	0	1	0	1	0	0	0	0	0	0	1	0	1	1
LS3	LS	0	0	1	0	1	0	0	0	1	0	0	0	0	0	1	1	1	0	1	0	0	1	0	0	1	0	1	1	0	1	0	0	0	1	0	1	0	0	1	0	0	0	0	0	1	0	1	1
LS4	LS	0	0	0	0	1	0	0	0	1	0	0	0	0	0	1	0	1	0	1	0	0	1	0	0	0	0	1	1	0	0	0	1	0	1	0	1	0	0	1	0	0	0	0	0	1	0	1	1
LS5	LS	0	0	0	0	0	0	0	0	1	1	0	0	0	0	1	0	1	0	1	0	0	1	0	0	1	0	1	1	0	0	0	0	0	1	0	1	0	0	1	0	0	0	0	0	1	0	1	1
LS6	LS	0	0	0	0	1	0	0	0	1	1	0	0	0	0	1	1	1	0	1	0	0	1	0	0	1	0	1	1	0	1	0	0	0	1	0	1	0	0	0	0	0	0	0	0	1	0	1	1
LS7	LS	0	0	0	0	1	0	0	0	1	1	0	0	0	1	1	0	1	0	1	0	0	1	0	0	0	0	1	1	0	1	0	0	0	1	1	1	0	0	0	0	0	0	0	0	1	0	1	1
LS8	LS	0	0	0	0	1	0	1	0	1	0	0	0	0	0	1	1	1	0	1	0	0	1	0	0	0	0	1	1	1	1	0	0	0	1	0	1	0	0	0	1	0	0	0	0	1	1	1	0
LS9	LS	0	0	0	0	0	0	0	0	1	0	0	0	0	0	1	1	1	0	1	1	0	1	0	0	0	0	1	1	0	0	0	0	1	1	0	1	0	0	1	1	0	0	0	0	1	0	1	0
LS10	LS	0	1	0	0	1	0	0	0	1	0	0	0	0	0	1	0	1	0	1	0	1	1	0	0	0	0	1	1	1	0	0	0	0	1	0	1	0	0	0	0	0	0	0	0	0	0	1	1
LS11	LS	0	1	0	0	1	0	0	0	1	0	0	0	0	0	1	1	1	0	1	0	0	1	1	0	1	0	1	1	1	1	0	0	0	1	0	1	1	1	0	0	0	0	0	0	1	1	1	1
LS12	LS	1	0	1	0	1	0	0	0	1	0	0	0	0	0	1	1	1	0	1	0	0	1	0	0	1	0	1	1	0	0	0	0	0	1	0	1	0	1	1	0	0	0	0	0	1	0	1	0
LS13	LS	0	1	0	0	1	0	0	0	1	0	0	0	0	0	1	1	1	0	1	0	0	1	0	0	1	0	1	1	1	1	0	0	0	1	0	1	0	1	1	0	0	0	0	0	1	0	1	0
LS14	LS	1	1	0	0	1	0	0	0	1	0	0	0	0	0	1	0	1	0	1	0	0	1	0	0	0	0	1	1	1	1	0	0	1	1	0	1	0	1	0	0	0	0	0	0	1	0	1	0
LS15	LS	0	1	0	0	1	0	0	0	1	0	0	0	0	0	1	1	1	0	1	0	0	1	1	1	0	0	1	1	0	0	0	0	0	1	0	1	0	1	1	0	0	0	0	0	0	1	1	1
LS16	LS	0	1	0	0	1	0	0	0	1	0	0	0	0	0	1	0	1	0	1	1	0	1	0	0	1	0	1	1	0	1	0	0	0	1	0	1	0	1	1	0	0	0	0	0	1	1	1	0
JX1	JX	0	0	1	0	0	1	0	1	1	0	1	1	0	1	0	1	0	0	1	1	0	1	0	0	1	0	1	1	0	1	0	1	0	1	0	1	0	1	1	0	0	0	1	1	1	0	1	1
JX2	JX	0	0	1	0	0	1	0	0	1	0	0	1	0	1	0	0	0	0	1	1	1	1	0	0	0	0	1	1	0	1	0	0	0	1	1	1	0	1	1	0	0	0	1	1	1	0	1	0
JX3	JX	0	0	1	0	0	1	0	0	1	0	0	1	0	0	0	0	0	0	1	1	0	1	0	0	0	0	1	1	0	1	0	1	0	1	1	1	0	1	1	0	1	1	1	0	0	1	1	0
JX4	JX	0	0	0	0	0	1	0	0	1	0	0	1	0	1	0	0	0	0	1	1	0	1	0	0	0	0	1	1	1	0	0	0	0	1	1	1	1	0	1	1	1	0	1	0	0	1	1	0
JX5	JX	0	0	1	0	0	1	0	0	1	0	0	1	0	1	0	0	0	0	1	1	0	1	0	0	0	0	1	1	0	1	0	0	1	1	1	1	0	1	1	0	1	0	1	0	0	1	1	0
JX6	JX	0	0	0	0	0	1	0	0	1	0	1	1	0	1	0	0	0	0	1	1	0	1	0	0	0	0	1	0	1	1	0	0	0	1	1	1	0	1	1	0	0	0	1	0	0	1	1	0
JX7	JX	0	0	1	0	0	1	0	0	1	0	1	1	0	1	0	0	0	0	1	1	0	1	0	0	1	0	1	1	0	0	0	0	0	1	1	1	0	1	1	0	1	0	1	0	0	1	1	0
JX8	JX	0	0	1	0	0	1	0	0	1	0	1	1	0	0	0	0	0	0	1	1	0	1	0	0	0	0	1	1	0	0	0	0	0	1	1	1	1	0	1	0	0	0	1	0	0	1	1	0
JX9	JX	0	0	1	0	0	1	0	0	1	0	0	1	0	0	0	1	0	0	1	1	0	1	0	0	1	0	1	1	0	0	0	0	0	1	1	1	0	1	1	0	1	0	1	0	0	1	1	0
JX10	JX	0	0	1	0	0	1	0	1	1	0	0	0	0	0	0	1	0	0	1	1	0	0	0	0	1	0	1	1	0	0	0	0	0	1	1	1	0	1	1	0	1	0	1	0	0	1	1	0
JX11	JX	0	0	0	0	1	1	0	0	0	0	0	0	0	0	0	1	0	0	1	1	0	1	0	0	0	1	1	1	0	0	0	1	0	1	1	1	1	1	1	0	1	1	1	1	0	0	1	0
JX12	JX	1	0	1	0	1	1	0	0	1	0	0	1	0	0	0	1	0	0	1	0	0	1	0	0	0	1	1	1	0	1	0	1	0	1	1	1	0	1	1	0	0	0	1	0	0	1	0	1
JX13	JX	0	0	1	0	0	1	0	0	1	0	0	0	0	0	0	1	0	0	1	0	0	0	0	0	0	1	1	1	1	1	1	1	0	1	1	1	0	0	1	0	0	0	1	1	0	1	0	1
JX14	JX	0	0	1	0	0	1	0	0	1	0	0	0	0	0	0	1	0	0	1	0	0	0	0	0	0	0	1	1	0	1	0	1	0	1	1	1	0	1	0	0	0	0	0	0	1	0	0	1
JX15	JX	0	0	1	0	0	1	0	0	1	0	1	1	0	0	0	1	0	0	1	0	0	1	0	0	1	0	1	1	0	1	1	1	0	1	1	1	0	0	0	0	0	0	1	1	0	0	1	0
JX16	JX	0	0	1	0	0	1	0	0	1	0	0	1	0	0	0	1	1	0	1	0	0	1	0	0	1	0	1	1	0	1	1	1	0	1	1	1	0	1	0	0	0	0	1	1	0	1	1	0
JX17	JX	0	1	0	0	0	0	1	1	1	0	0	0	0	0	0	1	1	0	1	1	0	1	0	1	0	0	1	1	1	1	0	0	0	1	1	1	0	0	1	0	0	0	1	1	0	1	1	0
LZ1	LZ	0	0	1	0	0	1	0	0	1	0	1	0	0	0	0	1	1	0	1	0	0	1	0	0	0	0	1	1	1	1	0	0	0	1	1	0	1	1	1	0	0	1	1	1	0	0	1	0
LZ2	LZ	0	0	1	0	0	1	1	0	1	0	1	0	0	0	0	1	1	0	1	1	0	1	0	0	0	0	1	1	0	1	0	0	0	1	1	1	0	1	1	1	1	1	1	1	0	0	1	0
LZ3	LZ	0	0	1	0	0	1	1	0	1	0	0	0	0	0	0	1	0	0	1	1	0	1	0	0	1	0	1	1	1	1	0	0	0	1	1	1	0	0	1	0	1	1	1	1	0	1	1	1
LZ4	LZ	0	1	0	0	0	1	1	0	1	0	0	0	0	0	1	1	1	0	1	0	0	1	0	0	0	1	1	1	0	1	0	1	0	1	1	1	0	1	1	0	1	0	1	1	0	1	1	0
LZ5	LZ	0	0	1	0	0	1	0	0	1	0	1	0	0	0	0	1	1	0	1	0	0	1	0	1	1	0	1	0	0	1	0	0	0	1	1	1	0	0	1	0	0	1	1	1	0	1	1	0
LZ6	LZ	0	1	1	0	0	1	0	0	1	0	0	0	0	0	0	1	1	0	1	1	1	1	0	1	1	0	1	1	0	1	0	0	0	1	1	1	0	0	1	1	0	1	1	1	0	1	1	1
LZ7	LZ	0	0	1	0	0	1	0	0	1	0	1	0	0	0	0	1	0	0	1	0	0	1	0	0	0	0	1	1	0	1	0	0	0	1	1	1	0	1	0	1	0	1	1	1	0	1	1	0
LZ8	LZ	0	0	1	0	0	1	0	0	1	0	0	1	0	0	0	1	1	0	1	1	1	1	1	1	0	1	0	1	0	1	0	0	0	1	1	1	0	1	0	0	0	0	1	0	0	1	1	0
LZ9	LZ	0	0	1	0	0	1	0	0	1	0	1	0	0	0	0	1	1	0	1	0	0	1	0	1	1	0	1	0	0	1	0	0	0	1	1	1	0	0	1	0	0	1	1	1	0	1	1	0
LZ10	LZ	0	1	1	0	0	1	0	0	1	0	0	0	0	0	0	1	1	0	1	1	1	1	0	1	1	0	1	1	0	1	0	0	0	1	1	1	0	0	1	1	0	1	1	1	0	1	1	1
NP1	NP	0	0	0	0	1	0	1	1	1	0	1	0	0	0	1	1	1	0	1	1	1	1	1	1	1	0	1	1	1	0	0	0	0	1	0	1	1	1	0	0	0	0	0	1	0	1	1	0
NP2	NP	1	0	0	0	1	0	1	1	1	0	1	0	1	0	1	1	1	0	1	1	1	0	1	1	0	0	1	1	1	0	0	0	0	1	0	1	0	1	0	0	0	0	0	1	0	0	1	1
NP3	NP	0	0	0	0	1	0	1	1	1	0	1	0	1	0	1	1	1	0	1	1	1	1	1	1	0	0	1	1	0	1	0	0	0	1	0	1	0	1	1	0	0	1	0	1	0	1	1	0
NP4	NP	0	0	0	0	1	0	1	1	1	0	1	0	1	0	1	1	1	0	1	1	1	0	0	1	0	0	1	1	0	1	0	0	0	1	1	1	0	0	1	0	1	1	0	1	0	1	1	0
NP5	NP	0	0	0	0	1	0	1	1	1	0	1	0	1	0	1	1	1	0	1	1	1	1	1	1	0	0	1	1	0	0	0	0	0	1	0	1	1	1	0	0	0	0	1	1	1	1	1	0
NP6	NP	0	0	0	0	1	0	1	1	1	0	1	0	1	0	1	1	1	0	1	1	1	1	1	1	0	0	1	1	1	0	0	0	0	1	0	1	1	1	0	0	0	0	0	1	0	0	1	0
NP7	NP	0	1	1	0	1	1	1	1	1	0	1	0	1	0	1	1	1	0	1	1	1	1	0	1	1	0	1	1	1	1	0	0	0	1	0	1	1	1	1	0	1	0	0	1	0	1	1	0
NP8	NP	0	1	1	0	1	1	1	1	1	0	1	0	1	0	1	1	1	0	1	1	0	1	1	1	0	0	1	1	0	1	0	0	0	1	0	1	1	0	0	0	0	0	1	1	1	0	1	0
NP9	NP	0	0	0	0	1	0	1	1	1	0	1	0	1	0	1	0	1	0	1	1	0	1	1	1	0	1	1	1	0	0	0	0	0	1	0	1	1	1	1	0	1	0	0	1	0	1	1	0
NP10	NP	1	0	0	0	1	0	1	1	1	0	1	0	1	0	1	1	1	0	1	1	0	1	1	1	1	0	1	1	0	0	0	0	0	1	0	1	0	0	0	0	0	1	0	1	0	0	1	0
NP11	NP	0	0	0	0	1	0	1	1	1	0	1	0	1	1	1	0	1	0	1	1	1	0	1	1	0	1	1	1	1	0	0	0	0	1	0	1	0	1	1	0	0	0	0	1	0	1	1	1
NP12	NP	1	1	0	0	1	0	1	1	1	0	1	0	1	1	1	1	1	0	1	0	1	1	1	1	0	1	1	1	0	0	0	0	0	1	0	1	1	0	0	1	0	0	0	1	0	0	1	0
NP13	NP	1	0	0	0	1	0	1	1	1	0	1	0	1	0	1	1	1	0	1	1	0	1	1	1	0	1	1	1	0	0	0	0	1	1	0	1	1	0	0	0	0	0	0	1	0	1	1	0
NP14	NP	0	0	0	0	1	0	1	1	1	0	1	0	1	0	1	1	1	0	1	1	0	1	1	1	1	0	1	1	0	1	0	0	1	1	0	1	1	1	0	0	0	0	0	1	0	0	1	1
NP15	NP	0	1	0	0	1	0	1	1	1	0	1	0	1	0	1	1	1	0	1	1	0	1	1	1	0	0	1	1	1	0	0	0	0	1	0	1	0	1	0	0	0	1	0	1	0	1	1	0
NP16	NP	0	0	0	0	1	0	0	1	1	0	1	0	0	0	1	1	1	0	1	1	0	1	1	0	1	0	1	1	0	0	0	0	0	1	0	1	1	1	0	0	0	0	0	1	1	1	1	1
NP17	NP	1	0	0	0	1	0	0	1	1	0	1	0	1	0	1	1	1	0	1	1	1	1	0	0	1	1	1	1	0	0	0	0	0	1	0	1	1	0	0	0	0	0	1	1	1	0	1	0
NP18	NP	0	0	0	0	1	0	0	1	1	0	1	0	1	1	1	0	1	0	1	1	1	0	1	0	0	0	1	1	0	1	0	0	1	1	1	1	1	0	0	0	0	0	0	1	1	0	1	0
JI1	JI	0	0	0	0	1	0	1	0	1	0	1	0	1	0	1	0	1	0	1	0	1	0	1	1	0	0	1	1	0	1	0	0	0	1	0	1	1	0	0	1	0	0	0	0	0	0	1	0
JI2	JI	0	0	0	0	1	0	1	0	1	0	1	0	1	0	1	0	1	0	1	0	0	0	0	0	0	0	1	1	0	0	0	0	0	1	1	1	0	1	0	1	1	1	0	1	1	1	1	0
JI3	JI	0	0	0	0	1	0	1	0	1	0	1	0	1	0	1	0	1	0	1	1	0	0	1	1	1	0	1	1	0	1	1	0	1	1	1	1	0	1	1	0	1	0	0	1	0	1	1	0
JI4	JI	0	0	1	1	1	0	1	0	1	0	1	0	1	1	1	0	1	0	1	0	1	0	1	1	1	0	1	1	1	1	0	0	0	1	0	1	1	1	1	1	1	0	0	1	1	1	1	0
JI5	JI	0	0	0	0	1	0	0	1	1	0	1	0	0	0	1	1	1	0	1	1	1	1	0	0	1	0	1	1	0	0	1	0	1	1	0	1	0	1	1	0	1	1	0	1	0	1	1	0
JI6	JI	0	0	0	0	1	0	0	1	1	0	1	0	1	0	1	0	1	0	1	1	1	1	0	1	1	0	1	1	0	1	0	0	0	1	0	1	1	0	0	0	0	0	0	1	0	1	1	0
XC1	XC	0	0	1	0	1	0	0	1	0	0	1	0	0	1	1	0	1	0	1	1	1	0	1	0	1	1	1	1	1	1	0	1	0	1	1	1	0	1	0	1	0	0	0	1	0	0	1	0
XC2	XC	0	1	0	0	1	0	0	1	0	1	1	0	0	0	1	1	1	1	1	0	0	0	0	1	1	0	1	1	1	0	0	0	0	1	1	1	1	0	0	0	0	0	1	1	0	0	1	0
XC3	XC	0	0	1	0	1	0	0	1	0	0	1	0	0	0	1	0	1	1	1	0	0	0	0	1	0	0	1	1	0	0	0	0	1	1	0	1	0	0	1	0	0	0	0	1	0	1	1	0
XC4	XC	0	0	0	0	1	0	0	1	0	1	1	0	0	1	0	1	1	1	1	1	0	0	0	0	1	0	1	1	0	0	0	1	0	1	1	1	0	1	0	0	0	0	0	1	0	0	1	0
XC5	XC	0	0	0	0	1	0	0	0	1	0	1	0	0	0	1	0	1	1	1	1	0	1	0	1	0	0	1	1	1	0	0	1	1	1	0	1	1	0	0	0	0	0	1	1	0	0	1	0
[truncated: 174 more columns]

## Sheet: PhiPT (3)
Results of Analysis of Molecular Variance
Input as Binary Distance Matrix for Calculation of PhiPT
Data Sheet	Sheet1
Data Title	Example of dominant data
No. Samples	216
No. Pops	18
No. Regions	1
No. Permutations	999	No. PW Pop Permutations	999
N0	11.8388
SSTOT	8534.65
Pop	LY	LE	TL	TE	ND	HJ	LC	JJ	YZ	DL	DA	SJ	LS	JX	LZ	NP	JI	XC
n	13	14	9	6	6	11	14	18	7	9	28	9	16	17	10	18	6	5
SSWP	246.154	293.857	116	89	72.5	151.455	269.429	318.611	110.571	112.889	475.893	158.889	288.125	488.353	230	356.056	102.667	110.8
Summary AMOVA Table
Source	df	SS	MS	Est. Var.	%
Among Pops	17	4543.4	267.259	20.8722	0.508705
Within Pops	198	3991.25	20.1578	20.1578	0.491295
Total	215	8534.65		41.03	1
Stat	Value	P(rand >= data)
PhiPT	0.508705	0.001
PhiPT max	0.818398
Phi'PT	0.621586
Probability, P(rand >= data), for PhiPT is based on standard permutation across the full data set.
PhiPT = AP / (WP + AP) = AP / TOT
Key: AP = Est. Var. Among Pops, WP = Est. Var. Within Pops

## Sheet: PhiPT
Results of Analysis of Molecular Variance
Input as Binary Distance Matrix for Calculation of PhiPT
Data Sheet	D (3)
Data Title	Random binary data with XY coords
No. Samples	216
No. Pops	18
No. Regions	1
No. Permutations	999	No. PW Pop Permutations	999
N0	11.8388
SSTOT	11932.9
Pop	Pop1	Pop2	Pop3	Pop4	Pop5	Pop6	Pop7	Pop8	Pop9	Pop10	Pop11	Pop12	Pop13	Pop14	Pop15	Pop16	Pop17	Pop18
n	13	14	9	6	6	11	14	18	7	9	28	9	16	17	10	18	6	5
SSWP	667.231	729.5	442.667	269.667	270.333	555.273	730	947.944	338.286	437.333	1511.14	446.444	837.75	888.824	502.1	938.056	281.5	224
Summary AMOVA Table
Source	df	SS	MS	Est. Var.	%
Among Pops	17	914.843	53.8143	0	0
Within Pops	198	11018.1	55.6467	55.6467	1
Total	215	11932.9		55.6467	1
Stat	Value	P(rand >= data)
PhiPT	-0.00278922	0.933
PhiPT max	0.4987
Phi'PT	-0.00559298
Probability, P(rand >= data), for PhiPT is based on standard permutation across the full data set.
PhiPT = AP / (WP + AP) = AP / TOT
Key: AP = Est. Var. Among Pops, WP = Est. Var. Within Pops
Warning! Negative Among Pops. Est. Var. of -0.155 converted to zero for pie chart presentation!
