# Supplementary material for: Evaluation of genetic diversity and population structure of Annamocarya sinensis using SCoT markers
Source: PLoS One. 2024 Sep 4;19(9):e0309283. doi: 10.1371/journal.pone.0309283 (PMC11373820; doi:10.1371/journal.pone.0309283)
Supplement: S1 Dataset — (ZIP) [file pone.0309283.s006.zip › Minimal Data Set/genetic distance.NTS]

3 18L 18L 1 0
LY LE TL TE ND HJ LC JJ YZ DL DA SJ LS XJ LZ NP JI XC
 0.0000
 0.1217 0.0000
 0.2416 0.1909 0.0000
 0.1460 0.1019 0.1807 0.0000
 0.2902 0.2712 0.4131 0.3074 0.0000
 0.3496 0.3262 0.3059 0.3604 0.2641 0.0000
 0.1978 0.1680 0.1795 0.1489 0.2602 0.2413 0.0000
 0.2841 0.2600 0.2365 0.2485 0.2975 0.3060 0.2346 0.0000
 0.2387 0.2418 0.3114 0.2379 0.3284 0.3822 0.2511 0.1582 0.0000
 0.2443 0.2216 0.0960 0.1956 0.3654 0.2749 0.1384 0.2029 0.3125 0.0000
 0.2301 0.2696 0.2348 0.2356 0.3376 0.2961 0.2368 0.1839 0.1988 0.1974 0.0000
 0.3245 0.2780 0.2466 0.2772 0.3023 0.1757 0.2405 0.3115 0.3738 0.2186 0.3008 0.0000
 0.2605 0.2374 0.1908 0.2150 0.2875 0.2489 0.2208 0.1740 0.2655 0.1904 0.2138 0.1562 0.0000
 0.1228 0.1514 0.2381 0.1906 0.2705 0.2816 0.1647 0.2342 0.2566 0.2021 0.2334 0.2297 0.2152 0.0000
 0.1773 0.1997 0.2943 0.2249 0.3242 0.3706 0.2311 0.2661 0.3090 0.2554 0.3232 0.2840 0.2602 0.1273 0.0000
 0.1577 0.1745 0.2421 0.1442 0.2869 0.3734 0.1675 0.2280 0.1763 0.2506 0.2257 0.3230 0.2368 0.1963 0.2343 0.0000
 0.1931 0.1737 0.2963 0.1582 0.3103 0.4429 0.2536 0.2387 0.1910 0.2921 0.2215 0.3670 0.2664 0.2426 0.2872 0.1204 0.0000
 0.2244 0.2607 0.3087 0.2555 0.3500 0.3443 0.2560 0.1879 0.2018 0.2657 0.1308 0.3763 0.2648 0.2205 0.2477 0.2054 0.2304 0.0000
