# Supplementary material for: Evaluation of genetic diversity and population structure of Annamocarya sinensis using SCoT markers
Source: PLoS One. 2024 Sep 4;19(9):e0309283. doi: 10.1371/journal.pone.0309283 (PMC11373820; doi:10.1371/journal.pone.0309283)
Supplement: S1 Dataset — (ZIP) [file pone.0309283.s006.zip › Minimal Data Set/geograhpy distance.NTS]

3 18L 18L 1 0
 LY LE TL TE ND HJ LC JJ YZ DL DA SJ LS XJ LZ NP JI XC
 0.0000
 44.450 0.0000
 43.450 52.880 0.0000
 104.63 66.050 118.43 0.0000
 134.99 112.66 163.68 63.590 0.0000
 194.17 167.80 217.62 118.05 118.04 0.0000
 219.41 200.26 246.04 159.72 159.72 48.320 0.0000
 154.63 148.22 192.33 116.52 116.52 48.880 54.260 0.0000
 194.56 192.67 234.35 161.96 161.96 67.670 31.570 45.860 0.0000
 77.420 88.470 119.35 98.610 98.610 122.13 135.69 82.110 118.16 0.0000
 126.00 140.76 169.17 141.19 141.19 117.74 111.38 68.960 85.08 52.34 0.0000
 321.18 303.45 353.83 248.27 190.80 136.26 120.47 171.20 148.04 253.05 231.72 0.0000
 354.78 339.15 388.79 285.49 226.76 171.38 149.14 202.21 173.39 284.3 258.4 38.4 0.0000
 354.63 361.42 397.23 334.42 272.43 227.26 179.21 218.31 172.54 277.93 229.21 187.5
 175.02 0.0000
 355.05 353.90 395.63 316.56 252.99 201.13 156.86 205.79 161.53 277.8 235.22 131.16
 113.9 62.45 0.0000
 137.45 178.40 134.87 241.85 267.36 311.38 322.92 271.00 300.26 189.71 216.1 442.18
 472.03 430.34 447.75 0.0000
 150.09 191.80 149.15 254.67 278.25 321.01 330.84 279.60 307.32 198.99 222.64 450.58
 479.78 432.98 452.31 14.66 0.0000
 220.89 231.34 263.85 215.09 159.64 133.39 330.84 279.60 307.32 198.99 222.64 187.13
 201.5 134.36 147.84 300.62 304.74 0.0000
