# Supplementary material for: Evaluation of genetic diversity and population structure of Annamocarya sinensis using SCoT markers
Source: PLoS One. 2024 Sep 4;19(9):e0309283. doi: 10.1371/journal.pone.0309283 (PMC11373820; doi:10.1371/journal.pone.0309283)
Supplement: S1 Dataset — (ZIP) [file pone.0309283.s006.zip › Minimal Data Set/MEGA basic data.meg]

#Mega
!Title singleSCOT.txt;

#LY1
#LY2
#LY3
#LY4
#LY5
#LY6
#LY7
#LY8
#LY9
#LY10
#LY11
#LY12
#LY13
#LE1
#LE2
#LE3
#LE4
#LE5
#LE6
#LE7
#LE8
#LE9
#LE10
#LE11
#LE12
#LE13
#LE14
#TL1
#TL2
#TL3
#TL4
#TL5
#TL6
#TL7
#TL8
#TL9
#TE1
#TE2
#TE3
#TE4
#TE5
#TE6
#ND1
#ND2
#ND3
#ND4
#ND5
#ND6
#HJ1
#HJ2
#HJ3
#HJ4
#HJ5
#HJ6
#HJ7
#HJ8
#HJ9
#HJ10
#HJ11
#LC1
#LC2
#LC3
#LC4
#LC5
#LC6
#LC7
#LC8
#LC9
#LC10
#LC11
#LC12
#LC13
#LC14
#JJ1
#JJ2
#JJ3
#JJ4
#JJ5
#JJ6
#JJ7
#JJ8
#JJ9
#JJ10
#JJ11
#JJ12
#JJ13
#JJ14
#JJ15
#JJ16
#JJ17
#JJ18
#YZ1
#YZ2
#YZ3
#YZ4
#YZ5
#YZ6
#YZ7
#DL1
#DL2
#DL3
#DL4
#DL5
#DL6
#DL7
#DL8
#DL9
#DA1
#DA2
#DA3
#DA4
#DA5
#DA6
#DA7
#DA8
#DA9
#DA10
#DA11
#DA12
#DA13
#DA14
#DA15
#DA16
#DA17
#DA18
#DA19
#DA20
#DA21
#DA22
#DA23
#DA24
#DA25
#DA26
#DA27
#DA28
#SJ1
#SJ2
#SJ3
#SJ4
#SJ5
#SJ6
#SJ7
#SJ8
#SJ9
#LS1
#LS2
#LS3
#LS4
#LS5
#LS6
#LS7
#LS8
#LS9
#LS10
#LS11
#LS12
#LS13
#LS14
#LS15
#LS16
#JX1
#JX2
#JX3
#JX4
#JX5
#JX6
#JX7
#JX8
#JX9
#JX10
#JX11
#JX12
#JX13
#JX14
#JX15
#JX16
#JX17
#LZ1
#LZ2
#LZ3
#LZ4
#LZ5
#LZ6
#LZ7
#LZ8
#LZ9
#LZ10
#NP1
#NP2
#NP3
#NP4
#NP5
#NP6
#NP7
#NP8
#NP9
#NP10
#NP11
#NP12
#NP13
#NP14
#NP15
#NP16
#NP17
#NP18
#JI1
#JI2
#JI3
#JI4
#JI5
#JI6
#XC1
#XC2
#XC3
#XC4
#XC5
0.0000
0.0994 0.0000
0.1348 0.1609 0.0000
0.1769 0.1297 0.1877 0.0000
0.1877 0.1716 0.1557 0.1987 0.0000
0.1932 0.1662 0.1400 0.1932 0.1400 0.0000
0.1987 0.1716 0.1557 0.1877 0.1144 0.1094 0.0000
0.1823 0.1877 0.2042 0.2153 0.1195 0.1557 0.1195 0.0000
0.2209 0.2610 0.2097 0.2552 0.2097 0.2265 0.2097 0.1716 0.0000
0.1877 0.1932 0.2097 0.2209 0.1987 0.2153 0.1877 0.1609 0.1769 0.0000
0.1823 0.1769 0.2610 0.2265 0.2494 0.2787 0.2379 0.2209 0.1932 0.1195 0.0000
0.2907 0.2728 0.2787 0.3151 0.2436 0.2728 0.2552 0.2042 0.2669 0.1987 0.2042 0.0000
0.2669 0.3089 0.2907 0.2669 0.2322 0.2847 0.2322 0.2265 0.3028 0.1987 0.2265 0.1769 0.0000
0.3528 0.3213 0.4191 0.3788 0.3788 0.3593 0.3528 0.3464 0.4191 0.3788 0.3338 0.2907 0.3275 0.0000
0.3657 0.3338 0.4191 0.3920 0.3788 0.3722 0.3657 0.3593 0.4329 0.4055 0.3464 0.3028 0.3657 0.0944 0.0000
0.3528 0.3338 0.3657 0.3788 0.3401 0.3722 0.3657 0.2967 0.3528 0.3657 0.3593 0.3028 0.3028 0.2209 0.1877 0.0000
0.3854 0.3788 0.4398 0.4398 0.3987 0.3657 0.3854 0.3528 0.4122 0.3854 0.4191 0.3089 0.3464 0.2042 0.1823 0.1716 0.0000
0.4055 0.3464 0.3920 0.4055 0.4191 0.3854 0.3657 0.3338 0.3788 0.3657 0.3213 0.3401 0.3788 0.1877 0.1557 0.2209 0.2265 0.0000
0.3593 0.3151 0.4122 0.3464 0.3464 0.3657 0.3593 0.3151 0.3722 0.3722 0.3275 0.3338 0.3089 0.1823 0.1823 0.1823 0.1987 0.1716 0.0000
0.3528 0.3213 0.3657 0.3401 0.3275 0.3464 0.3401 0.2967 0.3275 0.3401 0.3089 0.2669 0.3151 0.1877 0.1769 0.1246 0.2042 0.2097 0.1504 0.0000
0.3338 0.3275 0.3854 0.3722 0.3338 0.3657 0.3722 0.3275 0.3213 0.3854 0.3151 0.3338 0.3213 0.2153 0.2153 0.2042 0.2669 0.2265 0.1877 0.1609 0.0000
0.3854 0.3528 0.4259 0.4398 0.4259 0.4754 0.4259 0.3528 0.3987 0.4122 0.3657 0.2967 0.3464 0.2265 0.1932 0.1932 0.2097 0.2153 0.2097 0.2042 0.2209 0.0000
0.3657 0.3464 0.4469 0.4191 0.4191 0.4539 0.4469 0.3722 0.3657 0.4055 0.3338 0.3275 0.3528 0.2787 0.2322 0.2787 0.2847 0.2209 0.2494 0.2436 0.2379 0.1932 0.0000
0.3722 0.3920 0.4827 0.4539 0.4398 0.4469 0.4539 0.3528 0.3854 0.3987 0.3401 0.3593 0.3213 0.2967 0.2728 0.2610 0.2907 0.2847 0.2322 0.2847 0.2669 0.2097 0.1609 0.0000
0.3593 0.3528 0.4539 0.4122 0.3987 0.4055 0.4259 0.3401 0.3722 0.4259 0.3657 0.3593 0.3338 0.2728 0.2728 0.2494 0.2669 0.3089 0.2669 0.2265 0.1987 0.2322 0.1823 0.1557 0.0000
0.3593 0.3657 0.4122 0.4122 0.3854 0.4329 0.3987 0.3401 0.3338 0.3854 0.3657 0.3593 0.3213 0.3338 0.2967 0.3213 0.3028 0.3089 0.2787 0.3464 0.3151 0.2552 0.2728 0.1877 0.2097 0.0000
0.3338 0.3401 0.4122 0.4259 0.3987 0.4469 0.3987 0.3028 0.3593 0.3464 0.3028 0.2967 0.3089 0.2847 0.2494 0.2379 0.2669 0.2847 0.2552 0.2610 0.2907 0.1769 0.2265 0.1557 0.1662 0.1662 0.0000
0.4469 0.4539 0.4900 0.4610 0.4329 0.4974 0.4191 0.4259 0.4610 0.4610 0.4398 0.3657 0.3920 0.4469 0.4055 0.4469 0.4398 0.4469 0.4122 0.4191 0.4122 0.4122 0.3788 0.3593 0.3854 0.3987 0.3464 0.0000
0.4469 0.4539 0.4900 0.4329 0.4329 0.5123 0.4329 0.4259 0.4329 0.4754 0.3854 0.3657 0.4055 0.4469 0.3920 0.4329 0.4398 0.4469 0.4122 0.3788 0.4122 0.3987 0.3528 0.3213 0.3854 0.3722 0.3338 0.1246 0.0000
0.4398 0.5048 0.4539 0.4974 0.3722 0.4900 0.4122 0.3920 0.4539 0.4398 0.4754 0.3854 0.3722 0.4259 0.3854 0.3987 0.4055 0.4259 0.3920 0.3722 0.3920 0.4191 0.3464 0.3401 0.3920 0.3788 0.3657 0.1297 0.1823 0.0000
0.4539 0.4329 0.4827 0.4682 0.4122 0.4329 0.3722 0.4055 0.4398 0.4398 0.4610 0.3854 0.4259 0.3854 0.3464 0.4122 0.3528 0.4122 0.3657 0.3854 0.4191 0.4191 0.3464 0.3528 0.4191 0.4055 0.4055 0.1716 0.1716 0.1348 0.0000
0.4827 0.4754 0.5275 0.5123 0.4259 0.5199 0.4682 0.4469 0.4682 0.5123 0.4754 0.4259 0.4827 0.4259 0.3722 0.4259 0.4469 0.4122 0.3920 0.3854 0.4055 0.4191 0.3338 0.3528 0.4055 0.3920 0.3788 0.1609 0.1609 0.1452 0.1662 0.0000
0.3920 0.4259 0.4469 0.4329 0.4191 0.4682 0.4055 0.3854 0.4191 0.3920 0.3464 0.3528 0.3657 0.3528 0.3151 0.3657 0.3722 0.3657 0.3213 0.3275 0.3722 0.3464 0.3028 0.2728 0.3464 0.3338 0.2728 0.1348 0.1144 0.1400 0.1504 0.1823 0.0000
0.4754 0.4827 0.4469 0.4754 0.4055 0.4539 0.4055 0.3987 0.4610 0.4191 0.4259 0.3788 0.4055 0.4469 0.3920 0.4191 0.3987 0.3920 0.3854 0.3788 0.4398 0.4122 0.3401 0.3338 0.4122 0.4259 0.3464 0.1348 0.1557 0.1297 0.1400 0.1609 0.1044 0.0000
0.4539 0.4610 0.4398 0.4398 0.3854 0.4469 0.3722 0.3657 0.4682 0.4259 0.4469 0.3987 0.3987 0.4398 0.3854 0.4398 0.4191 0.4122 0.3920 0.4122 0.4055 0.4191 0.3854 0.3657 0.4329 0.4055 0.3528 0.1297 0.1716 0.1144 0.1246 0.1662 0.1195 0.0508 0.0000
0.4191 0.4122 0.4469 0.4055 0.4055 0.4539 0.3788 0.3854 0.4610 0.4329 0.3987 0.3920 0.4055 0.4329 0.3788 0.3920 0.4122 0.4191 0.3854 0.3657 0.4259 0.3722 0.3657 0.3089 0.4259 0.4122 0.3089 0.1662 0.1144 0.1932 0.1823 0.1609 0.1144 0.0748 0.0797 0.0000
0.3593 0.3788 0.4122 0.4398 0.3464 0.4329 0.3464 0.3028 0.3213 0.3089 0.2907 0.2967 0.2967 0.3338 0.3338 0.3089 0.3028 0.3464 0.3028 0.3089 0.3028 0.2322 0.2494 0.1877 0.2322 0.2097 0.1877 0.2847 0.3089 0.3028 0.2907 0.3401 0.2379 0.2847 0.2552 0.2728 0.0000
0.3987 0.3788 0.4398 0.4539 0.3722 0.4191 0.4122 0.3275 0.3593 0.3722 0.3401 0.3089 0.3213 0.3089 0.2967 0.2967 0.2552 0.3464 0.2907 0.3089 0.3028 0.2322 0.2042 0.1987 0.1877 0.2436 0.1987 0.3213 0.3213 0.3528 0.3151 0.3275 0.3089 0.3213 0.3275 0.3089 0.1246 0.0000
0.4122 0.4055 0.4259 0.4682 0.4122 0.4610 0.4398 0.3657 0.3593 0.3722 0.3528 0.3464 0.3464 0.3854 0.3464 0.3464 0.2907 0.3464 0.3657 0.3987 0.3788 0.2907 0.2494 0.2322 0.2907 0.2209 0.2322 0.3338 0.3338 0.3788 0.3275 0.3657 0.3089 0.3213 0.3275 0.3089 0.1246 0.1452 0.0000
0.3657 0.3854 0.4191 0.4329 0.3657 0.4398 0.3920 0.3213 0.3528 0.3028 0.3089 0.3788 0.3528 0.3920 0.3275 0.3528 0.2967 0.3657 0.3089 0.3028 0.3593 0.2847 0.2436 0.2610 0.2728 0.2728 0.2153 0.3028 0.3151 0.3089 0.3338 0.3338 0.2436 0.2669 0.2728 0.2552 0.1400 0.2042 0.1400 0.0000
0.3788 0.3722 0.4191 0.4191 0.3788 0.3987 0.3401 0.3089 0.3401 0.3151 0.3338 0.3528 0.3657 0.3657 0.3401 0.4055 0.3089 0.3528 0.2967 0.3151 0.3464 0.2847 0.3028 0.2728 0.3213 0.3213 0.2728 0.4055 0.3920 0.4398 0.3987 0.4122 0.3657 0.3788 0.3722 0.3528 0.1932 0.2042 0.2153 0.1452 0.0000
0.3213 0.3788 0.3854 0.4259 0.3338 0.4055 0.3854 0.3275 0.3213 0.3089 0.3151 0.3722 0.3464 0.3464 0.3338 0.3593 0.3151 0.3593 0.2907 0.2967 0.3028 0.3275 0.2728 0.2907 0.2907 0.3401 0.2436 0.3854 0.3722 0.3788 0.3920 0.3788 0.3089 0.3593 0.3657 0.3464 0.1987 0.2322 0.2552 0.1504 0.1609 0.0000
0.5275 0.5048 0.5123 0.5275 0.5275 0.5199 0.5429 0.4754 0.4827 0.4974 0.5048 0.4974 0.5744 0.4682 0.4974 0.5429 0.5987 0.4539 0.4900 0.4974 0.5199 0.5048 0.4259 0.4900 0.4754 0.5199 0.4900 0.6069 0.6236 0.5987 0.6491 0.5506 0.5744 0.6069 0.6491 0.5905 0.5199 0.4754 0.5506 0.5123 0.4827 0.4754 0.0000
0.4469 0.3722 0.4610 0.4329 0.4469 0.4827 0.4610 0.4398 0.4900 0.3788 0.4259 0.4610 0.5199 0.4055 0.3788 0.5048 0.5429 0.3657 0.4259 0.4329 0.4398 0.4398 0.4329 0.4827 0.4827 0.4974 0.4682 0.5824 0.5824 0.5744 0.5744 0.5585 0.5048 0.5351 0.5429 0.5506 0.4682 0.4682 0.5275 0.5048 0.4610 0.4398 0.2153 0.0000
0.4827 0.4329 0.4539 0.4974 0.4827 0.5048 0.4827 0.4469 0.4974 0.4398 0.4754 0.4539 0.5123 0.4259 0.4539 0.5123 0.5506 0.3854 0.4754 0.4827 0.5199 0.4754 0.4259 0.5048 0.4900 0.4900 0.4469 0.5905 0.5905 0.5824 0.6152 0.5824 0.5429 0.5585 0.5987 0.5585 0.5199 0.5048 0.5506 0.5275 0.4974 0.4754 0.0748 0.1609 0.0000
0.5506 0.4682 0.5506 0.5048 0.4754 0.5905 0.5351 0.4974 0.5199 0.4754 0.5275 0.5199 0.5824 0.4754 0.4469 0.5199 0.6236 0.4329 0.4682 0.4900 0.4539 0.4827 0.4469 0.5275 0.5123 0.5123 0.4827 0.6320 0.6665 0.5744 0.5905 0.5275 0.5824 0.5824 0.5744 0.5824 0.4974 0.4974 0.5905 0.5351 0.4754 0.4398 0.1716 0.1044 0.1716 0.0000
0.5048 0.4398 0.5048 0.5199 0.5048 0.5429 0.5199 0.4682 0.5199 0.4754 0.4827 0.4900 0.5199 0.4329 0.4055 0.4610 0.5275 0.3657 0.4122 0.4329 0.4682 0.4398 0.3788 0.4259 0.4398 0.4827 0.4259 0.5824 0.5987 0.6069 0.6069 0.5585 0.5506 0.5506 0.5905 0.5506 0.4974 0.4539 0.5275 0.5048 0.4754 0.4398 0.1094 0.1452 0.0994 0.1557 0.0000
0.4827 0.4055 0.4539 0.4827 0.4682 0.5048 0.4682 0.4469 0.4682 0.4259 0.4610 0.4827 0.5585 0.4398 0.3987 0.4974 0.5664 0.3722 0.4329 0.4682 0.4469 0.4469 0.4539 0.4900 0.5048 0.5199 0.4610 0.5744 0.5744 0.5664 0.5199 0.5351 0.5123 0.5275 0.5199 0.5275 0.4754 0.4610 0.5199 0.5275 0.4539 0.4610 0.1987 0.0700 0.1662 0.1297 0.1400 0.0000
0.6491 0.5905 0.5199 0.6152 0.5664 0.5275 0.5506 0.4974 0.5506 0.4900 0.5744 0.5199 0.6491 0.5199 0.4900 0.6665 0.5905 0.4754 0.5744 0.5987 0.6405 0.5905 0.5506 0.5744 0.6577 0.5585 0.6069 0.5048 0.4610 0.4398 0.4398 0.4259 0.4469 0.4055 0.4259 0.4900 0.5429 0.5585 0.5585 0.5506 0.5506 0.5123 0.3722 0.3028 0.3338 0.3788 0.3657 0.3213 0.0000
0.6152 0.5905 0.5199 0.5987 0.4900 0.5275 0.5048 0.4682 0.5351 0.4754 0.5585 0.4900 0.5824 0.4900 0.4754 0.5987 0.5744 0.4754 0.5275 0.5506 0.5905 0.5744 0.5351 0.5744 0.6405 0.5429 0.5905 0.5048 0.4900 0.4398 0.4827 0.4539 0.4469 0.4469 0.4539 0.5048 0.5275 0.5123 0.5429 0.5351 0.5351 0.4974 0.3593 0.3401 0.3338 0.4055 0.3788 0.3464 0.1044 0.0000
0.5987 0.5429 0.5048 0.5664 0.5664 0.5275 0.5664 0.5429 0.5664 0.5048 0.4974 0.5048 0.5987 0.5048 0.4900 0.5987 0.6069 0.4610 0.5275 0.5199 0.6405 0.5429 0.5351 0.5429 0.6236 0.5123 0.5744 0.6152 0.4610 0.5275 0.4827 0.4398 0.4469 0.4900 0.5429 0.4900 0.5429 0.5429 0.5744 0.5987 0.5824 0.5744 0.3854 0.3528 0.3464 0.4329 0.4055 0.3593 0.1348 0.1044 0.0000
0.5987 0.5744 0.5048 0.5824 0.4754 0.4827 0.5351 0.4539 0.5048 0.4900 0.5275 0.4900 0.5664 0.5199 0.5048 0.5824 0.5905 0.4900 0.5744 0.5506 0.5744 0.5744 0.5048 0.5429 0.5905 0.5744 0.5905 0.4900 0.4754 0.4122 0.4682 0.4398 0.4469 0.4055 0.4259 0.4754 0.5275 0.4827 0.5905 0.5664 0.5987 0.5123 0.3464 0.3788 0.3464 0.4191 0.3920 0.3854 0.1557 0.1348 0.1557 0.0000
0.6152 0.5744 0.5351 0.5824 0.5664 0.5905 0.5824 0.5275 0.5506 0.5048 0.4974 0.5199 0.6152 0.4754 0.4754 0.5824 0.5905 0.4610 0.4974 0.5048 0.6069 0.5275 0.5506 0.5744 0.6236 0.5275 0.5744 0.5987 0.5048 0.5123 0.5429 0.4682 0.4610 0.5048 0.5275 0.4900 0.5429 0.5429 0.5744 0.5664 0.5987 0.5429 0.3854 0.3528 0.3722 0.4055 0.3920 0.3987 0.2097 0.1769 0.1452 0.2209 0.0000
0.5824 0.5275 0.5506 0.5664 0.5048 0.5275 0.4900 0.4974 0.5987 0.5351 0.5429 0.5199 0.5824 0.4754 0.4329 0.5506 0.5585 0.4329 0.4827 0.5048 0.5744 0.4974 0.5506 0.5585 0.6069 0.5275 0.5585 0.5664 0.4900 0.4974 0.4974 0.4539 0.4329 0.4610 0.4827 0.4469 0.5429 0.5275 0.5744 0.5664 0.5664 0.5585 0.4398 0.3528 0.3854 0.4469 0.4055 0.3593 0.1987 0.1246 0.1348 0.2097 0.1246 0.0000
0.5987 0.6069 0.5199 0.6152 0.5199 0.5429 0.5351 0.5123 0.5199 0.5048 0.5275 0.4754 0.5824 0.5048 0.4900 0.6320 0.5585 0.4754 0.4974 0.5506 0.5744 0.5275 0.4900 0.5429 0.6069 0.5275 0.5744 0.4900 0.4329 0.4259 0.4398 0.4259 0.4055 0.3788 0.4122 0.4610 0.4827 0.4827 0.5275 0.5351 0.5351 0.4974 0.3722 0.3528 0.3593 0.4191 0.3657 0.3593 0.1662 0.1246 0.1557 0.1452 0.1662 0.1987 0.0000
0.6665 0.6405 0.5351 0.6491 0.5506 0.5744 0.5506 0.5429 0.5987 0.5199 0.6069 0.5048 0.5824 0.5199 0.5199 0.6152 0.5744 0.5199 0.5275 0.5351 0.6236 0.5429 0.5506 0.5905 0.6236 0.5905 0.6069 0.5199 0.4900 0.4539 0.4827 0.4827 0.4610 0.4191 0.4682 0.5048 0.5275 0.5275 0.5744 0.5506 0.5664 0.5275 0.3854 0.3528 0.3464 0.4329 0.3920 0.3722 0.1662 0.1144 0.1452 0.1348 0.1452 0.1557 0.1144 0.0000
0.6931 0.6491 0.6405 0.6405 0.5905 0.6665 0.5905 0.5987 0.6236 0.6069 0.5987 0.6069 0.6931 0.4974 0.4974 0.6069 0.6152 0.4974 0.5351 0.5123 0.5664 0.5351 0.5429 0.5506 0.5987 0.5664 0.6152 0.5744 0.4682 0.4610 0.4610 0.4469 0.4539 0.4682 0.5048 0.4974 0.5664 0.5824 0.6320 0.6236 0.6069 0.5824 0.4055 0.3593 0.3788 0.4259 0.4122 0.3788 0.1716 0.1297 0.1094 0.1716 0.1716 0.1609 0.1609 0.1297 0.0000
0.6577 0.6320 0.5585 0.6069 0.5123 0.5664 0.5585 0.4754 0.5429 0.5429 0.6152 0.5123 0.6069 0.5275 0.5123 0.5905 0.6152 0.5123 0.5351 0.5429 0.5664 0.5664 0.5744 0.6152 0.6491 0.5664 0.5987 0.5123 0.4974 0.4469 0.5199 0.4610 0.4974 0.4682 0.4754 0.5429 0.5664 0.5351 0.5987 0.5905 0.5905 0.5506 0.3657 0.3722 0.3528 0.4122 0.3987 0.3788 0.1400 0.0508 0.1400 0.1195 0.1716 0.1195 0.1504 0.1094 0.1246 0.0000
0.6236 0.5824 0.5585 0.6069 0.5123 0.5351 0.4974 0.4900 0.5905 0.5429 0.5987 0.5275 0.5905 0.4682 0.4398 0.5429 0.4900 0.4259 0.4754 0.4974 0.5506 0.4900 0.5429 0.5987 0.6320 0.5987 0.6152 0.5905 0.5744 0.5048 0.4900 0.5351 0.4974 0.5123 0.5351 0.5429 0.5664 0.5506 0.5987 0.5744 0.5744 0.5506 0.4329 0.3593 0.4055 0.4398 0.3987 0.3920 0.2042 0.1195 0.1716 0.2042 0.1504 0.0797 0.1609 0.1400 0.1452 0.1246 0.0000
0.4610 0.4398 0.4754 0.4900 0.4055 0.4682 0.4329 0.3987 0.4754 0.4469 0.4539 0.4191 0.4469 0.4469 0.4191 0.4610 0.4398 0.4329 0.3854 0.4469 0.4974 0.4539 0.4191 0.4122 0.4259 0.4259 0.4259 0.4610 0.4469 0.4398 0.3987 0.4539 0.4055 0.3528 0.3593 0.3788 0.3722 0.3593 0.3987 0.3528 0.3528 0.3213 0.4259 0.3788 0.3987 0.4055 0.3788 0.3987 0.4191 0.4329 0.4610 0.3920 0.4329 0.4055 0.3920 0.3788 0.4398 0.4259 0.4398 0.0000
0.3987 0.4055 0.4682 0.4539 0.4539 0.4754 0.4539 0.4055 0.4539 0.4539 0.4329 0.4398 0.4398 0.4122 0.3854 0.3593 0.3920 0.3722 0.3151 0.3722 0.4329 0.4055 0.4259 0.3920 0.4469 0.4469 0.4191 0.3987 0.3987 0.4329 0.4055 0.3788 0.3464 0.3593 0.3788 0.3338 0.4055 0.3920 0.4329 0.3854 0.3722 0.3528 0.3920 0.3987 0.3788 0.4259 0.3464 0.3657 0.4827 0.4682 0.4682 0.4259 0.4398 0.4259 0.4259 0.4827 0.4900 0.4754 0.4754 0.2153 0.0000
0.5123 0.4469 0.4827 0.5275 0.4259 0.4469 0.4122 0.3401 0.4398 0.4539 0.4610 0.3987 0.4682 0.4398 0.4259 0.3987 0.3788 0.4122 0.3528 0.3593 0.4754 0.4329 0.4122 0.3920 0.3788 0.4191 0.4055 0.4122 0.4259 0.4329 0.3920 0.4329 0.3593 0.3464 0.3920 0.3987 0.3275 0.3151 0.3528 0.3593 0.3464 0.3788 0.5048 0.4539 0.5048 0.5429 0.4682 0.4469 0.4259 0.4398 0.4827 0.4122 0.4539 0.4122 0.4122 0.3987 0.4610 0.4469 0.4329 0.2042 0.2209 0.0000
0.4827 0.5048 0.4827 0.5429 0.4398 0.4754 0.4827 0.4329 0.4827 0.5275 0.5048 0.4682 0.5123 0.4974 0.3987 0.4539 0.4055 0.4398 0.3788 0.4398 0.5048 0.4754 0.4259 0.4469 0.4754 0.4610 0.4754 0.4398 0.4539 0.4900 0.4610 0.4610 0.4398 0.3987 0.4469 0.4259 0.4191 0.3920 0.4055 0.3593 0.3854 0.3788 0.4191 0.4398 0.4055 0.5123 0.3987 0.4329 0.4539 0.4122 0.4539 0.3987 0.4682 0.4259 0.4122 0.4259 0.5048 0.4191 0.4469 0.2153 0.1662 0.1877 0.0000
0.4398 0.4329 0.3854 0.4682 0.4259 0.4329 0.4539 0.3788 0.3987 0.4259 0.4329 0.4398 0.4974 0.4974 0.4398 0.4259 0.4610 0.4682 0.5048 0.4682 0.5048 0.4469 0.4539 0.4329 0.4610 0.4469 0.4469 0.4398 0.3987 0.4055 0.3788 0.4610 0.3722 0.3338 0.3528 0.3593 0.3788 0.3920 0.3788 0.3987 0.4398 0.4191 0.4469 0.4122 0.4469 0.4827 0.4259 0.3920 0.3722 0.4398 0.4682 0.4122 0.4682 0.4682 0.3987 0.4682 0.5048 0.4754 0.5048 0.2265 0.2322 0.2209 0.2209 0.0000
0.4827 0.4754 0.4398 0.5123 0.4827 0.5048 0.4974 0.4469 0.4398 0.4974 0.4900 0.5429 0.5585 0.5275 0.4827 0.4682 0.4610 0.4398 0.4055 0.4974 0.5506 0.5048 0.4539 0.4191 0.4900 0.4191 0.4754 0.3987 0.4398 0.3788 0.3920 0.4191 0.3593 0.3722 0.4055 0.4259 0.3788 0.4055 0.3788 0.3722 0.4539 0.4055 0.4329 0.4398 0.4329 0.4827 0.4259 0.4055 0.3722 0.4398 0.4398 0.4122 0.4259 0.4398 0.3987 0.4259 0.4754 0.4469 0.4610 0.2494 0.1877 0.1987 0.1769 0.1987 0.0000
0.3987 0.3920 0.3987 0.4682 0.4259 0.4469 0.4398 0.3920 0.3987 0.4122 0.4191 0.4539 0.4974 0.4827 0.4259 0.4122 0.4055 0.3854 0.3657 0.4398 0.5048 0.4329 0.3722 0.3657 0.4191 0.3920 0.4191 0.3987 0.4398 0.3920 0.3920 0.4055 0.3593 0.3089 0.3528 0.3464 0.3528 0.3401 0.3528 0.3338 0.3722 0.3657 0.4469 0.4259 0.4469 0.4398 0.3987 0.4055 0.4398 0.4974 0.5123 0.4682 0.4827 0.4974 0.4539 0.5275 0.5987 0.5351 0.5351 0.2610 0.1557 0.2322 0.2097 0.1987 0.1348 0.0000
0.4754 0.4682 0.4900 0.5351 0.4610 0.4539 0.4469 0.3854 0.5048 0.4610 0.4827 0.4329 0.4469 0.4469 0.4191 0.4469 0.4259 0.4055 0.3722 0.4610 0.4682 0.4398 0.3920 0.3593 0.4539 0.4122 0.3987 0.2907 0.3275 0.2847 0.2847 0.3338 0.2436 0.2209 0.2379 0.2552 0.3338 0.3464 0.3089 0.3151 0.3657 0.3464 0.4974 0.4610 0.4827 0.5199 0.4900 0.4539 0.3788 0.4055 0.4610 0.3788 0.4754 0.4191 0.3788 0.4329 0.4974 0.4259 0.4539 0.2436 0.2494 0.2494 0.2494 0.2494 0.2265 0.2265 0.0000
0.4827 0.4900 0.4682 0.5275 0.4682 0.4900 0.4539 0.4469 0.5123 0.4827 0.5048 0.5123 0.5123 0.5429 0.4682 0.4539 0.4610 0.4682 0.4055 0.4974 0.5506 0.5048 0.4827 0.4469 0.5048 0.4469 0.4329 0.3464 0.3987 0.4055 0.3788 0.4191 0.3464 0.2847 0.3151 0.3089 0.4055 0.4191 0.4191 0.3722 0.4398 0.4329 0.4610 0.4398 0.4469 0.4827 0.4259 0.4191 0.4122 0.4259 0.4827 0.4539 0.4827 0.4398 0.4122 0.4682 0.5506 0.4754 0.4754 0.2728 0.2322 0.2552 0.1877 0.2322 0.1987 0.1987 0.2153 0.0000
0.4827 0.4469 0.4682 0.4827 0.4259 0.4754 0.4259 0.3788 0.4539 0.4827 0.4900 0.4259 0.4539 0.4974 0.4259 0.4259 0.3788 0.3854 0.3275 0.4122 0.4754 0.4191 0.3722 0.3920 0.4329 0.3657 0.3920 0.3213 0.3338 0.3401 0.3028 0.3401 0.3089 0.2610 0.2787 0.2967 0.3528 0.3528 0.3275 0.2847 0.3213 0.3401 0.4610 0.4682 0.4329 0.4827 0.4259 0.4329 0.4122 0.4259 0.4682 0.4259 0.4827 0.4122 0.4122 0.4539 0.5199 0.4469 0.4610 0.1932 0.1769 0.1877 0.1662 0.2436 0.1769 0.1877 0.1609 0.1557 0.0000
0.5199 0.5123 0.5351 0.5664 0.4610 0.5275 0.4900 0.4398 0.5199 0.5351 0.5275 0.4754 0.5048 0.4754 0.4191 0.4469 0.3987 0.4329 0.3464 0.4469 0.4974 0.4974 0.4329 0.4259 0.4827 0.4539 0.4974 0.2669 0.3028 0.3089 0.2847 0.2967 0.2787 0.2436 0.2610 0.2669 0.3987 0.3722 0.4122 0.3657 0.4191 0.4122 0.5585 0.5351 0.5275 0.5987 0.5199 0.5123 0.3920 0.3920 0.4469 0.3657 0.4329 0.3920 0.3788 0.4191 0.4539 0.4122 0.3987 0.2787 0.2153 0.2153 0.1932 0.2728 0.2153 0.2265 0.1769 0.1716 0.1195 0.0000
0.4900 0.4682 0.4754 0.5048 0.4610 0.4827 0.4469 0.4259 0.4754 0.4754 0.5275 0.4754 0.4754 0.5048 0.4469 0.4055 0.4122 0.4469 0.3722 0.4610 0.4539 0.4398 0.4469 0.3987 0.4539 0.4122 0.3987 0.3657 0.4055 0.3593 0.3338 0.4122 0.3401 0.3275 0.3338 0.3151 0.3854 0.3987 0.3593 0.3528 0.4055 0.3987 0.4682 0.4610 0.4539 0.4754 0.4329 0.3987 0.4469 0.4469 0.5048 0.4610 0.5351 0.4469 0.4329 0.4754 0.5123 0.4827 0.4398 0.2552 0.2042 0.2610 0.2042 0.2494 0.1932 0.2265 0.1877 0.1609 0.1504 0.1987 0.0000
0.4827 0.4754 0.4974 0.4974 0.4827 0.4754 0.4398 0.4055 0.4827 0.4974 0.5048 0.4682 0.4539 0.5123 0.4398 0.4539 0.4610 0.4539 0.4191 0.4974 0.5048 0.4469 0.4259 0.4055 0.4469 0.4191 0.3920 0.2847 0.3464 0.3151 0.2787 0.3528 0.2847 0.2379 0.2552 0.2728 0.3401 0.3528 0.3528 0.3338 0.4259 0.4191 0.5199 0.4827 0.5048 0.5123 0.4827 0.4329 0.4398 0.4539 0.4974 0.4398 0.5123 0.4539 0.4259 0.4682 0.5351 0.4754 0.4754 0.2265 0.2322 0.2669 0.2209 0.2436 0.2209 0.2436 0.1716 0.1452 0.1452 0.2042 0.1504 0.0000
0.5429 0.4900 0.5275 0.5429 0.5123 0.5048 0.4682 0.4191 0.4974 0.5275 0.5199 0.4539 0.5123 0.4827 0.4122 0.4539 0.4329 0.3854 0.3657 0.4398 0.5199 0.4329 0.3987 0.4055 0.4469 0.4329 0.4191 0.2728 0.3089 0.3528 0.2787 0.3275 0.2494 0.2265 0.2436 0.2494 0.3788 0.3788 0.3788 0.3338 0.3854 0.3657 0.4900 0.4398 0.4610 0.4827 0.4398 0.4191 0.3722 0.3987 0.4259 0.3987 0.4539 0.3987 0.3854 0.4122 0.4754 0.4329 0.4329 0.2153 0.2322 0.2322 0.2209 0.2787 0.2209 0.2436 0.1932 0.1348 0.1246 0.1609 0.1716 0.1452 0.0000
0.5429 0.5199 0.5905 0.4974 0.5744 0.5199 0.5123 0.5048 0.4827 0.4539 0.4754 0.5429 0.5585 0.4827 0.4539 0.4974 0.5048 0.3987 0.4329 0.4974 0.4900 0.4900 0.4398 0.4469 0.4900 0.5048 0.4191 0.4259 0.4398 0.4329 0.3788 0.4329 0.3593 0.3854 0.3920 0.4259 0.4610 0.5048 0.4754 0.4259 0.3987 0.4191 0.4754 0.4259 0.4610 0.4682 0.4682 0.4329 0.4682 0.5123 0.5123 0.4974 0.5275 0.5275 0.5275 0.4827 0.4754 0.5351 0.5664 0.4539 0.4610 0.4610 0.5199 0.4610 0.4754 0.4900 0.4539 0.4469 0.4469 0.5429 0.4682 0.4610 0.4469 0.0000
0.5506 0.5585 0.5664 0.5824 0.5987 0.5744 0.5506 0.5275 0.5351 0.4329 0.4682 0.5506 0.5506 0.5824 0.5199 0.5824 0.5744 0.4610 0.5585 0.5987 0.6069 0.5585 0.4754 0.4539 0.5744 0.5123 0.4259 0.3657 0.4329 0.3854 0.3854 0.3854 0.3528 0.3275 0.3464 0.3920 0.4259 0.4827 0.4259 0.4055 0.4191 0.3987 0.5429 0.4191 0.5123 0.4900 0.4754 0.4259 0.4055 0.4900 0.5048 0.4610 0.5199 0.5199 0.4610 0.4754 0.5123 0.5123 0.5429 0.4754 0.5123 0.4682 0.5585 0.4259 0.4539 0.4539 0.4191 0.4122 0.4539 0.5048 0.4900 0.4398 0.3987 0.1400 0.0000
0.5351 0.5275 0.5199 0.5506 0.5048 0.4827 0.4610 0.4539 0.4469 0.4329 0.4827 0.5048 0.5199 0.5506 0.4900 0.5506 0.4974 0.4469 0.4974 0.5506 0.5905 0.5429 0.4900 0.4539 0.5744 0.4827 0.4259 0.3920 0.4191 0.3987 0.3338 0.4259 0.3401 0.3528 0.3722 0.4055 0.4259 0.4827 0.4259 0.3920 0.4055 0.3854 0.5123 0.4329 0.4682 0.5048 0.4900 0.4259 0.4055 0.4469 0.4610 0.4469 0.5506 0.5199 0.4754 0.4754 0.5123 0.5275 0.5275 0.5048 0.5123 0.4398 0.4974 0.4122 0.4539 0.4682 0.3920 0.4122 0.3987 0.4610 0.4610 0.4259 0.3987 0.1195 0.1044 0.0000
0.5199 0.4974 0.5664 0.4900 0.5664 0.5585 0.5351 0.4974 0.5199 0.4191 0.4122 0.5048 0.5199 0.5199 0.4610 0.4900 0.5123 0.4191 0.4398 0.5351 0.5585 0.4682 0.4754 0.3854 0.5585 0.4682 0.3987 0.4469 0.4610 0.4682 0.4259 0.4539 0.3528 0.4055 0.3987 0.3788 0.4398 0.4974 0.4398 0.3920 0.4055 0.4122 0.5275 0.4329 0.4974 0.4610 0.4754 0.4259 0.5199 0.5199 0.5048 0.5351 0.5351 0.5199 0.5506 0.5506 0.5905 0.5905 0.6236 0.4754 0.4259 0.4974 0.4682 0.4122 0.4539 0.3854 0.3920 0.3722 0.4122 0.5048 0.4329 0.3722 0.3854 0.1716 0.1662 0.1452 0.0000
0.6152 0.6405 0.5664 0.5824 0.5506 0.5905 0.5824 0.5275 0.4329 0.4900 0.5585 0.5987 0.5664 0.5506 0.5048 0.5506 0.5275 0.4610 0.4682 0.5664 0.5429 0.5275 0.5199 0.4827 0.5275 0.4827 0.4827 0.4754 0.4754 0.4398 0.4827 0.4398 0.4754 0.4754 0.4682 0.5351 0.4827 0.4682 0.4974 0.4191 0.3920 0.3987 0.4259 0.4469 0.4539 0.4329 0.4610 0.4259 0.4191 0.4610 0.5048 0.4469 0.5048 0.5351 0.5048 0.4191 0.4974 0.4398 0.5905 0.4610 0.4974 0.4827 0.4682 0.4398 0.4122 0.4122 0.4754 0.4539 0.4122 0.4900 0.4900 0.4539 0.4682 0.1932 0.2436 0.2322 0.2209 0.0000
0.5987 0.5585 0.6320 0.5664 0.6491 0.6405 0.6152 0.5744 0.5351 0.5048 0.4974 0.5987 0.6320 0.5664 0.5199 0.6152 0.6069 0.4900 0.5585 0.6320 0.5585 0.5429 0.4900 0.4682 0.5429 0.5123 0.4682 0.4754 0.4610 0.5123 0.4398 0.4827 0.4191 0.4469 0.4539 0.4610 0.4827 0.5123 0.4682 0.4900 0.4754 0.4539 0.5275 0.3788 0.4827 0.4191 0.4754 0.3722 0.4055 0.4610 0.4469 0.4610 0.5199 0.5199 0.4900 0.4329 0.4539 0.4974 0.5905 0.5351 0.5585 0.5275 0.6069 0.4974 0.4974 0.4974 0.4754 0.4974 0.4974 0.5824 0.5199 0.4682 0.4539 0.1716 0.1662 0.1557 0.1557 0.2097 0.0000
0.6152 0.5744 0.5824 0.5351 0.6152 0.5744 0.5824 0.5275 0.5048 0.5351 0.5123 0.6152 0.6665 0.5351 0.4900 0.5664 0.5905 0.4469 0.4974 0.5824 0.5123 0.5123 0.5048 0.5123 0.5585 0.5275 0.4827 0.4754 0.5048 0.5123 0.5275 0.5275 0.4469 0.5048 0.5123 0.5199 0.5275 0.5905 0.5123 0.4469 0.4900 0.4682 0.4539 0.4191 0.4682 0.4469 0.4754 0.4122 0.4610 0.4610 0.4900 0.4610 0.4900 0.5199 0.5048 0.4329 0.4398 0.4682 0.5429 0.5506 0.5429 0.5275 0.5585 0.4974 0.4827 0.5429 0.4900 0.5123 0.4827 0.5824 0.5048 0.4827 0.4682 0.1297 0.2209 0.1769 0.1987 0.1987 0.1144 0.0000
0.5506 0.5429 0.5987 0.5199 0.5987 0.5585 0.5506 0.5275 0.5506 0.4900 0.4827 0.5824 0.5506 0.5048 0.4610 0.4900 0.5275 0.4055 0.4539 0.5351 0.5275 0.4827 0.4900 0.4398 0.5275 0.4974 0.4122 0.4055 0.4329 0.4122 0.4398 0.3854 0.3788 0.3920 0.3987 0.3788 0.4539 0.4974 0.4682 0.4055 0.4055 0.4398 0.5123 0.4610 0.5123 0.4900 0.4900 0.4682 0.5048 0.5824 0.5506 0.5351 0.5351 0.5199 0.5664 0.5664 0.5429 0.5905 0.6236 0.4900 0.4398 0.4682 0.5429 0.4259 0.4539 0.4539 0.4329 0.3987 0.4398 0.5199 0.4900 0.4259 0.4539 0.1094 0.1246 0.1662 0.1452 0.1877 0.1769 0.1348 0.0000
0.6069 0.5664 0.5585 0.5275 0.5905 0.5506 0.5429 0.5351 0.5123 0.4539 0.5351 0.5585 0.5585 0.5585 0.5275 0.5744 0.5664 0.4974 0.5351 0.6236 0.5824 0.5199 0.5429 0.4900 0.5987 0.5506 0.4610 0.3987 0.4539 0.4191 0.4191 0.4610 0.4122 0.3722 0.3657 0.4259 0.4754 0.5199 0.4469 0.4259 0.4398 0.4469 0.5506 0.4682 0.5351 0.5123 0.5429 0.4754 0.3987 0.4539 0.5123 0.4398 0.5275 0.5429 0.4682 0.4398 0.4754 0.4754 0.5824 0.4398 0.4610 0.4469 0.5048 0.3788 0.4191 0.4329 0.3854 0.4469 0.4329 0.5275 0.4682 0.4191 0.4469 0.1246 0.1504 0.1400 0.1716 0.2042 0.1504 0.1609 0.1297 0.0000
0.5905 0.5664 0.5429 0.5429 0.5585 0.5664 0.5275 0.5048 0.5275 0.4539 0.5351 0.5585 0.5744 0.5744 0.5275 0.5585 0.5351 0.4682 0.5199 0.6069 0.5987 0.5664 0.5744 0.5048 0.6152 0.5351 0.4610 0.3593 0.4259 0.3788 0.4329 0.4191 0.3722 0.3464 0.3401 0.3987 0.4900 0.5506 0.4754 0.4398 0.4539 0.4329 0.5664 0.4974 0.5199 0.5275 0.5429 0.5048 0.4259 0.4539 0.5429 0.4974 0.5123 0.5585 0.4827 0.4682 0.5199 0.4900 0.5824 0.4539 0.4469 0.4329 0.4754 0.3657 0.3920 0.4055 0.3722 0.3920 0.4055 0.4398 0.4539 0.4055 0.4191 0.1348 0.1297 0.1504 0.1609 0.1823 0.1932 0.1823 0.1297 0.0944 0.0000
0.5664 0.5429 0.5824 0.4900 0.5824 0.6236 0.5664 0.5429 0.5506 0.4469 0.4539 0.5506 0.5351 0.4900 0.4191 0.4900 0.5275 0.3920 0.4539 0.5351 0.5275 0.4539 0.4754 0.4259 0.5429 0.4398 0.4259 0.4191 0.4191 0.3987 0.4259 0.3854 0.3788 0.3920 0.3854 0.4055 0.4539 0.5123 0.4259 0.3788 0.4191 0.4539 0.5585 0.4329 0.5275 0.4900 0.5048 0.4398 0.4055 0.3788 0.3788 0.4329 0.4191 0.4191 0.4610 0.4329 0.4122 0.4259 0.5123 0.5351 0.4974 0.5275 0.5275 0.4827 0.4827 0.4827 0.4610 0.4827 0.4398 0.5199 0.4754 0.4539 0.4398 0.1823 0.2097 0.2097 0.1557 0.2322 0.1987 0.1987 0.1662 0.1609 0.1932 0.0000
0.5506 0.5123 0.5199 0.4754 0.5048 0.5585 0.4900 0.4682 0.4754 0.4469 0.4398 0.5506 0.5506 0.5048 0.4329 0.5048 0.5275 0.3788 0.4682 0.5048 0.5429 0.5123 0.4610 0.4682 0.5275 0.4398 0.4259 0.3657 0.3528 0.3722 0.3854 0.3464 0.3401 0.3401 0.3464 0.3528 0.4259 0.4827 0.3987 0.3788 0.4191 0.4398 0.5275 0.4329 0.4974 0.5048 0.4754 0.4259 0.3788 0.4055 0.4055 0.4469 0.4191 0.4191 0.4469 0.4469 0.4398 0.4682 0.4974 0.5351 0.4974 0.4539 0.5123 0.4122 0.4398 0.4539 0.4469 0.3987 0.3987 0.4329 0.4754 0.4398 0.3854 0.1504 0.1557 0.1452 0.1877 0.2322 0.1769 0.1662 0.1348 0.1823 0.1504 0.1348 0.0000
0.4827 0.4469 0.4974 0.4259 0.5123 0.5351 0.4682 0.4469 0.4398 0.4122 0.4329 0.5429 0.5429 0.4682 0.4122 0.4974 0.5048 0.3722 0.4469 0.4974 0.4754 0.4900 0.4398 0.4610 0.5199 0.4610 0.4191 0.4259 0.4398 0.4329 0.4329 0.4329 0.4122 0.4259 0.4191 0.4259 0.4900 0.5048 0.4469 0.4259 0.4259 0.4191 0.4900 0.3722 0.4469 0.4539 0.4539 0.3920 0.4122 0.4122 0.4539 0.4539 0.4539 0.4682 0.4974 0.4682 0.4610 0.4754 0.5351 0.5275 0.4754 0.4754 0.5048 0.4329 0.4610 0.4469 0.4539 0.4191 0.4191 0.4974 0.4827 0.4610 0.4610 0.1246 0.1823 0.1400 0.1609 0.2265 0.1400 0.1400 0.1504 0.1246 0.1452 0.1297 0.0797 0.0000
0.5824 0.5744 0.5351 0.5506 0.5664 0.5905 0.5351 0.5275 0.5351 0.4754 0.5275 0.5824 0.5506 0.5664 0.5048 0.5664 0.5585 0.4754 0.5429 0.6320 0.5905 0.5429 0.5987 0.5429 0.6405 0.5744 0.4827 0.4055 0.4610 0.4259 0.4539 0.4539 0.4329 0.3788 0.3854 0.4191 0.4974 0.5429 0.4827 0.4469 0.4469 0.4682 0.5905 0.5048 0.5429 0.5048 0.5506 0.4827 0.4055 0.4329 0.4900 0.4469 0.5048 0.5351 0.4610 0.4329 0.4974 0.4827 0.5744 0.5351 0.4539 0.4974 0.5123 0.3987 0.4398 0.4122 0.4610 0.4122 0.4398 0.4900 0.4754 0.4122 0.4398 0.1932 0.1769 0.1769 0.1769 0.1987 0.1662 0.1877 0.1452 0.0994 0.0994 0.1769 0.1557 0.1400 0.0000
0.5905 0.5824 0.5429 0.5429 0.5275 0.5664 0.5429 0.5048 0.4682 0.4398 0.5199 0.5905 0.5585 0.5905 0.5275 0.5905 0.5664 0.5123 0.5351 0.6236 0.5824 0.5351 0.5744 0.5351 0.6152 0.5199 0.5048 0.3987 0.4122 0.4055 0.4329 0.4329 0.3854 0.3722 0.3528 0.3854 0.4191 0.4900 0.4191 0.3722 0.4259 0.4754 0.5664 0.4974 0.5506 0.5429 0.6069 0.4900 0.4539 0.4398 0.4974 0.4539 0.5123 0.5275 0.4682 0.4682 0.5351 0.4754 0.5987 0.5905 0.5506 0.5351 0.5506 0.4191 0.5048 0.5048 0.4398 0.4329 0.4610 0.4827 0.5275 0.4469 0.5048 0.2097 0.2265 0.1932 0.1932 0.1932 0.2042 0.1932 0.1504 0.1557 0.1662 0.1823 0.1716 0.1769 0.1400 0.0000
0.5048 0.4827 0.5351 0.5048 0.5351 0.5123 0.4900 0.4974 0.4754 0.4900 0.4827 0.5824 0.5824 0.5351 0.5351 0.4900 0.5905 0.5048 0.4827 0.5351 0.5585 0.5744 0.5506 0.4682 0.5123 0.5123 0.4682 0.4191 0.4610 0.4398 0.4398 0.4259 0.3657 0.3920 0.3987 0.3920 0.4682 0.5429 0.4974 0.4055 0.4754 0.4827 0.4827 0.4900 0.4974 0.4900 0.5199 0.4827 0.5506 0.5824 0.5987 0.5351 0.6320 0.5987 0.5987 0.6152 0.5905 0.6405 0.7113 0.5506 0.4539 0.4682 0.5429 0.4259 0.4827 0.4682 0.4469 0.4398 0.4398 0.5199 0.4900 0.4539 0.4539 0.1823 0.2097 0.1877 0.2097 0.2907 0.2322 0.2209 0.1662 0.1823 0.2042 0.2552 0.2322 0.2265 0.2097 0.2042 0.0000
0.5351 0.5429 0.5824 0.5351 0.5351 0.5744 0.5506 0.5123 0.4610 0.4610 0.5123 0.5506 0.5199 0.5506 0.5664 0.5664 0.5429 0.5199 0.5275 0.5664 0.5585 0.5905 0.5199 0.4827 0.5123 0.5585 0.4974 0.4469 0.4469 0.4259 0.4259 0.4259 0.4329 0.4329 0.4259 0.4610 0.4539 0.4682 0.4827 0.4055 0.3788 0.3722 0.4827 0.4469 0.4974 0.4754 0.5048 0.4398 0.4754 0.5351 0.5824 0.5048 0.6152 0.6491 0.5664 0.5351 0.5744 0.5744 0.6931 0.4610 0.4682 0.4827 0.5275 0.3987 0.4974 0.4682 0.4469 0.4827 0.4398 0.5048 0.5351 0.4682 0.4682 0.2042 0.2209 0.2097 0.2436 0.1662 0.2436 0.2669 0.1877 0.1932 0.1932 0.2787 0.2552 0.2379 0.1987 0.1823 0.1769 0.0000
0.6152 0.6236 0.5987 0.5824 0.5987 0.6405 0.6320 0.5744 0.5351 0.5664 0.6069 0.6491 0.6665 0.6320 0.5987 0.5824 0.5905 0.5987 0.6236 0.6320 0.6577 0.6577 0.5824 0.5275 0.6069 0.5275 0.5585 0.4191 0.4055 0.3854 0.4122 0.3987 0.4191 0.3528 0.3338 0.3920 0.4974 0.5585 0.4827 0.4469 0.5506 0.4974 0.6405 0.5824 0.6405 0.5824 0.6152 0.5585 0.4191 0.4610 0.5048 0.4329 0.4900 0.5506 0.4754 0.5048 0.4974 0.4827 0.6069 0.4900 0.4974 0.5123 0.5429 0.3722 0.4682 0.4259 0.4469 0.4539 0.4398 0.4754 0.5048 0.4398 0.4122 0.2967 0.2552 0.2552 0.2669 0.3028 0.2907 0.3151 0.2787 0.2379 0.1932 0.2436 0.2436 0.2728 0.2209 0.2610 0.2322 0.2322 0.0000
0.4974 0.5048 0.5123 0.4974 0.4974 0.5048 0.5123 0.4329 0.4122 0.3854 0.4754 0.4827 0.4398 0.5123 0.5123 0.4974 0.4900 0.5585 0.5199 0.5123 0.5351 0.5199 0.5585 0.5048 0.4754 0.4754 0.4610 0.4827 0.4974 0.4754 0.5351 0.5048 0.5123 0.4827 0.4900 0.5429 0.4900 0.4754 0.5048 0.4539 0.4122 0.4191 0.5506 0.5429 0.5824 0.5429 0.5275 0.5351 0.4122 0.4827 0.5429 0.4682 0.5429 0.5744 0.4974 0.4827 0.5824 0.4754 0.5824 0.4827 0.4610 0.5199 0.5824 0.3788 0.4900 0.4469 0.4974 0.5199 0.5048 0.5429 0.5429 0.4754 0.5351 0.3920 0.3854 0.4398 0.4259 0.3213 0.4122 0.4398 0.3854 0.3657 0.3528 0.4122 0.3722 0.3788 0.3213 0.4055 0.4259 0.3089 0.3722 0.0000
0.4398 0.3788 0.5123 0.4398 0.5275 0.4754 0.5275 0.4754 0.4827 0.4259 0.4191 0.4974 0.5275 0.4259 0.3464 0.4827 0.4191 0.4122 0.4329 0.4974 0.4469 0.4329 0.4122 0.4329 0.3920 0.3788 0.4055 0.4122 0.4259 0.4329 0.4469 0.4191 0.4259 0.4539 0.4469 0.4682 0.4610 0.4055 0.3920 0.3854 0.3722 0.3788 0.4900 0.3987 0.4900 0.4122 0.4682 0.4055 0.4122 0.5123 0.4974 0.4974 0.4827 0.5275 0.4974 0.5275 0.5351 0.5506 0.5987 0.4259 0.4469 0.5199 0.5506 0.4191 0.4469 0.4191 0.3987 0.5351 0.4191 0.4827 0.4974 0.4610 0.4469 0.3151 0.3338 0.3593 0.3722 0.3593 0.2967 0.2847 0.3089 0.3028 0.3275 0.3089 0.2847 0.2669 0.3338 0.3920 0.3854 0.3722 0.3854 0.2322 0.0000
0.3920 0.4122 0.4610 0.4900 0.4754 0.4398 0.4610 0.3722 0.3920 0.3401 0.3854 0.3920 0.3920 0.4754 0.4610 0.4469 0.4682 0.4754 0.4682 0.4900 0.5123 0.4827 0.4610 0.3722 0.4398 0.4682 0.3854 0.4055 0.4900 0.4122 0.4259 0.4539 0.4191 0.4191 0.4259 0.4469 0.4122 0.4259 0.4259 0.4055 0.3528 0.3338 0.5123 0.4329 0.4974 0.4329 0.4329 0.4122 0.4754 0.5199 0.5664 0.5199 0.5824 0.6152 0.5351 0.5506 0.6405 0.5744 0.6069 0.3788 0.3854 0.4539 0.4974 0.3464 0.4122 0.3593 0.3788 0.4398 0.4122 0.5199 0.4055 0.3987 0.3854 0.3213 0.3028 0.3275 0.3028 0.3528 0.3401 0.3920 0.3401 0.3338 0.3213 0.3528 0.3788 0.3593 0.3275 0.3987 0.3528 0.2907 0.3657 0.2153 0.2610 0.0000
0.5199 0.4682 0.5987 0.4754 0.5987 0.5429 0.5506 0.4974 0.5351 0.4469 0.4539 0.5351 0.4900 0.4610 0.4329 0.4900 0.4682 0.5199 0.4539 0.5351 0.5275 0.4827 0.5351 0.4539 0.4398 0.4259 0.4122 0.5351 0.5824 0.5585 0.5744 0.5123 0.4900 0.5506 0.5429 0.5506 0.5123 0.5123 0.4682 0.4191 0.4055 0.4259 0.5123 0.5048 0.5585 0.4754 0.5351 0.5275 0.5199 0.5664 0.5824 0.6152 0.5987 0.6665 0.6152 0.5824 0.6405 0.6236 0.7113 0.4900 0.4398 0.4974 0.5429 0.4259 0.4682 0.4539 0.4610 0.5275 0.4682 0.5664 0.4900 0.4974 0.5275 0.2967 0.4055 0.3788 0.3275 0.3657 0.3528 0.3275 0.3401 0.2847 0.3213 0.2907 0.3528 0.2967 0.3275 0.3722 0.3275 0.3528 0.4191 0.2265 0.1932 0.2322 0.0000
0.4469 0.3987 0.5506 0.4329 0.5506 0.4827 0.5199 0.4539 0.4754 0.4191 0.4398 0.5351 0.5048 0.4469 0.4469 0.4900 0.4974 0.4900 0.4539 0.5048 0.4827 0.4827 0.5048 0.4539 0.4259 0.4259 0.4539 0.4900 0.5351 0.5585 0.5275 0.4974 0.4754 0.5199 0.4974 0.5199 0.4827 0.4682 0.4827 0.4610 0.3920 0.4259 0.5429 0.4469 0.5585 0.4469 0.4900 0.4827 0.4754 0.5199 0.5506 0.5664 0.5351 0.5664 0.5506 0.5351 0.5905 0.5585 0.6069 0.5199 0.4682 0.5429 0.6405 0.4398 0.5123 0.4827 0.4900 0.5429 0.5275 0.5664 0.5664 0.4827 0.4974 0.3593 0.3788 0.4329 0.3657 0.4191 0.3528 0.3788 0.3657 0.3854 0.3854 0.3788 0.3657 0.3593 0.3657 0.4259 0.3657 0.3788 0.4191 0.1195 0.1716 0.2097 0.1662 0.0000
0.4610 0.3987 0.5351 0.4610 0.5199 0.4974 0.5351 0.4539 0.4610 0.4329 0.4398 0.4754 0.5048 0.4469 0.3920 0.4754 0.4398 0.4469 0.4539 0.4754 0.4682 0.4827 0.4329 0.4539 0.3987 0.3987 0.3987 0.4055 0.4329 0.4539 0.4539 0.4122 0.4329 0.4610 0.4539 0.4900 0.4974 0.4259 0.4539 0.4191 0.3788 0.3722 0.4827 0.4469 0.5123 0.3920 0.4610 0.4539 0.4900 0.5824 0.5824 0.5199 0.5351 0.6320 0.5824 0.5824 0.6069 0.5744 0.6753 0.4469 0.4259 0.5275 0.5744 0.4539 0.4827 0.4398 0.4469 0.5429 0.4682 0.5199 0.5351 0.4827 0.4539 0.3213 0.3528 0.3788 0.3657 0.3657 0.3275 0.3275 0.3401 0.3464 0.3338 0.3657 0.3275 0.3213 0.3401 0.4398 0.3920 0.3788 0.3788 0.1823 0.0797 0.2436 0.1877 0.1348 0.0000
0.3920 0.3987 0.5199 0.4610 0.4754 0.4827 0.5048 0.3987 0.4329 0.3920 0.3987 0.4329 0.4191 0.4469 0.4191 0.4610 0.5123 0.5048 0.4974 0.4900 0.4682 0.4398 0.4610 0.4122 0.4122 0.4259 0.3722 0.4754 0.5506 0.4539 0.5123 0.4539 0.4610 0.5048 0.4974 0.4900 0.4539 0.4539 0.4827 0.4610 0.4329 0.3987 0.4974 0.4329 0.5123 0.3657 0.4610 0.4539 0.5048 0.5506 0.5664 0.5199 0.5351 0.5824 0.5824 0.5824 0.6236 0.5585 0.6405 0.4754 0.4398 0.5585 0.6069 0.4398 0.5275 0.4539 0.4754 0.5429 0.5275 0.6320 0.5199 0.4974 0.4974 0.3464 0.3528 0.3920 0.3275 0.4055 0.3151 0.3657 0.3401 0.3593 0.3987 0.3528 0.3920 0.3464 0.3528 0.4122 0.3528 0.3401 0.4191 0.1823 0.1932 0.1044 0.1769 0.1452 0.1769 0.0000
0.5351 0.5275 0.5351 0.5199 0.4329 0.5275 0.4329 0.3854 0.4055 0.4191 0.4398 0.3920 0.3920 0.4610 0.4055 0.4191 0.4259 0.4055 0.3987 0.4055 0.4539 0.3854 0.3657 0.3854 0.4539 0.3987 0.3987 0.2097 0.1877 0.2153 0.2153 0.2265 0.1877 0.1987 0.1932 0.1877 0.3089 0.3089 0.3338 0.2787 0.3657 0.3089 0.5585 0.5351 0.5275 0.5664 0.5351 0.5275 0.4191 0.4191 0.4610 0.3788 0.4610 0.4191 0.4191 0.4610 0.4539 0.4259 0.4398 0.3275 0.3089 0.3338 0.3464 0.3464 0.3464 0.3338 0.2209 0.2967 0.1932 0.1662 0.2787 0.2494 0.1823 0.4259 0.3657 0.3528 0.3920 0.3920 0.4610 0.4900 0.4191 0.4122 0.3722 0.3920 0.3401 0.4259 0.4469 0.3987 0.4469 0.4329 0.3788 0.4974 0.4539 0.4329 0.5506 0.5506 0.4610 0.5351 0.0000
0.4974 0.5506 0.4827 0.5275 0.4122 0.5351 0.4827 0.4055 0.4398 0.4398 0.4754 0.4259 0.3987 0.4827 0.4398 0.4122 0.4469 0.4122 0.4055 0.4398 0.4329 0.4191 0.3722 0.3788 0.4610 0.4055 0.4191 0.2153 0.2610 0.1662 0.2436 0.2209 0.2265 0.1932 0.2097 0.2379 0.3275 0.3528 0.3528 0.3089 0.4259 0.3028 0.5048 0.4682 0.4754 0.4974 0.4827 0.4610 0.3987 0.4122 0.4827 0.3593 0.4974 0.4539 0.3987 0.4259 0.4469 0.4055 0.4610 0.3593 0.3151 0.3788 0.3788 0.3528 0.3151 0.3151 0.2042 0.3028 0.2322 0.2153 0.2728 0.2552 0.2552 0.3920 0.3338 0.3338 0.3464 0.3089 0.3854 0.3987 0.3464 0.3788 0.3151 0.3464 0.3213 0.3788 0.3987 0.3528 0.4122 0.3464 0.3338 0.4610 0.4469 0.3464 0.5123 0.5429 0.4682 0.4398 0.1094 0.0000
0.4610 0.5123 0.4329 0.4754 0.4055 0.4974 0.4329 0.3987 0.4610 0.4329 0.4398 0.4329 0.4055 0.4329 0.4055 0.4191 0.4122 0.3920 0.3593 0.4055 0.4259 0.4259 0.3788 0.3854 0.4682 0.4398 0.3854 0.1987 0.2436 0.1504 0.2494 0.2153 0.1769 0.1452 0.1504 0.1662 0.3089 0.3593 0.3593 0.2669 0.3920 0.2847 0.5744 0.5199 0.5123 0.5664 0.5351 0.5123 0.4055 0.4055 0.4754 0.3920 0.4900 0.4469 0.4055 0.4191 0.4398 0.4398 0.4539 0.3657 0.3338 0.3987 0.3854 0.3593 0.3464 0.3464 0.2209 0.3213 0.2494 0.1987 0.2787 0.2610 0.2379 0.4398 0.3657 0.3920 0.3920 0.3788 0.4329 0.4329 0.3920 0.4122 0.3464 0.3657 0.3401 0.4259 0.3920 0.3722 0.4191 0.4055 0.3920 0.4827 0.4539 0.3920 0.5199 0.5351 0.5048 0.4900 0.1246 0.0797 0.0000
0.5048 0.4827 0.4329 0.4329 0.4469 0.4974 0.4610 0.4122 0.4329 0.4055 0.4398 0.4469 0.4469 0.4610 0.4191 0.4191 0.4122 0.4191 0.3722 0.4191 0.4827 0.4259 0.4329 0.4122 0.4974 0.4259 0.4259 0.2436 0.2669 0.2379 0.2847 0.2728 0.2209 0.2209 0.2265 0.2322 0.3213 0.3722 0.3593 0.2787 0.3920 0.3338 0.5905 0.5199 0.5585 0.5824 0.5506 0.5123 0.3920 0.4055 0.4329 0.4055 0.4191 0.4610 0.4055 0.4055 0.4398 0.4259 0.4539 0.4055 0.3213 0.3593 0.3722 0.3213 0.2847 0.3089 0.2552 0.2967 0.2379 0.1769 0.2907 0.2379 0.2494 0.4398 0.3920 0.3920 0.3657 0.3528 0.4329 0.4191 0.4055 0.3987 0.3213 0.3401 0.3151 0.3987 0.3401 0.3213 0.4610 0.4055 0.3920 0.4539 0.4398 0.4469 0.4900 0.4900 0.4754 0.5506 0.1452 0.1400 0.1044 0.0000
0.5744 0.5664 0.4974 0.5275 0.4974 0.5506 0.4827 0.4610 0.4827 0.4682 0.5351 0.4974 0.4827 0.5123 0.4827 0.4539 0.4469 0.4539 0.4610 0.4827 0.5506 0.4055 0.4827 0.4754 0.5351 0.4469 0.4469 0.2728 0.2610 0.2907 0.2552 0.3275 0.2379 0.2153 0.2322 0.2042 0.3788 0.3788 0.3528 0.3464 0.4398 0.4055 0.6320 0.5585 0.5664 0.6236 0.5744 0.5351 0.4682 0.4398 0.4974 0.4539 0.5123 0.4827 0.4259 0.4398 0.4754 0.4754 0.4754 0.3987 0.3528 0.4055 0.4191 0.3528 0.3528 0.3788 0.2728 0.2907 0.2787 0.2494 0.2847 0.2436 0.2322 0.4191 0.3854 0.3854 0.3593 0.4122 0.3987 0.4259 0.4122 0.4055 0.3401 0.4122 0.3338 0.4055 0.3722 0.3401 0.4398 0.4539 0.3987 0.4754 0.4900 0.4682 0.5585 0.4974 0.4974 0.5585 0.1400 0.1557 0.1504 0.1400 0.0000
0.5429 0.4900 0.4827 0.4974 0.4539 0.5048 0.4539 0.4191 0.4398 0.4259 0.4469 0.4259 0.4398 0.4974 0.4539 0.4398 0.4900 0.4122 0.4469 0.4398 0.4900 0.4055 0.4259 0.4191 0.5199 0.4610 0.4469 0.2379 0.2610 0.2436 0.2322 0.2907 0.2379 0.2494 0.2552 0.2494 0.3275 0.3528 0.3528 0.3464 0.4122 0.3788 0.5506 0.5275 0.5199 0.5744 0.5585 0.4900 0.4122 0.4539 0.4539 0.3593 0.4974 0.4539 0.4259 0.4398 0.4469 0.4469 0.4610 0.3854 0.3401 0.3657 0.4329 0.3528 0.3028 0.3657 0.2379 0.3657 0.2787 0.2610 0.2967 0.2552 0.2669 0.4191 0.3854 0.3593 0.3854 0.4122 0.4259 0.4682 0.4122 0.3920 0.4055 0.3854 0.3722 0.4329 0.4122 0.3657 0.4259 0.4398 0.4259 0.4900 0.4610 0.3987 0.5429 0.5275 0.4974 0.4974 0.1297 0.1348 0.1716 0.1400 0.1246 0.0000
0.5351 0.5275 0.5351 0.5048 0.4754 0.5429 0.4754 0.4398 0.4900 0.4610 0.4539 0.4610 0.4754 0.4469 0.4055 0.4900 0.4259 0.3920 0.3987 0.4329 0.4539 0.4398 0.4191 0.4398 0.4682 0.5123 0.4398 0.2552 0.2787 0.2610 0.2728 0.2967 0.2322 0.2209 0.2153 0.2436 0.3593 0.3593 0.3987 0.3528 0.4055 0.3213 0.5585 0.4900 0.5429 0.5351 0.5506 0.4827 0.4469 0.4469 0.5351 0.4055 0.5199 0.4900 0.4055 0.4469 0.4682 0.4682 0.4827 0.4329 0.4122 0.4398 0.4539 0.4539 0.4122 0.4398 0.2787 0.3722 0.3089 0.2552 0.3401 0.3213 0.2847 0.4259 0.3920 0.3920 0.4055 0.4055 0.4329 0.4610 0.4610 0.4539 0.3854 0.4469 0.3528 0.4259 0.4329 0.3593 0.4610 0.4191 0.4191 0.5585 0.4682 0.4754 0.5351 0.5351 0.4754 0.5506 0.1769 0.1609 0.1452 0.1769 0.1400 0.1504 0.0000
0.5905 0.5351 0.4974 0.5123 0.4974 0.5351 0.4827 0.4610 0.4398 0.4827 0.4900 0.4682 0.5123 0.5123 0.4827 0.4974 0.5048 0.4259 0.4754 0.4827 0.5199 0.4610 0.4539 0.4754 0.5506 0.4754 0.4900 0.2610 0.2379 0.2669 0.2436 0.3028 0.2494 0.2610 0.2669 0.2610 0.3528 0.3657 0.3657 0.3854 0.4259 0.4055 0.5824 0.5429 0.5199 0.6069 0.5744 0.5048 0.3722 0.4122 0.4122 0.3593 0.4539 0.4398 0.3854 0.3987 0.4055 0.4191 0.4469 0.4122 0.3788 0.3788 0.4329 0.3528 0.3028 0.3788 0.2728 0.3920 0.2787 0.2379 0.3338 0.2787 0.2552 0.4191 0.3854 0.3593 0.4122 0.3854 0.3987 0.4398 0.4259 0.3920 0.3788 0.3854 0.3213 0.4055 0.3722 0.3528 0.4539 0.4259 0.4122 0.4900 0.4329 0.4682 0.5744 0.5123 0.4827 0.5744 0.1297 0.1769 0.1716 0.1195 0.1044 0.0461 0.1504 0.0000
0.5199 0.5429 0.5048 0.5048 0.4900 0.5585 0.4900 0.4539 0.5048 0.4469 0.4682 0.4754 0.4469 0.4900 0.4469 0.4610 0.4259 0.4469 0.4122 0.4469 0.4974 0.3987 0.4610 0.4259 0.5123 0.4974 0.4122 0.2787 0.2787 0.2728 0.2610 0.3213 0.2436 0.2436 0.2379 0.2322 0.3464 0.3593 0.3722 0.3151 0.4055 0.3464 0.5905 0.5351 0.5585 0.5824 0.5824 0.5123 0.4900 0.4900 0.5506 0.4469 0.5506 0.5048 0.4469 0.4754 0.5123 0.5123 0.4974 0.4191 0.3722 0.4259 0.4122 0.3854 0.3593 0.4259 0.2436 0.3213 0.2847 0.2669 0.2907 0.2610 0.2967 0.4539 0.4329 0.4055 0.3788 0.4329 0.4754 0.4900 0.4469 0.4398 0.4122 0.4469 0.4055 0.4539 0.4469 0.3464 0.4610 0.4469 0.4469 0.5744 0.5429 0.4900 0.5506 0.5664 0.5664 0.5824 0.1769 0.1609 0.1557 0.1662 0.1094 0.1094 0.0556 0.1400 0.0000
0.4469 0.4827 0.4610 0.5048 0.4754 0.4827 0.5048 0.4827 0.4754 0.4329 0.4259 0.4610 0.4610 0.5506 0.5351 0.5664 0.4974 0.5351 0.5744 0.5351 0.6069 0.5429 0.5048 0.5275 0.4827 0.4974 0.4682 0.3788 0.4055 0.3722 0.4398 0.3854 0.3657 0.3275 0.3593 0.3528 0.4122 0.4122 0.3722 0.3788 0.4754 0.4122 0.5429 0.5506 0.5275 0.6320 0.5824 0.5744 0.4754 0.5351 0.5351 0.4754 0.5199 0.5506 0.4900 0.5351 0.5905 0.5905 0.5744 0.4900 0.4682 0.4682 0.5275 0.3854 0.4259 0.4259 0.4469 0.4682 0.4398 0.4329 0.4610 0.4539 0.4259 0.4259 0.3275 0.3657 0.4610 0.4900 0.4900 0.5048 0.3788 0.4259 0.3722 0.4469 0.3528 0.4398 0.4055 0.3722 0.3401 0.3528 0.3401 0.3722 0.3593 0.3528 0.4329 0.4055 0.4055 0.3528 0.3920 0.3593 0.3401 0.4191 0.3987 0.3722 0.3657 0.3987 0.4055 0.0000
0.4259 0.4469 0.4398 0.4539 0.4259 0.4329 0.4827 0.4610 0.4398 0.4259 0.4329 0.4682 0.4682 0.5275 0.5275 0.5123 0.5048 0.5275 0.5048 0.5123 0.5506 0.5824 0.5123 0.5199 0.4900 0.5048 0.5048 0.3722 0.4539 0.3788 0.3920 0.4329 0.3987 0.3338 0.3401 0.3854 0.4055 0.4329 0.3788 0.3722 0.4682 0.3788 0.5048 0.4974 0.5199 0.5275 0.5429 0.5048 0.4827 0.5429 0.5905 0.4539 0.5585 0.5744 0.5123 0.5275 0.5987 0.5664 0.5987 0.4398 0.4329 0.4469 0.5048 0.3528 0.3920 0.3788 0.3987 0.4329 0.4191 0.4259 0.4539 0.4191 0.4191 0.3920 0.3593 0.3593 0.4122 0.4259 0.4259 0.4398 0.3593 0.3657 0.3657 0.4398 0.3722 0.4055 0.3854 0.3528 0.2967 0.3089 0.3213 0.3401 0.3401 0.3213 0.3987 0.3464 0.3464 0.3213 0.4398 0.3401 0.3593 0.4259 0.4329 0.3657 0.3987 0.4191 0.4259 0.0895 0.0000
0.4398 0.4610 0.4259 0.4398 0.4539 0.4469 0.4827 0.4610 0.4259 0.4259 0.4469 0.4827 0.4682 0.5275 0.5429 0.5429 0.4900 0.5429 0.5351 0.5275 0.5824 0.5824 0.5429 0.5506 0.4754 0.4754 0.4754 0.3854 0.4259 0.3788 0.4469 0.4329 0.3854 0.3593 0.3657 0.3987 0.4329 0.4329 0.3788 0.3854 0.4827 0.4055 0.5199 0.5275 0.5351 0.5905 0.5905 0.5506 0.4398 0.4827 0.5275 0.4398 0.5123 0.5429 0.4974 0.4974 0.5506 0.5199 0.5664 0.4827 0.4754 0.4754 0.5664 0.3788 0.4055 0.4329 0.4398 0.4754 0.4469 0.4398 0.4827 0.4754 0.4329 0.4055 0.3464 0.3722 0.4827 0.4398 0.4539 0.4398 0.3722 0.3657 0.3528 0.4259 0.3338 0.3920 0.3854 0.3528 0.3089 0.3338 0.3338 0.3151 0.3028 0.3593 0.3593 0.3213 0.3213 0.3338 0.4259 0.3788 0.3593 0.4122 0.4055 0.4055 0.3854 0.4055 0.4398 0.0603 0.0556 0.0000
0.4610 0.4539 0.4469 0.4900 0.3920 0.4398 0.4469 0.4122 0.4191 0.4055 0.4398 0.4191 0.4329 0.5199 0.5351 0.5506 0.4827 0.5199 0.5585 0.5048 0.5429 0.5429 0.4754 0.5275 0.4682 0.4827 0.4682 0.3657 0.3920 0.3464 0.4259 0.3854 0.4055 0.3657 0.3593 0.3920 0.4259 0.3854 0.3987 0.4329 0.4900 0.3987 0.4974 0.4754 0.4827 0.5199 0.5506 0.4974 0.4329 0.4754 0.5351 0.3920 0.5048 0.5199 0.4754 0.4900 0.5429 0.4974 0.5429 0.4754 0.4827 0.4539 0.5275 0.3987 0.4398 0.4398 0.4329 0.4827 0.4259 0.4191 0.4754 0.4682 0.4259 0.4259 0.3657 0.3657 0.4610 0.4329 0.4469 0.4754 0.4191 0.3987 0.3593 0.4754 0.3528 0.3987 0.4055 0.3987 0.3528 0.3275 0.3401 0.3464 0.3338 0.3528 0.4469 0.4055 0.3401 0.3275 0.3657 0.3338 0.3657 0.4329 0.4122 0.3593 0.3401 0.3722 0.4191 0.0748 0.0994 0.0797 0.0000
0.4682 0.4754 0.4539 0.4974 0.4539 0.4469 0.4827 0.4754 0.4539 0.3987 0.4191 0.4398 0.4398 0.4974 0.5123 0.5585 0.5351 0.5123 0.5506 0.5429 0.5048 0.5351 0.5123 0.5199 0.5199 0.5351 0.5048 0.3722 0.4259 0.3788 0.4191 0.4191 0.3722 0.3338 0.3401 0.3854 0.3920 0.4469 0.3528 0.3987 0.4682 0.3920 0.5199 0.4682 0.5199 0.5429 0.5744 0.4900 0.3854 0.4539 0.4827 0.3854 0.4974 0.4974 0.4398 0.4539 0.5048 0.4900 0.5199 0.4539 0.4900 0.4900 0.5664 0.3788 0.4329 0.4610 0.3854 0.4900 0.4754 0.4682 0.4974 0.4610 0.4610 0.3788 0.3338 0.3593 0.4398 0.4398 0.4259 0.4398 0.3722 0.3275 0.3401 0.4259 0.3593 0.4055 0.3593 0.3275 0.3464 0.3089 0.3722 0.3275 0.3151 0.3338 0.3722 0.3593 0.3593 0.3213 0.4122 0.3528 0.3593 0.4259 0.4329 0.3657 0.3722 0.3920 0.4259 0.0994 0.0846 0.0846 0.0895 0.0000
0.4539 0.4469 0.5123 0.4682 0.5123 0.4754 0.4974 0.4900 0.5123 0.4398 0.4191 0.5123 0.4974 0.4974 0.4974 0.5429 0.5664 0.5123 0.5351 0.5275 0.5199 0.5506 0.5123 0.5199 0.4754 0.5199 0.4754 0.3987 0.4122 0.4191 0.4469 0.4191 0.3722 0.3722 0.3788 0.3854 0.4329 0.4754 0.4055 0.3854 0.4827 0.4469 0.4900 0.4682 0.5048 0.5275 0.5585 0.4900 0.4539 0.5429 0.5275 0.4398 0.5123 0.5275 0.5123 0.5429 0.5351 0.5664 0.5987 0.5123 0.4900 0.5048 0.6152 0.4329 0.4900 0.5048 0.4398 0.4900 0.4900 0.4827 0.5429 0.4900 0.4900 0.3528 0.3338 0.3464 0.4122 0.4682 0.3854 0.3854 0.3089 0.3528 0.3528 0.3987 0.2967 0.3401 0.3722 0.3275 0.2967 0.3464 0.3722 0.3920 0.3028 0.4122 0.3593 0.3593 0.3464 0.3464 0.4539 0.3920 0.4122 0.4539 0.4610 0.4191 0.3854 0.4469 0.4398 0.1400 0.1144 0.1044 0.1609 0.0846 0.0000
0.4122 0.4469 0.4259 0.4539 0.4259 0.4191 0.4682 0.4469 0.4122 0.3854 0.3920 0.4259 0.4398 0.5123 0.5123 0.4974 0.5199 0.5123 0.5048 0.4827 0.5351 0.5506 0.4827 0.5351 0.5048 0.5351 0.5048 0.4122 0.4682 0.3920 0.4329 0.4329 0.3987 0.3593 0.3920 0.4122 0.4055 0.4610 0.4055 0.3987 0.4974 0.3788 0.4900 0.4974 0.5048 0.5585 0.5275 0.5199 0.4398 0.5123 0.5429 0.4122 0.4974 0.5275 0.4682 0.5123 0.5664 0.5351 0.5506 0.5123 0.4610 0.4754 0.5199 0.3788 0.4191 0.4329 0.4259 0.4610 0.4469 0.4539 0.4539 0.4754 0.4754 0.3920 0.3593 0.3593 0.4398 0.4539 0.4539 0.4398 0.3464 0.3920 0.4055 0.4259 0.3722 0.4191 0.4122 0.3275 0.3213 0.3464 0.3854 0.3657 0.3920 0.3593 0.4259 0.4122 0.4122 0.3464 0.4398 0.3528 0.3593 0.4259 0.4610 0.3788 0.3987 0.4329 0.4259 0.0994 0.0846 0.1044 0.1400 0.1044 0.1348 0.0000
0.4469 0.4539 0.4610 0.4191 0.4329 0.4539 0.4900 0.4682 0.4610 0.4329 0.4259 0.4754 0.4754 0.5048 0.5048 0.5048 0.5275 0.5048 0.4539 0.4754 0.5123 0.5905 0.5351 0.5585 0.4827 0.5123 0.4974 0.4329 0.4055 0.4122 0.4974 0.4122 0.4191 0.4191 0.4122 0.4191 0.4827 0.5123 0.4539 0.4191 0.4900 0.3854 0.5429 0.5199 0.5429 0.5664 0.5824 0.5429 0.4469 0.5048 0.5199 0.4754 0.4754 0.5351 0.5199 0.5048 0.5429 0.5275 0.6069 0.5048 0.4682 0.5275 0.5429 0.4398 0.4539 0.4827 0.4754 0.5123 0.4539 0.4610 0.5048 0.4974 0.4827 0.3854 0.4191 0.4055 0.4329 0.3920 0.4191 0.3788 0.3528 0.3987 0.3593 0.3920 0.3028 0.3722 0.3657 0.3464 0.3528 0.3151 0.3657 0.3213 0.2967 0.3788 0.3528 0.3401 0.3028 0.3401 0.4610 0.3987 0.3788 0.4055 0.4827 0.4682 0.4055 0.4398 0.4754 0.1662 0.1504 0.1297 0.1557 0.1400 0.1400 0.1094 0.0000
0.4754 0.4827 0.4754 0.5199 0.4610 0.4974 0.5048 0.4974 0.5048 0.4329 0.4539 0.4900 0.4900 0.5506 0.5351 0.5506 0.5275 0.5506 0.5744 0.5506 0.6069 0.5744 0.5351 0.5585 0.5123 0.5275 0.4974 0.3920 0.4469 0.3854 0.4122 0.4259 0.3920 0.3275 0.3338 0.3788 0.4259 0.4398 0.4259 0.4329 0.5351 0.4122 0.5744 0.5199 0.5429 0.5664 0.5824 0.5275 0.4469 0.5199 0.5506 0.4469 0.5351 0.5351 0.5048 0.5048 0.5744 0.5585 0.5744 0.4900 0.4682 0.4682 0.5275 0.3722 0.4122 0.4122 0.4329 0.4539 0.4539 0.4329 0.4610 0.4398 0.4259 0.4398 0.3528 0.3657 0.4191 0.4754 0.4329 0.4900 0.3920 0.3987 0.3593 0.4610 0.3657 0.4398 0.3528 0.3722 0.3401 0.3528 0.3275 0.3338 0.3722 0.3657 0.4329 0.3657 0.3528 0.3401 0.4329 0.3722 0.3657 0.4329 0.4122 0.3987 0.3657 0.4259 0.4191 0.0748 0.0700 0.0797 0.0846 0.0895 0.1297 0.0797 0.1144 0.0000
0.4469 0.4539 0.4754 0.4191 0.4754 0.4974 0.4900 0.4682 0.5048 0.4055 0.3987 0.5048 0.4610 0.5351 0.5048 0.5351 0.5744 0.4900 0.5123 0.5199 0.5744 0.5429 0.4900 0.4827 0.4682 0.4398 0.4539 0.3920 0.3657 0.3854 0.4539 0.3854 0.3528 0.3401 0.3464 0.3401 0.4259 0.4539 0.3854 0.3528 0.4610 0.4122 0.5275 0.5048 0.5123 0.5664 0.5506 0.5429 0.4469 0.5048 0.4900 0.4754 0.4610 0.5048 0.5048 0.5048 0.5429 0.5429 0.6069 0.4754 0.4974 0.4974 0.5429 0.3854 0.4398 0.4682 0.4329 0.4539 0.4259 0.4610 0.5048 0.4539 0.4398 0.3987 0.3401 0.3788 0.3920 0.4469 0.4055 0.4191 0.3151 0.3722 0.3464 0.3401 0.2787 0.3593 0.3528 0.3213 0.3151 0.3657 0.3401 0.3722 0.3213 0.3920 0.3528 0.3401 0.3401 0.3657 0.3920 0.3987 0.3657 0.3920 0.4259 0.4122 0.4055 0.4122 0.4329 0.1348 0.1504 0.1195 0.1877 0.1504 0.0994 0.1400 0.1044 0.1144 0.0000
0.5585 0.5351 0.5275 0.5275 0.5275 0.5351 0.5275 0.5199 0.5275 0.4974 0.4900 0.4974 0.5429 0.5275 0.5275 0.5744 0.5351 0.5275 0.5824 0.5429 0.6152 0.5987 0.5585 0.5987 0.5199 0.5199 0.5199 0.4122 0.4259 0.4469 0.4191 0.4754 0.4398 0.3722 0.3788 0.4259 0.4610 0.4610 0.4329 0.4827 0.5585 0.4610 0.6152 0.5744 0.5824 0.6236 0.6069 0.5824 0.4539 0.5429 0.5744 0.4682 0.5275 0.5905 0.5123 0.5275 0.5664 0.5664 0.6152 0.5429 0.5506 0.4900 0.5824 0.4191 0.4610 0.4754 0.4827 0.5048 0.4754 0.4539 0.5275 0.4900 0.4329 0.4469 0.3722 0.3722 0.4539 0.4827 0.4259 0.4539 0.4259 0.4191 0.3788 0.4539 0.3338 0.4191 0.3722 0.3920 0.3854 0.3987 0.3593 0.3657 0.3528 0.4259 0.4398 0.3722 0.3338 0.3987 0.4398 0.4329 0.4122 0.4398 0.4055 0.4329 0.3722 0.3920 0.4539 0.1195 0.1246 0.1144 0.1297 0.1452 0.1452 0.1144 0.1195 0.0603 0.1195 0.0000
0.5351 0.5429 0.4754 0.5048 0.4754 0.5275 0.5199 0.4974 0.5048 0.4900 0.5123 0.4900 0.4754 0.5506 0.5351 0.5199 0.5275 0.5506 0.5905 0.5199 0.6069 0.5585 0.5824 0.5744 0.5123 0.4974 0.4974 0.3920 0.4329 0.3854 0.4398 0.4259 0.4469 0.3528 0.3593 0.4055 0.4539 0.4682 0.4398 0.4754 0.5824 0.4682 0.5905 0.5664 0.5744 0.5824 0.5824 0.5744 0.4610 0.5506 0.5664 0.4469 0.5351 0.5664 0.5351 0.5048 0.5905 0.5275 0.6069 0.5199 0.5123 0.5123 0.5585 0.3854 0.4398 0.4539 0.4754 0.4974 0.4827 0.4754 0.5048 0.4827 0.4539 0.4974 0.4055 0.4329 0.4754 0.4610 0.4754 0.5048 0.4329 0.4259 0.3854 0.4610 0.3657 0.4539 0.3788 0.3987 0.4055 0.4191 0.3401 0.3089 0.3854 0.3920 0.4329 0.3788 0.3401 0.3528 0.4329 0.3722 0.3788 0.4191 0.3987 0.3987 0.3920 0.4122 0.4329 0.1246 0.1094 0.0994 0.1246 0.1400 0.1609 0.1195 0.1348 0.0556 0.1144 0.0603 0.0000
0.4329 0.4682 0.4329 0.4610 0.4191 0.4682 0.4469 0.4682 0.4469 0.3788 0.3987 0.4610 0.4469 0.5199 0.5048 0.5506 0.5429 0.5199 0.5905 0.5048 0.5744 0.5429 0.5199 0.5429 0.4827 0.5123 0.4682 0.3401 0.3920 0.3213 0.3987 0.3593 0.3657 0.3275 0.3464 0.3657 0.3987 0.4122 0.4122 0.3788 0.4754 0.3722 0.5429 0.4900 0.5275 0.5664 0.5664 0.5275 0.4610 0.5199 0.5506 0.4329 0.5199 0.5351 0.5199 0.4900 0.5429 0.5429 0.5744 0.5199 0.5123 0.5275 0.5744 0.4122 0.4682 0.4827 0.4469 0.5275 0.4974 0.4900 0.5199 0.4827 0.4827 0.4122 0.3028 0.3275 0.4329 0.4329 0.4329 0.4329 0.3401 0.3722 0.3593 0.4055 0.3151 0.3854 0.3401 0.3464 0.3528 0.3151 0.3401 0.3464 0.3464 0.3528 0.4329 0.3788 0.3657 0.3275 0.3920 0.3338 0.3275 0.3920 0.3854 0.3464 0.3275 0.3722 0.3657 0.0944 0.1297 0.1094 0.1348 0.1400 0.1400 0.1195 0.1452 0.0846 0.1144 0.1094 0.1044 0.0000
0.4900 0.4827 0.4754 0.4610 0.4329 0.4539 0.4469 0.4539 0.4754 0.3920 0.3987 0.4469 0.4610 0.5199 0.5048 0.5351 0.5275 0.4900 0.5429 0.4610 0.5744 0.5744 0.5048 0.5585 0.4974 0.5429 0.4827 0.3788 0.3788 0.3722 0.3987 0.3854 0.3788 0.3151 0.3338 0.3528 0.3987 0.4259 0.4122 0.3657 0.4329 0.3854 0.5585 0.5048 0.5275 0.5824 0.5824 0.5429 0.4610 0.5351 0.5351 0.4469 0.5199 0.5351 0.5048 0.4900 0.5585 0.5585 0.5905 0.4900 0.5275 0.4539 0.5123 0.4122 0.4682 0.4827 0.4610 0.4682 0.4122 0.4329 0.4900 0.4682 0.4122 0.3722 0.2907 0.3028 0.4055 0.4055 0.4055 0.4055 0.3151 0.3593 0.3464 0.3788 0.2669 0.3593 0.3275 0.3213 0.3275 0.3151 0.3401 0.3987 0.3593 0.4055 0.4610 0.4329 0.3920 0.4055 0.3657 0.3722 0.3401 0.3920 0.3987 0.3593 0.3401 0.3464 0.3920 0.1044 0.1400 0.1400 0.1452 0.1609 0.1504 0.1195 0.1246 0.1044 0.1044 0.0895 0.1246 0.0651 0.0000
0.5199 0.5585 0.4900 0.4754 0.4469 0.5123 0.4900 0.4974 0.4329 0.4055 0.4122 0.4754 0.5048 0.6152 0.5824 0.6152 0.5429 0.5664 0.5744 0.5351 0.6069 0.6577 0.5664 0.6069 0.5744 0.5429 0.5744 0.4191 0.3920 0.3722 0.4122 0.3987 0.4191 0.3401 0.3464 0.3920 0.4539 0.4974 0.4122 0.3920 0.4469 0.3854 0.6405 0.5664 0.6236 0.5987 0.6491 0.5905 0.4754 0.5506 0.5664 0.5048 0.5199 0.5987 0.5048 0.5199 0.5905 0.5744 0.6577 0.4900 0.5275 0.5123 0.5429 0.3987 0.4539 0.4398 0.4900 0.4974 0.4539 0.4754 0.5199 0.5123 0.4539 0.4122 0.3275 0.3401 0.3920 0.3788 0.3920 0.4329 0.3657 0.3854 0.3338 0.3788 0.2907 0.3722 0.3275 0.3338 0.3920 0.3275 0.2787 0.3213 0.3464 0.3528 0.4329 0.3920 0.3528 0.3657 0.3920 0.3722 0.3657 0.4055 0.4259 0.4259 0.3920 0.3987 0.4610 0.1246 0.1297 0.1400 0.1452 0.1609 0.1823 0.1504 0.1144 0.1144 0.1246 0.1094 0.1144 0.1044 0.0846 0.0000
0.4682 0.4900 0.4682 0.4539 0.4122 0.4754 0.4682 0.4754 0.4827 0.4259 0.4329 0.4827 0.4827 0.5585 0.5429 0.5585 0.5048 0.5429 0.5351 0.4974 0.5824 0.6152 0.5585 0.5664 0.5199 0.5824 0.5351 0.3722 0.4122 0.3788 0.4469 0.4055 0.4122 0.3593 0.3788 0.3854 0.4329 0.4610 0.4191 0.3593 0.4259 0.3528 0.5351 0.4974 0.5199 0.5744 0.5585 0.5351 0.4682 0.5275 0.5585 0.4539 0.5429 0.5429 0.5275 0.4974 0.5664 0.5506 0.5824 0.4682 0.4900 0.4754 0.4754 0.4191 0.4191 0.4469 0.4539 0.4610 0.4055 0.4122 0.4682 0.4754 0.4191 0.4055 0.3338 0.3338 0.3987 0.3854 0.4122 0.3987 0.3338 0.3788 0.3401 0.3854 0.2847 0.3657 0.3338 0.3528 0.3464 0.2967 0.3338 0.3657 0.3528 0.3593 0.4398 0.4122 0.3854 0.3854 0.3854 0.3275 0.3089 0.3722 0.4191 0.3657 0.3338 0.3657 0.3854 0.0994 0.1144 0.1246 0.1297 0.1452 0.1557 0.1348 0.1094 0.1094 0.1297 0.1246 0.1297 0.0797 0.0508 0.0797 0.0000
0.4827 0.4900 0.4539 0.4539 0.4398 0.4754 0.4682 0.4469 0.4259 0.4122 0.4329 0.4398 0.4539 0.5585 0.5429 0.5905 0.5506 0.5275 0.5506 0.5585 0.5824 0.5506 0.5275 0.5824 0.5506 0.5506 0.5506 0.4122 0.4122 0.4191 0.4754 0.4329 0.4398 0.3854 0.4055 0.4259 0.4469 0.4754 0.4055 0.4122 0.4539 0.4055 0.5048 0.4682 0.4900 0.5429 0.5275 0.4900 0.3722 0.4398 0.4827 0.4259 0.4827 0.4974 0.4122 0.4398 0.4900 0.4754 0.5048 0.5123 0.5048 0.4754 0.5199 0.4055 0.4191 0.4469 0.4682 0.4900 0.4329 0.4259 0.4827 0.4900 0.4469 0.4055 0.3464 0.3464 0.4682 0.4122 0.3854 0.3987 0.3854 0.3528 0.3528 0.3987 0.3089 0.3528 0.3338 0.3401 0.3593 0.3338 0.3722 0.3401 0.3275 0.3854 0.4122 0.3987 0.3987 0.3722 0.4122 0.3788 0.3722 0.4122 0.4329 0.4055 0.3854 0.3788 0.4539 0.1094 0.1246 0.1144 0.1297 0.1246 0.1557 0.1348 0.1400 0.1297 0.1609 0.1348 0.1609 0.1400 0.1195 0.1195 0.0944 0.0000
0.4329 0.4827 0.4055 0.4469 0.4055 0.4539 0.4754 0.4539 0.4469 0.4055 0.3987 0.4469 0.4610 0.5351 0.5048 0.5987 0.5585 0.5199 0.5429 0.5664 0.5744 0.6069 0.5199 0.5744 0.5585 0.5429 0.5585 0.4610 0.4610 0.4259 0.4539 0.4539 0.4610 0.3920 0.3987 0.4610 0.4539 0.4682 0.3987 0.4055 0.4610 0.3987 0.5275 0.4900 0.5123 0.5506 0.5824 0.4974 0.4191 0.4469 0.4469 0.4191 0.4900 0.5506 0.4469 0.4329 0.5275 0.4827 0.5905 0.4329 0.5429 0.5429 0.4827 0.3987 0.4259 0.4539 0.4329 0.4682 0.4122 0.4610 0.5199 0.4539 0.4682 0.3987 0.3788 0.3528 0.4055 0.3657 0.4055 0.4055 0.4191 0.3593 0.3593 0.3401 0.3401 0.3593 0.3657 0.3213 0.4055 0.3151 0.3657 0.3854 0.3338 0.3528 0.3657 0.4191 0.4055 0.3657 0.4329 0.3593 0.3657 0.3920 0.4682 0.3987 0.3788 0.3987 0.4191 0.1662 0.1504 0.1609 0.1877 0.1400 0.1823 0.1823 0.1662 0.1877 0.1557 0.1823 0.1877 0.1662 0.1452 0.1348 0.1195 0.1297 0.0000
0.4539 0.4754 0.4398 0.4539 0.4259 0.4754 0.4974 0.4610 0.4539 0.4259 0.4055 0.4682 0.4682 0.5123 0.4827 0.5905 0.5351 0.5123 0.5506 0.5585 0.5351 0.5351 0.4974 0.5506 0.5351 0.5199 0.5506 0.3987 0.4122 0.4055 0.4754 0.4055 0.4398 0.3854 0.3920 0.4122 0.4329 0.4469 0.3657 0.3854 0.4539 0.3788 0.5199 0.4827 0.5048 0.5429 0.5275 0.5048 0.3987 0.4259 0.4682 0.4259 0.4259 0.4974 0.4122 0.4682 0.5048 0.4754 0.5199 0.4827 0.5199 0.5506 0.5199 0.3920 0.4469 0.4610 0.4539 0.4900 0.4469 0.4398 0.5275 0.4900 0.4469 0.4329 0.3593 0.3854 0.4539 0.3987 0.3987 0.3854 0.3854 0.3788 0.3528 0.3722 0.3089 0.3788 0.3464 0.3275 0.3987 0.3338 0.3464 0.3657 0.2907 0.3593 0.3987 0.3987 0.3722 0.3593 0.3722 0.3401 0.3089 0.3593 0.4055 0.3920 0.3593 0.3657 0.4259 0.1297 0.1557 0.1452 0.1504 0.1144 0.1769 0.1452 0.1400 0.1609 0.1400 0.1557 0.1716 0.1609 0.1504 0.1400 0.1144 0.0846 0.0994 0.0000
0.4539 0.4900 0.4122 0.4398 0.3987 0.4610 0.4682 0.4469 0.4398 0.4122 0.4329 0.4539 0.4398 0.5429 0.5123 0.5744 0.5506 0.4974 0.5351 0.5585 0.5824 0.5664 0.5275 0.5664 0.5351 0.5199 0.5506 0.4259 0.4259 0.4055 0.4900 0.4191 0.4539 0.3722 0.3788 0.3987 0.4610 0.4754 0.3920 0.3722 0.4398 0.3920 0.4900 0.4974 0.4754 0.5429 0.4974 0.4900 0.3854 0.4398 0.4682 0.4122 0.4827 0.4974 0.4259 0.4539 0.5351 0.4900 0.5506 0.4682 0.5048 0.5351 0.5048 0.4055 0.4329 0.4469 0.4539 0.4610 0.4055 0.4259 0.4827 0.4610 0.4329 0.4329 0.3593 0.3722 0.4539 0.3722 0.4259 0.4259 0.3854 0.3920 0.3657 0.3464 0.2967 0.3788 0.3593 0.3401 0.3987 0.3464 0.3338 0.3657 0.3275 0.3854 0.3987 0.4122 0.3987 0.3987 0.3593 0.3401 0.3089 0.3593 0.3920 0.3920 0.3593 0.3657 0.4122 0.1504 0.1769 0.1557 0.1932 0.1662 0.1987 0.1769 0.1504 0.1932 0.1400 0.1769 0.1823 0.1504 0.1400 0.1297 0.1144 0.0944 0.0994 0.0748 0.0000
0.4469 0.4539 0.4469 0.4754 0.4191 0.4539 0.4754 0.4539 0.4610 0.4329 0.4122 0.4329 0.4469 0.5048 0.4610 0.5199 0.4827 0.4610 0.4974 0.4900 0.5429 0.5123 0.4469 0.5275 0.4827 0.5123 0.5123 0.3788 0.3920 0.3854 0.4259 0.3854 0.3920 0.3401 0.3593 0.3657 0.3987 0.3987 0.3593 0.3528 0.4191 0.3593 0.4974 0.4754 0.4827 0.5506 0.5199 0.4974 0.4329 0.4610 0.4754 0.3920 0.4610 0.4754 0.4055 0.4754 0.5275 0.5123 0.5123 0.4610 0.4398 0.4539 0.4398 0.3854 0.4259 0.4259 0.4191 0.4539 0.3854 0.3788 0.4469 0.4539 0.3722 0.4122 0.3401 0.3528 0.4610 0.4329 0.4329 0.4329 0.3657 0.3987 0.3722 0.3920 0.3151 0.3987 0.3788 0.3593 0.3528 0.3401 0.3401 0.3987 0.3338 0.3920 0.4610 0.4329 0.4055 0.3920 0.3401 0.3213 0.3028 0.3788 0.3854 0.3464 0.3275 0.3464 0.3920 0.0944 0.1094 0.1195 0.1246 0.1297 0.1609 0.1195 0.1662 0.1246 0.1557 0.1504 0.1557 0.1348 0.1044 0.1348 0.0895 0.0797 0.1348 0.0700 0.0895 0.0000
0.4900 0.5275 0.5506 0.5048 0.5351 0.5744 0.5824 0.5123 0.5199 0.4900 0.4682 0.5351 0.5351 0.5506 0.5506 0.6320 0.6069 0.5351 0.4827 0.5664 0.5429 0.5429 0.5199 0.4974 0.5123 0.5123 0.5585 0.5048 0.4610 0.4827 0.5123 0.4398 0.4900 0.4900 0.4827 0.4754 0.4827 0.5275 0.4682 0.4754 0.4900 0.5123 0.4827 0.5199 0.5123 0.5506 0.5351 0.5123 0.4329 0.4610 0.4469 0.4610 0.4469 0.4754 0.4055 0.4754 0.4398 0.4974 0.5123 0.5824 0.5429 0.5905 0.6236 0.4539 0.5123 0.5744 0.5199 0.5275 0.5123 0.4610 0.5664 0.5429 0.5275 0.4398 0.4191 0.4469 0.4900 0.4329 0.4610 0.4610 0.4055 0.4539 0.4539 0.4191 0.3657 0.4259 0.4191 0.3722 0.3920 0.3920 0.4329 0.3987 0.3722 0.4754 0.4191 0.3657 0.4329 0.4329 0.4469 0.4398 0.4191 0.4191 0.4827 0.4259 0.4055 0.3987 0.4329 0.2322 0.2728 0.2379 0.2787 0.2379 0.2494 0.2610 0.2436 0.2907 0.2209 0.2847 0.3028 0.3028 0.2787 0.2787 0.2610 0.2042 0.2436 0.1932 0.2042 0.2209 0.0000
0.5123 0.5664 0.5123 0.5429 0.4974 0.5199 0.5744 0.5048 0.4682 0.4682 0.4754 0.5275 0.5123 0.5744 0.5429 0.6236 0.6152 0.5275 0.5664 0.5905 0.5506 0.5824 0.5585 0.5664 0.5506 0.5506 0.6152 0.5275 0.4974 0.4610 0.5048 0.4469 0.5123 0.4682 0.4610 0.4974 0.5351 0.5664 0.4754 0.4974 0.5275 0.4900 0.5048 0.5275 0.5199 0.5744 0.5744 0.5351 0.4398 0.4539 0.4539 0.4122 0.4539 0.5123 0.4259 0.4827 0.4469 0.4754 0.5351 0.5275 0.5199 0.5824 0.5664 0.3920 0.4900 0.5199 0.4827 0.5351 0.5048 0.4827 0.5585 0.5351 0.5506 0.4055 0.4122 0.3987 0.4827 0.4259 0.4682 0.4682 0.4539 0.3788 0.4191 0.4122 0.3987 0.3920 0.3987 0.3528 0.3722 0.3854 0.3987 0.4055 0.3788 0.4398 0.3854 0.4122 0.4259 0.4122 0.4259 0.4329 0.4398 0.4539 0.4900 0.4055 0.4122 0.4055 0.4259 0.2379 0.2552 0.2436 0.2610 0.1987 0.2436 0.2552 0.2494 0.2728 0.2265 0.2787 0.2847 0.2728 0.2728 0.2494 0.2669 0.1987 0.1823 0.1877 0.2097 0.2379 0.1297 0.0000
0.5351 0.6236 0.5824 0.5987 0.5199 0.5744 0.5987 0.5275 0.5048 0.5048 0.5123 0.5664 0.5048 0.5987 0.5824 0.5824 0.5744 0.5664 0.5905 0.5664 0.5585 0.6069 0.5506 0.5585 0.5744 0.5744 0.6405 0.5824 0.5351 0.4827 0.5585 0.4974 0.5506 0.5048 0.5275 0.5351 0.5744 0.6069 0.5123 0.5351 0.5664 0.5275 0.4974 0.5987 0.5429 0.5987 0.5987 0.5744 0.4610 0.4754 0.4610 0.4329 0.4754 0.5506 0.4469 0.4900 0.4539 0.5123 0.5744 0.5664 0.5585 0.6236 0.6236 0.4682 0.5275 0.5585 0.5199 0.5585 0.5275 0.5048 0.5664 0.6069 0.5744 0.4539 0.4610 0.4610 0.5664 0.4610 0.5048 0.5199 0.5199 0.4682 0.4827 0.4610 0.4329 0.4539 0.4469 0.4398 0.4329 0.4469 0.4610 0.3987 0.3987 0.4469 0.3920 0.4191 0.4329 0.4055 0.4610 0.4539 0.4610 0.5048 0.5429 0.4827 0.4610 0.4827 0.5199 0.2787 0.3089 0.2610 0.2907 0.2379 0.2728 0.2847 0.2787 0.3151 0.2787 0.3213 0.3151 0.3528 0.3401 0.3028 0.3338 0.2610 0.2436 0.2379 0.2494 0.2787 0.1452 0.1195 0.0000
0.5506 0.5744 0.5664 0.5199 0.5351 0.5744 0.5987 0.5275 0.5048 0.5048 0.5123 0.5664 0.5199 0.5824 0.5506 0.5824 0.5429 0.5351 0.5123 0.5506 0.5429 0.5275 0.5506 0.5585 0.5123 0.5123 0.5585 0.5351 0.5199 0.4682 0.4974 0.4827 0.5351 0.4900 0.4827 0.5199 0.4974 0.4974 0.4682 0.4754 0.5351 0.5123 0.5275 0.5664 0.5585 0.5824 0.5987 0.5585 0.4900 0.5351 0.5351 0.4900 0.5351 0.5824 0.4900 0.5664 0.5429 0.5429 0.5905 0.5351 0.5123 0.5585 0.5905 0.3987 0.4539 0.4974 0.4900 0.5429 0.5123 0.4900 0.5351 0.5275 0.5585 0.4539 0.4754 0.4469 0.5351 0.4754 0.5199 0.5048 0.4469 0.4259 0.4682 0.4754 0.4191 0.4682 0.4610 0.3593 0.4055 0.3920 0.4329 0.3854 0.3854 0.4469 0.3657 0.3920 0.4191 0.4055 0.4469 0.4259 0.4469 0.4754 0.4827 0.4122 0.4055 0.4259 0.4055 0.2097 0.2265 0.1932 0.2436 0.2042 0.2494 0.2153 0.2436 0.2322 0.2322 0.2494 0.2436 0.2787 0.2907 0.2669 0.2728 0.2265 0.2322 0.2042 0.2265 0.2209 0.1557 0.1297 0.1662 0.0000
0.4974 0.5199 0.5123 0.4539 0.4539 0.5351 0.5275 0.4900 0.4682 0.4398 0.4610 0.5585 0.5123 0.6236 0.5905 0.6753 0.6152 0.5905 0.5664 0.5905 0.5664 0.5664 0.5744 0.5824 0.5199 0.5048 0.5506 0.4974 0.4827 0.4610 0.5199 0.4469 0.5123 0.4682 0.4610 0.4827 0.4610 0.4900 0.4610 0.4259 0.4827 0.4610 0.4900 0.4974 0.5048 0.5275 0.5585 0.5048 0.4539 0.4682 0.4682 0.4398 0.4974 0.5275 0.4398 0.4827 0.4754 0.4900 0.5664 0.5275 0.5664 0.5987 0.5987 0.4329 0.4754 0.5199 0.4974 0.5506 0.5199 0.5275 0.5429 0.5199 0.5506 0.4329 0.4398 0.4122 0.4827 0.4122 0.4398 0.4398 0.4259 0.4055 0.4329 0.4122 0.3722 0.4191 0.3854 0.3151 0.3854 0.3593 0.3854 0.3788 0.3657 0.4398 0.3722 0.3854 0.4259 0.4122 0.4539 0.4191 0.4122 0.4259 0.4610 0.3920 0.3722 0.3920 0.3854 0.2153 0.2552 0.2097 0.2494 0.2209 0.2552 0.2322 0.2494 0.2494 0.2265 0.2669 0.2610 0.2379 0.2610 0.2494 0.2322 0.2097 0.2042 0.1769 0.1987 0.2153 0.1400 0.1246 0.1823 0.0700 0.0000
0.5048 0.5123 0.5048 0.5048 0.5048 0.5429 0.5664 0.5123 0.5048 0.4754 0.4827 0.5351 0.5199 0.5351 0.5351 0.6320 0.6405 0.5199 0.5123 0.5506 0.5275 0.4974 0.5199 0.5275 0.4827 0.4974 0.5275 0.5506 0.5199 0.4974 0.5585 0.4682 0.5351 0.5199 0.5123 0.5048 0.4974 0.5123 0.4974 0.5199 0.5351 0.5123 0.4682 0.4754 0.4827 0.5048 0.5351 0.4827 0.4469 0.4754 0.4469 0.4754 0.4610 0.5048 0.4469 0.4900 0.4682 0.5275 0.5429 0.5987 0.5744 0.6236 0.6577 0.4682 0.5275 0.5585 0.5199 0.5905 0.5585 0.5351 0.5506 0.5744 0.5905 0.4682 0.4900 0.4754 0.5506 0.4610 0.4610 0.4610 0.4469 0.4539 0.4682 0.4610 0.4055 0.4398 0.4329 0.3854 0.3920 0.4055 0.4900 0.4259 0.3593 0.4900 0.4055 0.4055 0.4329 0.4055 0.5048 0.4539 0.4469 0.4754 0.4974 0.4539 0.4329 0.4539 0.4610 0.2209 0.2610 0.2153 0.2436 0.2153 0.2494 0.2379 0.2209 0.2322 0.2209 0.2610 0.2552 0.2669 0.2787 0.3028 0.2847 0.1932 0.2436 0.1932 0.2265 0.2209 0.1044 0.1400 0.1662 0.1246 0.1195 0.0000
0.5123 0.5351 0.5275 0.5429 0.5123 0.5664 0.5905 0.5351 0.4974 0.5123 0.4900 0.5429 0.5585 0.5585 0.5429 0.6753 0.6152 0.5585 0.5351 0.6236 0.5664 0.5351 0.5744 0.5199 0.5199 0.5048 0.5664 0.5275 0.5123 0.5048 0.5351 0.4900 0.5275 0.5123 0.5199 0.5123 0.5199 0.5351 0.4900 0.5123 0.5275 0.5048 0.4900 0.5275 0.5048 0.5585 0.5585 0.5199 0.4682 0.4827 0.4682 0.4827 0.4974 0.5429 0.4539 0.4974 0.4754 0.5351 0.5824 0.5905 0.5824 0.6320 0.6152 0.4329 0.5351 0.5664 0.5123 0.5987 0.5664 0.5275 0.5744 0.5824 0.5987 0.4329 0.4682 0.4259 0.4682 0.4122 0.4259 0.4398 0.4398 0.4055 0.4191 0.3987 0.3987 0.4055 0.3987 0.3151 0.3464 0.3464 0.4122 0.4329 0.3920 0.4539 0.3722 0.4259 0.4682 0.4122 0.4827 0.4329 0.4259 0.4398 0.4900 0.4055 0.3987 0.4191 0.4122 0.2265 0.2552 0.2436 0.2610 0.2322 0.2907 0.2552 0.2728 0.2728 0.2610 0.3028 0.2967 0.3089 0.3338 0.3089 0.2907 0.2322 0.2153 0.1877 0.2322 0.2379 0.1195 0.1144 0.1823 0.1297 0.1144 0.0895 0.0000
0.6069 0.5987 0.5585 0.5585 0.4974 0.5048 0.4974 0.4610 0.5275 0.4827 0.5351 0.4974 0.5123 0.4682 0.4539 0.5123 0.4610 0.4259 0.4610 0.4259 0.4754 0.5351 0.4682 0.5048 0.4900 0.4610 0.5351 0.3593 0.3338 0.3401 0.3657 0.3151 0.3338 0.2967 0.3401 0.3338 0.4191 0.4055 0.4191 0.3722 0.4259 0.3920 0.5048 0.4827 0.4754 0.5429 0.4974 0.4900 0.3593 0.3338 0.3464 0.3722 0.4122 0.4259 0.3593 0.3593 0.3657 0.3657 0.4055 0.4398 0.4191 0.4469 0.4329 0.5048 0.4055 0.4610 0.3338 0.4055 0.3528 0.3213 0.4259 0.3920 0.3275 0.5351 0.4539 0.4539 0.5429 0.4539 0.4827 0.5123 0.5275 0.5351 0.4900 0.4827 0.3987 0.4900 0.5123 0.4754 0.5429 0.5123 0.4974 0.4900 0.4900 0.4974 0.6069 0.5429 0.5275 0.5905 0.2847 0.2907 0.2610 0.2967 0.2552 0.2907 0.2728 0.2552 0.3089 0.5123 0.5506 0.5048 0.5123 0.5199 0.5199 0.5199 0.5123 0.5429 0.4682 0.5048 0.5275 0.4539 0.4259 0.4827 0.4610 0.4754 0.4682 0.4329 0.4469 0.4398 0.5585 0.5506 0.5585 0.5905 0.5048 0.6069 0.6320 0.0000
0.6320 0.6577 0.6491 0.5987 0.5199 0.5585 0.5987 0.5585 0.6152 0.5506 0.5744 0.6152 0.5824 0.4754 0.4754 0.5351 0.5905 0.4754 0.4682 0.4329 0.4827 0.5429 0.5048 0.5429 0.5585 0.5275 0.6236 0.5506 0.4754 0.4259 0.4974 0.4259 0.4900 0.4754 0.5123 0.5048 0.5585 0.5744 0.6236 0.5048 0.5351 0.5123 0.4827 0.4055 0.4682 0.4754 0.5199 0.4398 0.3528 0.3151 0.2669 0.2907 0.3657 0.3275 0.3528 0.3401 0.2967 0.3089 0.3464 0.4754 0.4682 0.5585 0.4682 0.5585 0.5429 0.5744 0.4610 0.4974 0.4827 0.4329 0.5199 0.5429 0.4827 0.5429 0.5351 0.5664 0.5987 0.5048 0.5664 0.5351 0.5506 0.6577 0.6577 0.4754 0.4610 0.5275 0.6491 0.5585 0.6491 0.6152 0.5351 0.5744 0.5275 0.6320 0.6842 0.6152 0.5987 0.6320 0.4055 0.3722 0.3788 0.4469 0.4539 0.4539 0.4469 0.4398 0.4754 0.5987 0.6069 0.5905 0.5824 0.5429 0.5123 0.5905 0.5199 0.6320 0.5199 0.6405 0.5987 0.5351 0.5199 0.5351 0.5275 0.5744 0.5199 0.5123 0.4682 0.5048 0.4900 0.4974 0.4469 0.5506 0.5275 0.5351 0.5744 0.2967 0.0000
0.7022 0.7298 0.6665 0.7205 0.5351 0.6236 0.6320 0.5585 0.6842 0.5824 0.6405 0.5987 0.5824 0.5664 0.5664 0.6152 0.6069 0.5824 0.5744 0.5351 0.5429 0.6236 0.5824 0.5429 0.6069 0.5744 0.6577 0.5048 0.4900 0.4122 0.4974 0.4259 0.5351 0.4610 0.4827 0.5048 0.5275 0.5275 0.5744 0.5048 0.4754 0.4539 0.5275 0.5199 0.5275 0.5351 0.5824 0.5429 0.3920 0.3657 0.3788 0.3275 0.4610 0.4191 0.3920 0.3657 0.3338 0.3338 0.3854 0.4329 0.4827 0.5123 0.4259 0.5429 0.4827 0.5585 0.4329 0.4974 0.4682 0.4055 0.5048 0.5275 0.4827 0.6236 0.5351 0.6152 0.6665 0.5199 0.5987 0.5987 0.6152 0.6236 0.6069 0.6152 0.5506 0.6069 0.6152 0.6069 0.6842 0.5664 0.5987 0.5585 0.6236 0.5987 0.7022 0.6842 0.6491 0.6665 0.4191 0.3722 0.3657 0.4329 0.4398 0.4259 0.4055 0.4122 0.4191 0.6491 0.6577 0.6577 0.5824 0.5744 0.6236 0.6753 0.6152 0.6491 0.6152 0.6753 0.6320 0.5664 0.5506 0.5987 0.5275 0.5744 0.5506 0.5275 0.5275 0.5351 0.5664 0.5429 0.5351 0.6152 0.5744 0.6152 0.6236 0.2379 0.1452 0.0000
0.5664 0.5744 0.5664 0.6152 0.5048 0.5429 0.5664 0.4974 0.5987 0.5664 0.5585 0.4900 0.5506 0.4469 0.4329 0.4900 0.5123 0.4469 0.4827 0.4329 0.4682 0.4827 0.4469 0.4827 0.4827 0.4539 0.5123 0.4610 0.4055 0.3987 0.4398 0.3722 0.4191 0.4329 0.4539 0.4191 0.4827 0.4682 0.5275 0.4900 0.5351 0.4827 0.4539 0.4469 0.4539 0.4754 0.5048 0.4682 0.3151 0.3151 0.2907 0.2907 0.3788 0.3528 0.3401 0.3528 0.2967 0.3464 0.3464 0.4469 0.3987 0.4682 0.4398 0.4398 0.4539 0.4539 0.4191 0.4259 0.3987 0.3528 0.4191 0.4539 0.4122 0.5123 0.5199 0.5351 0.5664 0.5199 0.5199 0.5048 0.5199 0.6069 0.5744 0.5048 0.4191 0.4682 0.5664 0.5744 0.5824 0.5824 0.5199 0.4974 0.4539 0.5199 0.5664 0.5506 0.5199 0.5199 0.3788 0.3464 0.3401 0.4191 0.3987 0.3987 0.4191 0.3854 0.4469 0.5199 0.5275 0.5123 0.4754 0.4827 0.4539 0.5275 0.4754 0.5351 0.5048 0.5429 0.5351 0.5048 0.4900 0.5506 0.4827 0.4827 0.4900 0.4827 0.4682 0.4329 0.4900 0.4974 0.4610 0.5506 0.5585 0.4900 0.5429 0.2847 0.1557 0.1662 0.0000
0.6069 0.6320 0.5744 0.6236 0.4682 0.5351 0.5429 0.4900 0.5585 0.4974 0.5664 0.4827 0.5429 0.5123 0.5123 0.5744 0.5506 0.5275 0.5664 0.4827 0.5199 0.5664 0.5123 0.5351 0.5506 0.5351 0.5664 0.4539 0.4122 0.3788 0.4329 0.4191 0.4259 0.4122 0.4329 0.4682 0.5048 0.5199 0.5824 0.4974 0.5275 0.4469 0.4329 0.4259 0.4469 0.4398 0.4974 0.4610 0.3464 0.3464 0.3722 0.2610 0.4398 0.4539 0.2967 0.3338 0.3275 0.3657 0.3788 0.4398 0.4610 0.5048 0.4469 0.4610 0.4900 0.4900 0.4259 0.4610 0.4469 0.4122 0.4539 0.4610 0.4469 0.5824 0.5429 0.5585 0.6069 0.5123 0.5744 0.5744 0.6236 0.5824 0.5824 0.5905 0.5123 0.5506 0.5905 0.5664 0.6405 0.5429 0.5429 0.4900 0.5506 0.5585 0.6577 0.6236 0.5585 0.6069 0.3854 0.3657 0.3722 0.4259 0.4055 0.4055 0.3593 0.3920 0.3854 0.5905 0.5824 0.5824 0.4974 0.5199 0.5506 0.5824 0.5744 0.5905 0.6069 0.5987 0.5905 0.5275 0.5123 0.5585 0.5199 0.5199 0.5275 0.5506 0.5351 0.4974 0.5744 0.5506 0.5275 0.6069 0.5664 0.5905 0.6152 0.2787 0.2153 0.1297 0.1094 0.0000
0.5585 0.5824 0.5744 0.6236 0.4682 0.5664 0.5429 0.4900 0.5905 0.5123 0.5664 0.5123 0.5585 0.4398 0.4539 0.5123 0.5351 0.5123 0.5351 0.4827 0.4610 0.5199 0.4974 0.5048 0.5199 0.4754 0.5048 0.4398 0.3854 0.3788 0.4329 0.3657 0.3854 0.4122 0.4055 0.3987 0.4610 0.4754 0.5351 0.4827 0.5275 0.4469 0.4329 0.3464 0.3920 0.3987 0.4398 0.3788 0.3089 0.2967 0.2967 0.2610 0.3338 0.3213 0.3213 0.3213 0.2669 0.3028 0.3401 0.4398 0.4329 0.5199 0.4754 0.4900 0.4754 0.5048 0.3987 0.4610 0.4469 0.3987 0.4539 0.4900 0.4329 0.5048 0.4827 0.4974 0.5429 0.5275 0.4682 0.4827 0.5275 0.5506 0.5506 0.4682 0.4259 0.4469 0.5744 0.5199 0.5585 0.5429 0.4539 0.5351 0.4610 0.5123 0.6236 0.5585 0.5123 0.5123 0.3722 0.3528 0.3722 0.4539 0.4055 0.4191 0.4259 0.3920 0.4539 0.5744 0.5664 0.5506 0.4827 0.5048 0.5048 0.5824 0.5429 0.5744 0.5429 0.5987 0.5744 0.4974 0.5123 0.5585 0.5199 0.5199 0.5429 0.5048 0.4900 0.4827 0.5585 0.5351 0.5275 0.6069 0.5506 0.5744 0.6320 0.2787 0.1609 0.1716 0.1400 0.1662 0.0000
0.5048 0.5429 0.5048 0.5506 0.4900 0.4974 0.5199 0.4682 0.5824 0.4610 0.4682 0.4754 0.5199 0.4610 0.4610 0.5506 0.5429 0.4329 0.4682 0.4900 0.5123 0.5275 0.4900 0.4974 0.4974 0.4682 0.5123 0.4610 0.4055 0.4122 0.4827 0.3987 0.3528 0.3788 0.3987 0.3920 0.4682 0.4682 0.5123 0.4469 0.4610 0.4259 0.3854 0.4055 0.3854 0.4754 0.4469 0.4122 0.3401 0.3151 0.3151 0.2907 0.3788 0.3528 0.2907 0.3401 0.3464 0.3593 0.3987 0.4329 0.4259 0.4682 0.4398 0.4539 0.4827 0.4682 0.3657 0.3854 0.4122 0.3920 0.4329 0.4539 0.3722 0.5123 0.4610 0.5199 0.5048 0.4610 0.5048 0.5199 0.5048 0.6069 0.5429 0.5048 0.4191 0.5123 0.5664 0.4974 0.5351 0.5048 0.5824 0.5123 0.4974 0.5351 0.6152 0.5824 0.5664 0.5664 0.4055 0.3854 0.3401 0.4191 0.4122 0.4398 0.3657 0.4122 0.4191 0.5048 0.5275 0.5123 0.4900 0.4827 0.4682 0.4827 0.4469 0.5199 0.4469 0.5275 0.5351 0.4900 0.4610 0.4900 0.4827 0.4682 0.4610 0.4398 0.4122 0.4055 0.4610 0.4974 0.4754 0.5664 0.5123 0.5048 0.5275 0.2494 0.2209 0.2097 0.1769 0.1823 0.2042 0.0000
0.5824 0.6236 0.5199 0.5987 0.4900 0.5429 0.5199 0.4827 0.5351 0.5199 0.5744 0.5199 0.5199 0.5506 0.5351 0.5351 0.5275 0.5199 0.5123 0.5199 0.5275 0.6069 0.5824 0.5744 0.5585 0.4682 0.5744 0.4469 0.4055 0.4122 0.4827 0.4122 0.4754 0.4469 0.4539 0.4900 0.4974 0.4827 0.5123 0.4754 0.5048 0.4682 0.4974 0.5048 0.4974 0.5824 0.5351 0.5123 0.3275 0.2787 0.3275 0.3151 0.3920 0.3657 0.3151 0.3151 0.3464 0.2847 0.3464 0.4469 0.4539 0.4974 0.4398 0.4682 0.4398 0.4682 0.4055 0.3987 0.4122 0.3657 0.4329 0.4539 0.4122 0.5744 0.5199 0.5351 0.5824 0.4055 0.5506 0.5506 0.5824 0.6069 0.5123 0.5199 0.4329 0.5123 0.5351 0.5275 0.6665 0.5351 0.5048 0.4398 0.5275 0.5351 0.6491 0.5824 0.5506 0.6320 0.4055 0.3593 0.3528 0.3920 0.3987 0.4398 0.4191 0.3854 0.4329 0.5506 0.5429 0.5123 0.5048 0.5123 0.5275 0.5585 0.4610 0.5351 0.4900 0.5123 0.4754 0.4900 0.4900 0.4754 0.4682 0.4827 0.4610 0.4539 0.4398 0.4610 0.5199 0.4974 0.5048 0.5664 0.5275 0.5664 0.5905 0.2265 0.2097 0.1769 0.1662 0.2153 0.1932 0.1557 0.0000
0.5123 0.5199 0.5275 0.5429 0.4827 0.5048 0.4539 0.4754 0.5429 0.4259 0.4754 0.4974 0.5123 0.4259 0.4259 0.5275 0.5351 0.4539 0.5048 0.4827 0.4900 0.5199 0.5275 0.5048 0.5351 0.4900 0.5199 0.4682 0.4682 0.4610 0.4900 0.4329 0.4122 0.4827 0.4900 0.4539 0.4469 0.4900 0.5351 0.4827 0.4398 0.4329 0.3788 0.3338 0.3788 0.4122 0.4259 0.3528 0.3593 0.2728 0.2967 0.3213 0.3464 0.3213 0.3213 0.3089 0.3028 0.3401 0.3275 0.4974 0.4469 0.5199 0.4900 0.5351 0.5199 0.5199 0.4539 0.4754 0.5199 0.4539 0.4974 0.5351 0.4754 0.4900 0.4398 0.4682 0.4682 0.4682 0.4398 0.4539 0.4974 0.5351 0.5048 0.4682 0.3854 0.4055 0.4974 0.4900 0.5123 0.4827 0.6236 0.4900 0.4610 0.4974 0.5744 0.5275 0.5275 0.4974 0.4682 0.4469 0.4259 0.4827 0.4469 0.4900 0.4398 0.4610 0.5123 0.5905 0.5824 0.5664 0.5123 0.5048 0.5199 0.5987 0.5275 0.5744 0.5744 0.6152 0.6236 0.5123 0.5275 0.5744 0.5199 0.4900 0.5585 0.5048 0.5506 0.4974 0.5585 0.5664 0.5429 0.6577 0.5824 0.5429 0.5987 0.2787 0.2379 0.2153 0.2042 0.1987 0.1557 0.1297 0.1932 0.0000
0.5744 0.5987 0.6069 0.5905 0.4974 0.5351 0.4974 0.4469 0.5123 0.4259 0.4469 0.4539 0.4682 0.4682 0.4539 0.5123 0.4191 0.4682 0.4055 0.4398 0.4469 0.5048 0.4827 0.4610 0.5506 0.4610 0.4754 0.3854 0.3854 0.3275 0.3401 0.3920 0.3338 0.3213 0.3401 0.3593 0.3788 0.4191 0.4329 0.3854 0.3987 0.4055 0.4900 0.4682 0.4754 0.5275 0.5429 0.4754 0.3722 0.3338 0.3722 0.3593 0.4259 0.4398 0.3338 0.3338 0.3788 0.3788 0.4329 0.4682 0.4469 0.4329 0.4055 0.4610 0.4329 0.4191 0.3338 0.3657 0.3528 0.3464 0.3722 0.4191 0.3920 0.3788 0.3722 0.3338 0.3722 0.3593 0.3593 0.3593 0.3854 0.3920 0.3657 0.3593 0.3593 0.3401 0.3854 0.3275 0.4259 0.3854 0.4398 0.5199 0.4610 0.4398 0.4827 0.5585 0.5585 0.4974 0.3722 0.3028 0.2967 0.3854 0.3788 0.4055 0.3464 0.3920 0.3593 0.4539 0.4469 0.4754 0.4539 0.4329 0.4610 0.4329 0.4539 0.4682 0.4682 0.4754 0.5123 0.4539 0.3854 0.4122 0.4055 0.4191 0.3854 0.4055 0.4610 0.3987 0.4827 0.4900 0.4539 0.5123 0.4754 0.4974 0.5048 0.2787 0.3089 0.2967 0.2728 0.2907 0.2552 0.2728 0.2494 0.2436 0.0000
0.5664 0.5585 0.5664 0.5506 0.4900 0.5429 0.5351 0.4827 0.5199 0.4329 0.4259 0.5048 0.5048 0.5048 0.4754 0.5506 0.4827 0.4329 0.4259 0.4754 0.4827 0.5275 0.5048 0.4827 0.5585 0.4827 0.4827 0.4191 0.3788 0.3464 0.4122 0.3338 0.3401 0.3401 0.3593 0.3528 0.4539 0.4974 0.5275 0.4329 0.4610 0.4398 0.4398 0.3920 0.3987 0.4329 0.4469 0.3854 0.3401 0.4191 0.3528 0.3920 0.4055 0.4329 0.3657 0.3920 0.4122 0.4539 0.4974 0.4900 0.4259 0.5275 0.4539 0.4539 0.4122 0.4122 0.4191 0.3987 0.3722 0.3788 0.4469 0.4539 0.3987 0.3987 0.3528 0.3657 0.3657 0.3401 0.3657 0.3788 0.3528 0.4259 0.3854 0.3788 0.3028 0.3464 0.3920 0.3722 0.4329 0.3920 0.4610 0.4974 0.3987 0.4610 0.5048 0.5351 0.5048 0.4610 0.3788 0.3213 0.3028 0.3657 0.4398 0.4539 0.3788 0.4122 0.4191 0.4329 0.4539 0.4539 0.4191 0.4122 0.4122 0.4539 0.3657 0.4329 0.4191 0.4827 0.4754 0.4191 0.3657 0.3657 0.3722 0.3722 0.3920 0.3987 0.3987 0.3920 0.4191 0.4539 0.4191 0.5048 0.4682 0.4329 0.4827 0.3213 0.2907 0.3275 0.2907 0.3213 0.2728 0.2669 0.3028 0.2610 0.1400 0.0000
0.4974 0.5199 0.5123 0.5275 0.4827 0.4900 0.4974 0.4191 0.4827 0.4122 0.4469 0.4827 0.4682 0.4682 0.4539 0.5275 0.4469 0.4398 0.4055 0.4682 0.4754 0.4329 0.4827 0.4469 0.5048 0.4191 0.4329 0.4827 0.3987 0.4191 0.4329 0.4055 0.3338 0.3854 0.4055 0.3593 0.4329 0.4191 0.4900 0.4259 0.4398 0.4191 0.4469 0.4259 0.4191 0.4974 0.4539 0.4191 0.3854 0.3987 0.3213 0.3464 0.3987 0.4122 0.3722 0.3722 0.3920 0.4329 0.4610 0.4539 0.4191 0.4900 0.4329 0.4469 0.4469 0.4329 0.4122 0.4610 0.3920 0.3987 0.4259 0.4610 0.4055 0.4055 0.4259 0.3722 0.4122 0.3987 0.3987 0.3987 0.4259 0.4754 0.4329 0.3987 0.3722 0.3788 0.4398 0.4055 0.4827 0.4398 0.4974 0.4754 0.4329 0.4827 0.4539 0.5123 0.5123 0.4682 0.3987 0.3788 0.3338 0.3987 0.3920 0.4610 0.3854 0.4191 0.4122 0.4539 0.5048 0.4610 0.4539 0.4469 0.4191 0.4754 0.4259 0.4682 0.4398 0.4900 0.4974 0.4398 0.4539 0.4539 0.4610 0.4191 0.4122 0.4329 0.4191 0.4122 0.4682 0.4754 0.4259 0.5123 0.4610 0.4398 0.4754 0.3401 0.3089 0.3464 0.2494 0.3151 0.2669 0.2265 0.2847 0.2669 0.1662 0.1400 0.0000
0.5275 0.4900 0.5123 0.5275 0.4259 0.4329 0.4259 0.4191 0.4827 0.3593 0.4329 0.4539 0.4682 0.4682 0.4539 0.5905 0.4754 0.4682 0.4754 0.5275 0.4754 0.5199 0.4827 0.4754 0.5506 0.4610 0.4900 0.3987 0.4122 0.3788 0.3528 0.3788 0.3464 0.3593 0.3657 0.3854 0.4191 0.4610 0.4900 0.3987 0.4122 0.4055 0.4191 0.3593 0.3920 0.3987 0.4259 0.4055 0.3089 0.3593 0.3722 0.3593 0.4259 0.4539 0.3464 0.3722 0.4055 0.4191 0.4329 0.4539 0.4754 0.5199 0.4754 0.4610 0.4469 0.4469 0.3854 0.3788 0.3920 0.3854 0.4122 0.4191 0.3920 0.3401 0.3089 0.2847 0.3338 0.3338 0.3213 0.3338 0.3464 0.3528 0.3401 0.3722 0.3338 0.3275 0.3722 0.3151 0.3987 0.3464 0.4539 0.4754 0.4055 0.3987 0.4398 0.4682 0.4682 0.3987 0.3593 0.3151 0.3338 0.3593 0.3788 0.4055 0.3593 0.3920 0.3987 0.4398 0.4469 0.4610 0.4122 0.3920 0.4055 0.4191 0.4259 0.4398 0.4259 0.4469 0.4974 0.3987 0.3854 0.4122 0.4191 0.3920 0.3987 0.3920 0.4055 0.4122 0.4539 0.4754 0.4539 0.5123 0.4754 0.4682 0.4754 0.3151 0.3464 0.3464 0.3338 0.3151 0.2669 0.3213 0.3089 0.2552 0.1557 0.1297 0.1987 0.0000
0.5123 0.4610 0.5429 0.4682 0.4539 0.4900 0.4539 0.4055 0.4398 0.3987 0.3788 0.4974 0.4974 0.4259 0.3854 0.4827 0.4329 0.3464 0.3657 0.4259 0.3788 0.4469 0.4539 0.4469 0.5048 0.4191 0.4610 0.3854 0.3593 0.4055 0.4055 0.3657 0.3089 0.3593 0.3657 0.3464 0.4055 0.4469 0.4610 0.3854 0.3987 0.4191 0.4469 0.3722 0.4191 0.4539 0.4539 0.3920 0.3987 0.3987 0.3854 0.4122 0.4259 0.4539 0.4122 0.4259 0.3920 0.4329 0.4469 0.5429 0.4329 0.5351 0.4469 0.4900 0.4469 0.4329 0.4122 0.4191 0.4055 0.3722 0.4539 0.4610 0.4055 0.3401 0.3722 0.3464 0.3464 0.3464 0.3464 0.3213 0.3722 0.4469 0.3657 0.3464 0.2967 0.3028 0.3722 0.3275 0.4122 0.3987 0.4682 0.4900 0.4055 0.4682 0.4539 0.4682 0.4682 0.4827 0.3593 0.3528 0.3089 0.3338 0.3788 0.4191 0.3338 0.3788 0.3987 0.4827 0.5048 0.5048 0.4682 0.4329 0.4191 0.4900 0.4259 0.4827 0.4398 0.4900 0.5429 0.4682 0.4398 0.4539 0.4469 0.4191 0.4398 0.4055 0.4610 0.4398 0.4398 0.4469 0.4398 0.5123 0.4469 0.4539 0.4610 0.2907 0.3089 0.3464 0.2847 0.3401 0.2787 0.2847 0.2847 0.2322 0.1452 0.1094 0.1348 0.1452 0.0000
0.6236 0.5664 0.6069 0.5905 0.5123 0.5664 0.5275 0.5199 0.5744 0.4974 0.5199 0.5275 0.5585 0.4827 0.4539 0.5123 0.4754 0.4398 0.4469 0.4682 0.4900 0.5199 0.5123 0.5048 0.5664 0.5351 0.5048 0.4259 0.3987 0.3920 0.3788 0.3528 0.3593 0.3338 0.3401 0.3213 0.4469 0.4900 0.5199 0.4682 0.4827 0.4610 0.4329 0.3722 0.4055 0.4122 0.4259 0.3788 0.3593 0.3722 0.3464 0.3593 0.4259 0.4259 0.3854 0.3593 0.3657 0.4191 0.4469 0.4827 0.4329 0.5351 0.4469 0.4754 0.4900 0.4329 0.4398 0.4329 0.4191 0.4122 0.4539 0.4469 0.4055 0.3657 0.3722 0.3464 0.3213 0.3593 0.3213 0.3593 0.3722 0.3920 0.3657 0.3593 0.3213 0.3151 0.3593 0.3788 0.3987 0.3987 0.4259 0.4610 0.4191 0.4539 0.4974 0.4827 0.4682 0.4539 0.4259 0.3657 0.3464 0.4122 0.3920 0.4610 0.3987 0.4191 0.4539 0.4682 0.4329 0.4754 0.4259 0.4191 0.4329 0.4754 0.3987 0.4122 0.4682 0.4469 0.4539 0.4259 0.3854 0.3987 0.3788 0.3788 0.4122 0.4469 0.4610 0.3987 0.4974 0.4900 0.4974 0.5905 0.5351 0.4827 0.5351 0.3401 0.3464 0.3722 0.2728 0.3151 0.2669 0.3213 0.3213 0.2322 0.1452 0.0994 0.1662 0.1769 0.1348 0.0000
0.5987 0.5744 0.5506 0.5824 0.5048 0.5123 0.5048 0.5123 0.5199 0.4191 0.4827 0.4754 0.5199 0.5199 0.5048 0.5824 0.4682 0.4754 0.4974 0.5199 0.5585 0.5585 0.5664 0.5744 0.6069 0.5429 0.5429 0.3920 0.4055 0.3854 0.3987 0.3722 0.3657 0.3528 0.3722 0.4055 0.4827 0.5275 0.5429 0.4754 0.4754 0.4539 0.4398 0.4055 0.4122 0.4754 0.4754 0.4398 0.3528 0.3657 0.3528 0.3275 0.4329 0.4469 0.3275 0.3275 0.3854 0.3854 0.4259 0.4900 0.4827 0.5429 0.4398 0.5123 0.4974 0.4827 0.4469 0.4398 0.4259 0.4055 0.4469 0.4682 0.4122 0.4122 0.3788 0.3657 0.4329 0.3788 0.3920 0.4055 0.4610 0.4259 0.4122 0.4329 0.3920 0.3854 0.4191 0.3987 0.4754 0.4469 0.4754 0.4974 0.4539 0.5199 0.5199 0.5506 0.5048 0.5351 0.4055 0.3722 0.3401 0.3920 0.3987 0.4539 0.3528 0.4122 0.4055 0.4469 0.4682 0.4682 0.4329 0.4398 0.4682 0.4682 0.4610 0.4610 0.5199 0.4827 0.4900 0.4191 0.3788 0.4055 0.3987 0.3722 0.4191 0.4539 0.4398 0.3920 0.5048 0.4827 0.4754 0.5824 0.5123 0.5199 0.5585 0.3338 0.3275 0.3151 0.3151 0.2494 0.2847 0.2907 0.2907 0.2610 0.1609 0.1246 0.1716 0.1504 0.1609 0.1094 0.0000
0.5123 0.5351 0.4827 0.5275 0.4398 0.4754 0.4682 0.4329 0.4122 0.3854 0.4469 0.4682 0.4398 0.5275 0.5123 0.4974 0.4329 0.4974 0.4329 0.4682 0.5506 0.5351 0.5429 0.4900 0.5664 0.4610 0.4900 0.4259 0.3987 0.3788 0.3788 0.4055 0.3722 0.3854 0.4191 0.4122 0.4055 0.4329 0.4191 0.3722 0.4259 0.3788 0.4900 0.4682 0.4610 0.5429 0.5123 0.4754 0.4398 0.4682 0.4398 0.4827 0.5429 0.5585 0.4682 0.4398 0.5048 0.5199 0.5824 0.4827 0.4469 0.4610 0.4055 0.3920 0.3657 0.3528 0.4398 0.4329 0.4055 0.4398 0.4539 0.4754 0.4469 0.3151 0.2967 0.2153 0.2728 0.2728 0.3089 0.3089 0.3213 0.3028 0.2787 0.3338 0.2847 0.2907 0.3213 0.3028 0.3338 0.3213 0.3722 0.4469 0.4191 0.4122 0.4259 0.4974 0.4539 0.4682 0.3854 0.3275 0.3593 0.3722 0.3920 0.4191 0.4259 0.3920 0.4122 0.3987 0.3788 0.3920 0.3987 0.4191 0.4329 0.3920 0.3593 0.3854 0.3987 0.3920 0.4122 0.3593 0.3213 0.3338 0.3151 0.3275 0.3338 0.3920 0.3657 0.3854 0.4827 0.4329 0.4539 0.4827 0.4610 0.4827 0.4754 0.3657 0.4539 0.4398 0.4122 0.4329 0.4055 0.4122 0.3593 0.3788 0.1877 0.1823 0.2209 0.2097 0.2436 0.1877 0.2153 0.0000
0.5048 0.5275 0.5199 0.5506 0.4329 0.5123 0.4900 0.4539 0.4610 0.3788 0.4259 0.4900 0.4610 0.4900 0.4610 0.5048 0.4398 0.4754 0.4259 0.4900 0.4974 0.4827 0.5506 0.4398 0.5429 0.4259 0.4539 0.3657 0.3788 0.3722 0.4122 0.3854 0.3028 0.3401 0.3464 0.3275 0.3722 0.4398 0.4398 0.3528 0.4191 0.3464 0.4539 0.4329 0.4398 0.4900 0.4469 0.4682 0.4055 0.4191 0.4191 0.3920 0.4610 0.4610 0.3920 0.4469 0.4539 0.4682 0.4682 0.4329 0.3722 0.4539 0.3854 0.3854 0.3722 0.3464 0.3528 0.3593 0.3593 0.3275 0.3788 0.4259 0.3593 0.4398 0.3401 0.3401 0.3788 0.4055 0.4191 0.4329 0.3788 0.3987 0.3593 0.3920 0.3788 0.3987 0.4055 0.3593 0.3920 0.4191 0.4329 0.4682 0.4539 0.4610 0.4900 0.5048 0.5199 0.4754 0.3151 0.3213 0.2907 0.3401 0.3593 0.3987 0.3788 0.3854 0.3788 0.3657 0.3722 0.3722 0.4055 0.3722 0.3854 0.3854 0.4055 0.3657 0.3788 0.4259 0.4191 0.3528 0.3528 0.3657 0.3338 0.3213 0.4055 0.3722 0.3593 0.3151 0.4329 0.4259 0.4329 0.4754 0.4539 0.4610 0.4539 0.3338 0.3657 0.3401 0.3151 0.3089 0.2847 0.3028 0.3028 0.2847 0.1932 0.1557 0.1609 0.1609 0.1932 0.1823 0.1557 0.1823 0.0000
0.5275 0.5199 0.4974 0.5123 0.4122 0.4754 0.4539 0.4329 0.4259 0.3987 0.4469 0.4682 0.4682 0.4974 0.4682 0.5123 0.4329 0.4974 0.4610 0.4539 0.4900 0.5199 0.5429 0.5199 0.5824 0.4469 0.5048 0.4122 0.3722 0.3920 0.3920 0.4191 0.3854 0.3854 0.3920 0.4122 0.4329 0.4610 0.5048 0.4398 0.4682 0.4329 0.4754 0.4398 0.4610 0.4682 0.5275 0.5048 0.4398 0.4398 0.4539 0.4539 0.3987 0.4974 0.4398 0.4259 0.4900 0.4329 0.5048 0.5123 0.4610 0.4754 0.4191 0.4191 0.3920 0.4055 0.4259 0.3920 0.4055 0.3854 0.5123 0.5048 0.4754 0.3657 0.3854 0.3089 0.3593 0.2967 0.3854 0.3987 0.3854 0.3401 0.2907 0.3722 0.3593 0.3275 0.3593 0.2787 0.4122 0.3722 0.4122 0.4754 0.4469 0.4682 0.4398 0.5123 0.4539 0.4682 0.3987 0.3788 0.4259 0.3854 0.4610 0.4610 0.4259 0.4329 0.4398 0.4398 0.4055 0.4191 0.3722 0.4055 0.4191 0.3920 0.3722 0.3987 0.4122 0.3920 0.4122 0.4122 0.3593 0.3593 0.3920 0.3657 0.3464 0.3920 0.4329 0.4122 0.4682 0.4055 0.4122 0.4539 0.4469 0.4682 0.4469 0.3920 0.4539 0.4259 0.4122 0.3920 0.3788 0.4398 0.3593 0.3788 0.1987 0.2153 0.2669 0.1877 0.2097 0.2322 0.2379 0.1769 0.2042 0.0000
0.5429 0.5506 0.5275 0.5585 0.4682 0.5351 0.4974 0.5351 0.5275 0.4974 0.4754 0.5429 0.5585 0.4827 0.4398 0.5275 0.5048 0.4398 0.4469 0.4974 0.4900 0.5199 0.5123 0.4900 0.5199 0.4469 0.4754 0.4259 0.3722 0.4055 0.4469 0.3920 0.3854 0.3593 0.3657 0.3593 0.4469 0.5199 0.4900 0.4539 0.5123 0.4610 0.4469 0.4259 0.4329 0.4682 0.4259 0.4469 0.4259 0.4539 0.4122 0.4259 0.4398 0.4539 0.3854 0.4122 0.4055 0.4610 0.5199 0.4398 0.4329 0.4900 0.4191 0.4329 0.4191 0.4055 0.4682 0.4329 0.4191 0.4259 0.4682 0.5048 0.4469 0.3657 0.3338 0.3722 0.4122 0.3722 0.3722 0.3593 0.3593 0.3788 0.3528 0.3722 0.3089 0.3401 0.4122 0.3920 0.4122 0.4827 0.4539 0.5199 0.4055 0.5429 0.4827 0.5275 0.4827 0.4974 0.4398 0.4055 0.3854 0.4539 0.4469 0.5199 0.4398 0.4610 0.4974 0.4122 0.4055 0.3920 0.4122 0.3920 0.3657 0.4191 0.3464 0.3987 0.3722 0.3788 0.3987 0.3854 0.3338 0.3464 0.3528 0.3151 0.3593 0.3788 0.3275 0.3338 0.4122 0.4055 0.3987 0.4827 0.4610 0.4259 0.4754 0.3788 0.3722 0.3722 0.3089 0.3401 0.3028 0.3213 0.3338 0.3151 0.2436 0.1609 0.2097 0.2209 0.2436 0.1557 0.1716 0.1987 0.1400 0.2097 0.0000
0.5199 0.5275 0.5987 0.5199 0.4900 0.5429 0.5506 0.4974 0.5199 0.4610 0.4398 0.5664 0.5506 0.5048 0.4329 0.5351 0.4974 0.4610 0.4398 0.4754 0.4827 0.5275 0.4900 0.4682 0.5429 0.4539 0.4827 0.4191 0.3788 0.3722 0.4122 0.3464 0.3528 0.3657 0.3854 0.3657 0.4539 0.5123 0.4974 0.4191 0.4610 0.4398 0.5123 0.4329 0.4974 0.5048 0.4900 0.4539 0.4191 0.4469 0.4191 0.4610 0.4329 0.4610 0.4191 0.4610 0.4682 0.4974 0.5123 0.5824 0.5123 0.5275 0.5123 0.5123 0.4827 0.4539 0.4900 0.4259 0.4122 0.4191 0.5199 0.5123 0.4539 0.3338 0.2669 0.2669 0.3275 0.3401 0.3151 0.3275 0.2907 0.3854 0.3338 0.3028 0.2209 0.2610 0.3275 0.2967 0.3528 0.3528 0.3920 0.4974 0.3722 0.4610 0.4329 0.4610 0.4610 0.4469 0.4191 0.3722 0.3657 0.3920 0.4539 0.4827 0.4055 0.4398 0.4754 0.3920 0.4259 0.4259 0.4329 0.4259 0.3722 0.4122 0.3657 0.4191 0.3657 0.4122 0.4754 0.3788 0.3151 0.3528 0.3464 0.3464 0.3920 0.3593 0.3722 0.3657 0.3788 0.4259 0.4191 0.5048 0.4539 0.4329 0.4682 0.3464 0.3528 0.4191 0.3657 0.4398 0.3338 0.3528 0.3657 0.3089 0.1609 0.1246 0.2042 0.1823 0.1504 0.1823 0.2209 0.1932 0.1987 0.2042 0.1932 0.0000
0.5351 0.5429 0.5824 0.5048 0.5199 0.5585 0.5048 0.5123 0.5199 0.4329 0.4398 0.5199 0.5048 0.5351 0.4610 0.5351 0.4827 0.4900 0.4539 0.4610 0.5275 0.5275 0.5351 0.4974 0.5744 0.4122 0.4827 0.4754 0.3788 0.4259 0.4398 0.3987 0.3920 0.4055 0.4259 0.3788 0.4539 0.5123 0.4974 0.4191 0.4610 0.4682 0.5123 0.4610 0.4974 0.5199 0.5199 0.4827 0.4610 0.4191 0.3657 0.4754 0.4191 0.4329 0.4610 0.4191 0.4122 0.4398 0.4974 0.4900 0.4974 0.4974 0.4539 0.4827 0.4827 0.4827 0.5199 0.4682 0.4259 0.4469 0.5199 0.5275 0.4827 0.3464 0.3275 0.3028 0.3657 0.3528 0.3401 0.3401 0.3401 0.3987 0.3464 0.2907 0.2787 0.3089 0.3788 0.3338 0.4191 0.4469 0.4329 0.4974 0.3854 0.5351 0.4191 0.4900 0.4610 0.4900 0.4329 0.4539 0.4191 0.4055 0.4539 0.5275 0.4900 0.4539 0.5199 0.4329 0.4827 0.4398 0.4754 0.4682 0.3987 0.4539 0.3657 0.4610 0.3657 0.4259 0.4754 0.4191 0.3401 0.3528 0.3854 0.3722 0.3788 0.3854 0.3854 0.3920 0.4329 0.4398 0.4191 0.5048 0.4539 0.4610 0.4974 0.3722 0.3657 0.4191 0.3657 0.4539 0.3722 0.3657 0.3401 0.3338 0.1932 0.1987 0.1823 0.2494 0.2042 0.1932 0.2097 0.1823 0.1987 0.1716 0.1504 0.1246 0.0000
0.5744 0.5987 0.5429 0.5429 0.4539 0.5351 0.5429 0.5199 0.5275 0.4539 0.4754 0.5123 0.5123 0.5123 0.4682 0.5585 0.4610 0.5123 0.4469 0.4827 0.5351 0.5506 0.5585 0.5048 0.6152 0.5048 0.5199 0.4398 0.3722 0.3920 0.4191 0.3920 0.3854 0.3593 0.3920 0.3854 0.4469 0.5048 0.5199 0.4398 0.4682 0.4055 0.5048 0.4682 0.5048 0.5123 0.4974 0.5048 0.3854 0.3854 0.3722 0.4122 0.3722 0.4539 0.3338 0.3338 0.4055 0.4055 0.4329 0.4398 0.4900 0.4900 0.4191 0.4329 0.4191 0.4469 0.4539 0.4055 0.4191 0.4122 0.4974 0.5048 0.4329 0.4055 0.3338 0.3593 0.4122 0.3338 0.3987 0.3854 0.3854 0.4055 0.3401 0.3854 0.3338 0.3920 0.3722 0.3528 0.4974 0.3987 0.4398 0.4754 0.4469 0.4827 0.5123 0.5275 0.5275 0.5123 0.4398 0.3920 0.3593 0.3464 0.4191 0.4900 0.4122 0.4191 0.4398 0.4259 0.4610 0.4469 0.4539 0.4329 0.4754 0.4610 0.3854 0.4539 0.4398 0.4469 0.4682 0.4122 0.3593 0.3464 0.3528 0.3528 0.3593 0.3657 0.3788 0.3854 0.4259 0.4469 0.4259 0.5123 0.4610 0.4682 0.4754 0.3657 0.3593 0.3464 0.3593 0.3528 0.3528 0.3338 0.2967 0.3151 0.1877 0.1609 0.2097 0.1987 0.2322 0.1769 0.1716 0.1877 0.1504 0.1557 0.1452 0.1504 0.1195 0.0000
0.5585 0.5664 0.5429 0.6236 0.4682 0.5506 0.5275 0.5199 0.5429 0.4682 0.5048 0.5905 0.5905 0.5275 0.4682 0.5905 0.4610 0.4827 0.5048 0.5585 0.5199 0.5824 0.4974 0.4469 0.5506 0.4754 0.5351 0.4682 0.4539 0.3788 0.3920 0.4191 0.4122 0.3854 0.3788 0.4259 0.4469 0.5048 0.4469 0.3987 0.4122 0.4329 0.4610 0.4682 0.4610 0.5275 0.4682 0.5199 0.4259 0.4539 0.4827 0.4682 0.4827 0.4974 0.4539 0.4539 0.4469 0.4900 0.4900 0.4682 0.5664 0.5351 0.4610 0.4610 0.4610 0.4610 0.4827 0.4610 0.4754 0.4539 0.5275 0.5824 0.4754 0.3028 0.2847 0.2967 0.3593 0.3089 0.3987 0.3987 0.3464 0.3788 0.3151 0.3593 0.2967 0.3401 0.3987 0.3528 0.4122 0.3464 0.3987 0.5048 0.4469 0.4398 0.4682 0.5123 0.4974 0.4974 0.4259 0.3788 0.3722 0.4539 0.4754 0.5048 0.4259 0.4754 0.4974 0.4122 0.4191 0.4191 0.4398 0.4055 0.4191 0.4610 0.4539 0.4398 0.4259 0.4610 0.4974 0.3987 0.3854 0.3722 0.3657 0.3788 0.3722 0.3920 0.3657 0.3854 0.4122 0.4055 0.3854 0.4539 0.4329 0.4682 0.4329 0.4610 0.4398 0.3987 0.3987 0.4191 0.3920 0.3987 0.3987 0.3788 0.2787 0.2494 0.2787 0.2322 0.2436 0.2552 0.2728 0.2436 0.2379 0.2322 0.1987 0.2042 0.2494 0.2097 0.0000
0.5199 0.5429 0.5824 0.5351 0.5048 0.5429 0.5199 0.4974 0.5351 0.4329 0.4122 0.5351 0.5048 0.5199 0.4610 0.5048 0.4682 0.4329 0.4398 0.4754 0.4827 0.4974 0.4610 0.3987 0.5429 0.4398 0.4259 0.3401 0.3275 0.3213 0.3593 0.2967 0.2787 0.2787 0.2967 0.2907 0.4122 0.4974 0.4398 0.3528 0.4191 0.4259 0.5429 0.4900 0.5429 0.5506 0.5048 0.4827 0.4469 0.4754 0.4610 0.5048 0.4754 0.5048 0.4469 0.4610 0.4827 0.5123 0.5429 0.4900 0.4974 0.5429 0.5123 0.4539 0.4682 0.4682 0.4055 0.4259 0.4539 0.4469 0.5048 0.4682 0.4398 0.2728 0.2097 0.2669 0.2552 0.3401 0.3275 0.3275 0.2552 0.3213 0.2610 0.2787 0.2436 0.3213 0.3401 0.3089 0.3657 0.3657 0.3920 0.4259 0.3722 0.3657 0.3920 0.3920 0.4055 0.3920 0.3920 0.3722 0.3151 0.3657 0.4259 0.4539 0.4191 0.4539 0.4469 0.3788 0.3987 0.4122 0.4329 0.3722 0.3722 0.4259 0.3920 0.4191 0.3275 0.4259 0.4469 0.3657 0.3528 0.3401 0.3593 0.3987 0.3657 0.3722 0.3722 0.3920 0.4055 0.4398 0.4191 0.4754 0.4539 0.4900 0.4682 0.3722 0.4055 0.4469 0.4055 0.4539 0.3987 0.3657 0.3788 0.3593 0.2265 0.1877 0.2610 0.2042 0.1932 0.2153 0.2787 0.2379 0.2436 0.2494 0.2153 0.1452 0.1769 0.1823 0.1932 0.0000
0.4469 0.4974 0.4469 0.4900 0.4329 0.4974 0.4055 0.4122 0.5506 0.4900 0.5275 0.5506 0.5824 0.6152 0.5987 0.5506 0.5744 0.5199 0.4974 0.5506 0.6069 0.5585 0.5824 0.5585 0.6236 0.5123 0.5905 0.5199 0.5824 0.4539 0.4974 0.5123 0.5199 0.4469 0.4259 0.4329 0.4974 0.6069 0.5744 0.5351 0.5048 0.5429 0.4974 0.4900 0.5123 0.4754 0.5048 0.5275 0.5664 0.5351 0.5664 0.5351 0.5506 0.5506 0.5048 0.5351 0.5275 0.5905 0.4974 0.4469 0.4682 0.5123 0.5123 0.4682 0.5123 0.4259 0.4754 0.4122 0.4682 0.4754 0.4754 0.4682 0.4682 0.5905 0.5351 0.5506 0.5199 0.6152 0.5987 0.5987 0.5506 0.6236 0.5585 0.5824 0.5351 0.5429 0.5824 0.5585 0.5506 0.5824 0.5351 0.5905 0.6405 0.5199 0.6320 0.5824 0.6491 0.5664 0.5048 0.4122 0.4055 0.4754 0.4682 0.4827 0.4610 0.5275 0.4610 0.5664 0.5275 0.5905 0.5664 0.5744 0.6236 0.5429 0.5824 0.5664 0.5824 0.6236 0.5987 0.5664 0.5824 0.5506 0.5585 0.5905 0.5664 0.5429 0.5585 0.5506 0.5199 0.5585 0.5664 0.5664 0.5275 0.5664 0.5275 0.4974 0.4754 0.4469 0.4469 0.4122 0.4539 0.4191 0.4900 0.3987 0.4259 0.4754 0.4539 0.4398 0.4539 0.4682 0.4754 0.5123 0.4191 0.4974 0.4539 0.4900 0.5048 0.4682 0.4682 0.5048 0.0000
0.3788 0.3854 0.4055 0.4329 0.3920 0.4259 0.3788 0.3213 0.5048 0.3788 0.4398 0.4055 0.4469 0.5048 0.5351 0.4469 0.5123 0.5048 0.5275 0.4900 0.5905 0.4974 0.5824 0.5123 0.5585 0.4827 0.4682 0.5048 0.5664 0.5275 0.5429 0.5275 0.5824 0.5048 0.4974 0.5048 0.5275 0.5585 0.6069 0.5199 0.4900 0.5275 0.5123 0.5351 0.4827 0.5048 0.5048 0.5429 0.5506 0.5506 0.5664 0.5506 0.6320 0.6152 0.5664 0.5824 0.6577 0.6069 0.5905 0.5048 0.5429 0.5585 0.6069 0.5275 0.5905 0.4974 0.5506 0.4539 0.5429 0.5664 0.5506 0.4974 0.4974 0.5744 0.5199 0.5199 0.5048 0.5664 0.5664 0.5987 0.5506 0.5905 0.5429 0.5664 0.5506 0.5429 0.5351 0.5744 0.5664 0.5506 0.5506 0.5275 0.5744 0.4610 0.5351 0.5351 0.5351 0.5048 0.5824 0.5123 0.5048 0.5351 0.5585 0.5585 0.5506 0.6069 0.5351 0.5824 0.5429 0.5905 0.5664 0.5905 0.5744 0.5585 0.5664 0.5664 0.5506 0.5744 0.5664 0.5664 0.5664 0.5987 0.5905 0.5905 0.5664 0.5429 0.5275 0.5824 0.5506 0.6236 0.5824 0.6152 0.5744 0.5987 0.5585 0.5275 0.5351 0.5199 0.4754 0.4539 0.5123 0.4469 0.4610 0.4682 0.4974 0.5199 0.4827 0.4259 0.4974 0.5744 0.5048 0.5123 0.4610 0.4827 0.5429 0.5048 0.5199 0.4974 0.5275 0.5048 0.2209 0.0000
0.3593 0.3657 0.3213 0.3987 0.3722 0.3401 0.3722 0.3028 0.4259 0.3722 0.4329 0.4259 0.4827 0.4539 0.4539 0.4827 0.4754 0.4259 0.5199 0.5123 0.5506 0.5199 0.4974 0.4900 0.5199 0.4610 0.4754 0.5123 0.5744 0.4754 0.4754 0.5199 0.4539 0.4398 0.4191 0.4398 0.4754 0.4900 0.4900 0.4539 0.5585 0.4754 0.5048 0.4682 0.4610 0.5275 0.4682 0.4610 0.5123 0.5123 0.5275 0.4398 0.5275 0.5275 0.4974 0.5275 0.6152 0.5664 0.5048 0.4398 0.4610 0.4900 0.4754 0.4191 0.4754 0.4191 0.4539 0.4191 0.4900 0.5123 0.4398 0.3788 0.4329 0.5664 0.5275 0.5275 0.4827 0.5905 0.5585 0.5429 0.5744 0.5824 0.5664 0.6069 0.5123 0.5048 0.5585 0.5506 0.5275 0.5585 0.5429 0.5351 0.5664 0.4827 0.6236 0.5429 0.5905 0.5275 0.5429 0.4610 0.4398 0.4259 0.4469 0.4469 0.4827 0.4900 0.4682 0.5585 0.5199 0.5664 0.5585 0.5664 0.5987 0.5506 0.6069 0.5585 0.5905 0.6152 0.5744 0.5585 0.5744 0.6236 0.5824 0.5987 0.5429 0.5506 0.5506 0.5429 0.6069 0.6152 0.6577 0.6577 0.5987 0.6236 0.5987 0.4610 0.5585 0.5275 0.4974 0.4610 0.4754 0.3987 0.5275 0.4469 0.5506 0.5275 0.4754 0.4610 0.5199 0.5199 0.5123 0.5199 0.4827 0.5987 0.5664 0.5744 0.6236 0.5199 0.5664 0.5744 0.2610 0.2847 0.0000
0.3593 0.3920 0.3593 0.4259 0.4122 0.4469 0.4122 0.3275 0.3987 0.3854 0.4191 0.4259 0.4398 0.4539 0.4974 0.3987 0.4900 0.4682 0.4191 0.4539 0.4754 0.4900 0.5429 0.4469 0.5048 0.4469 0.4610 0.5429 0.5905 0.5664 0.5987 0.5048 0.5275 0.5429 0.5199 0.5123 0.5048 0.5199 0.5199 0.4827 0.4827 0.4469 0.4900 0.5275 0.4469 0.5429 0.4539 0.5048 0.5123 0.4974 0.5585 0.5744 0.5275 0.5585 0.5275 0.5585 0.6152 0.5664 0.5664 0.5123 0.4055 0.5199 0.5199 0.4900 0.4900 0.4329 0.5275 0.4610 0.4754 0.4827 0.4398 0.4900 0.4754 0.5987 0.5905 0.5744 0.5275 0.5275 0.5585 0.5744 0.5905 0.5506 0.5506 0.5429 0.5585 0.5048 0.5275 0.5664 0.4827 0.5429 0.5905 0.5351 0.5987 0.4827 0.5429 0.4974 0.5905 0.5275 0.5429 0.4900 0.4398 0.4539 0.5351 0.5351 0.5123 0.5506 0.4974 0.5585 0.5506 0.5351 0.5744 0.5987 0.6491 0.5199 0.5123 0.5744 0.5744 0.5987 0.5905 0.5744 0.5905 0.6236 0.5664 0.5048 0.5585 0.5048 0.4900 0.5429 0.4827 0.5199 0.5429 0.5744 0.5351 0.5123 0.4900 0.5199 0.6577 0.6236 0.6069 0.5987 0.6152 0.5123 0.5429 0.5199 0.5506 0.4974 0.5351 0.4900 0.5199 0.5664 0.5429 0.4900 0.4682 0.5351 0.5506 0.5585 0.6069 0.5506 0.5664 0.5744 0.3338 0.2494 0.2907 0.0000
0.3593 0.3657 0.3338 0.4122 0.3722 0.3920 0.4122 0.3528 0.4122 0.3593 0.4055 0.3987 0.4682 0.4398 0.4682 0.4398 0.4754 0.4974 0.4900 0.4682 0.4900 0.5048 0.5585 0.4754 0.4610 0.4610 0.4754 0.5744 0.5905 0.5199 0.5664 0.5664 0.5275 0.5275 0.5199 0.5123 0.5199 0.5199 0.5664 0.5429 0.5744 0.4469 0.5824 0.5585 0.5506 0.5905 0.5585 0.5987 0.5429 0.4974 0.5123 0.4539 0.4974 0.5744 0.5123 0.4974 0.5506 0.5506 0.5351 0.4539 0.5199 0.5506 0.5351 0.4610 0.5664 0.4900 0.5275 0.5351 0.5351 0.5429 0.5123 0.4754 0.5506 0.6152 0.6405 0.6236 0.5585 0.5905 0.6069 0.6069 0.6577 0.5664 0.5664 0.5744 0.6069 0.5199 0.5744 0.5824 0.5905 0.5585 0.5585 0.4754 0.5351 0.4827 0.4974 0.4827 0.5585 0.4827 0.5429 0.4900 0.4539 0.4259 0.4900 0.4900 0.4827 0.5199 0.4682 0.5275 0.5506 0.5351 0.5585 0.5506 0.6320 0.5351 0.5585 0.5585 0.5585 0.5824 0.5585 0.5275 0.5744 0.6236 0.5664 0.5664 0.4682 0.4900 0.5048 0.5429 0.5429 0.4900 0.5275 0.5585 0.5199 0.4974 0.4329 0.5664 0.6069 0.5585 0.5429 0.4900 0.5664 0.5123 0.5585 0.5824 0.5824 0.6069 0.5048 0.5351 0.5824 0.5987 0.5429 0.5664 0.5123 0.5987 0.5987 0.6236 0.6069 0.5351 0.5506 0.6236 0.3464 0.3464 0.2097 0.2552 0.0000
0.3657 0.3987 0.3401 0.3920 0.3401 0.3987 0.3920 0.3464 0.3920 0.3657 0.4122 0.3920 0.4754 0.5351 0.5199 0.5048 0.5585 0.5506 0.5429 0.5199 0.4974 0.5123 0.5351 0.4974 0.5123 0.4682 0.5275 0.5199 0.5351 0.4827 0.5123 0.4682 0.5351 0.4329 0.4122 0.4329 0.5123 0.5123 0.4974 0.4754 0.5351 0.4539 0.5585 0.5664 0.5585 0.5664 0.5351 0.5429 0.5199 0.4900 0.5664 0.4754 0.5048 0.5824 0.4610 0.4900 0.5744 0.5429 0.5744 0.4900 0.4974 0.5585 0.5744 0.4539 0.5429 0.4398 0.5664 0.4974 0.5275 0.5351 0.4900 0.4974 0.5275 0.5905 0.5664 0.5987 0.5351 0.5199 0.5664 0.5987 0.5987 0.5275 0.5429 0.4900 0.5199 0.4974 0.5048 0.4974 0.5987 0.5506 0.4900 0.5123 0.5585 0.4900 0.5199 0.5351 0.5664 0.5199 0.5048 0.4398 0.4329 0.4469 0.4827 0.5123 0.4754 0.5429 0.4900 0.4610 0.4398 0.4682 0.4900 0.4682 0.5275 0.4682 0.4900 0.4754 0.4754 0.4974 0.4754 0.4754 0.5048 0.4469 0.4974 0.4539 0.4191 0.4122 0.3987 0.4610 0.4754 0.4539 0.4900 0.5048 0.4682 0.4900 0.4539 0.5123 0.5987 0.5506 0.5199 0.4539 0.5275 0.4754 0.4754 0.5123 0.5275 0.5199 0.5123 0.4539 0.5123 0.5585 0.5048 0.5275 0.4900 0.5275 0.4974 0.5048 0.5351 0.4974 0.5123 0.5199 0.3275 0.2787 0.3089 0.2379 0.2494 0.0000
0.3854 0.3528 0.4398 0.4259 0.4122 0.4469 0.4259 0.3528 0.4974 0.3854 0.3788 0.4122 0.4827 0.3854 0.3987 0.3593 0.4469 0.4259 0.4329 0.4122 0.4469 0.4191 0.4682 0.4329 0.4469 0.4329 0.4469 0.5585 0.5744 0.5048 0.5351 0.4900 0.4827 0.5123 0.5048 0.4974 0.5351 0.5048 0.5506 0.5429 0.5744 0.4610 0.5199 0.4827 0.4900 0.5123 0.4539 0.5048 0.5905 0.5585 0.5905 0.5275 0.5123 0.5585 0.5429 0.6069 0.5824 0.6152 0.5664 0.5123 0.4191 0.5048 0.5664 0.4900 0.5351 0.4610 0.4974 0.4754 0.4900 0.4827 0.4827 0.4754 0.5199 0.5351 0.5429 0.5744 0.4827 0.5905 0.5744 0.5429 0.5123 0.5824 0.5199 0.5585 0.5123 0.4754 0.5905 0.5987 0.4827 0.5744 0.5429 0.5048 0.4610 0.4827 0.4398 0.4398 0.4539 0.4539 0.4827 0.4329 0.4682 0.4682 0.4610 0.4900 0.4259 0.5506 0.4398 0.4827 0.5048 0.5048 0.4827 0.5351 0.5351 0.4610 0.4974 0.4974 0.5123 0.5199 0.5275 0.5123 0.5275 0.5744 0.5664 0.5506 0.5585 0.4900 0.5199 0.4974 0.4974 0.5199 0.5275 0.4974 0.5351 0.4827 0.4900 0.5351 0.5744 0.5744 0.5123 0.5048 0.5048 0.4539 0.5585 0.4900 0.5048 0.4974 0.4900 0.4610 0.4900 0.5506 0.5275 0.5664 0.4827 0.5199 0.5351 0.4682 0.5275 0.5506 0.5506 0.5275 0.3213 0.3089 0.3151 0.2436 0.2322 0.2610 0.0000
0.3657 0.3722 0.3788 0.3657 0.3788 0.3854 0.3401 0.3089 0.4329 0.3528 0.3854 0.3657 0.3528 0.4329 0.4610 0.3920 0.4682 0.4754 0.4122 0.4329 0.4827 0.5429 0.5199 0.4539 0.4974 0.4827 0.4682 0.4329 0.4754 0.4398 0.4122 0.4539 0.4055 0.3788 0.3593 0.3657 0.4974 0.4682 0.5123 0.4754 0.5351 0.4398 0.5429 0.5199 0.5123 0.5351 0.5048 0.5123 0.5351 0.4900 0.5506 0.4610 0.5199 0.5351 0.5048 0.5351 0.5905 0.5429 0.5275 0.4329 0.3722 0.4827 0.5123 0.4827 0.4974 0.4122 0.3788 0.3593 0.3854 0.3920 0.3657 0.3464 0.3593 0.5275 0.4754 0.4900 0.4469 0.5351 0.5048 0.5506 0.5048 0.5123 0.4682 0.5199 0.5048 0.4682 0.4900 0.5429 0.4191 0.4754 0.4329 0.4827 0.5275 0.4329 0.5199 0.4900 0.5048 0.4610 0.3920 0.3464 0.3528 0.3657 0.3593 0.3854 0.3788 0.4398 0.3788 0.4329 0.3854 0.4122 0.4329 0.4682 0.4539 0.3987 0.4610 0.4191 0.4610 0.4539 0.4469 0.4329 0.4329 0.4754 0.4539 0.4539 0.4469 0.4398 0.4259 0.3920 0.5048 0.5429 0.5351 0.5506 0.5429 0.5351 0.5429 0.4398 0.5506 0.5199 0.4610 0.4539 0.4398 0.3920 0.4469 0.4539 0.4122 0.4900 0.4682 0.4122 0.4974 0.4682 0.4469 0.4682 0.3920 0.4682 0.5123 0.4900 0.4900 0.4682 0.5744 0.5351 0.3528 0.2787 0.2728 0.2494 0.2967 0.2669 0.1932 0.0000
0.3854 0.3657 0.4682 0.4259 0.4398 0.4610 0.4682 0.3788 0.5429 0.3987 0.4055 0.4122 0.4682 0.3722 0.3593 0.3593 0.4191 0.3854 0.3788 0.4122 0.4754 0.4610 0.4259 0.3657 0.4754 0.3788 0.3920 0.4827 0.4682 0.4610 0.4329 0.4610 0.4122 0.3987 0.3920 0.3593 0.4610 0.4469 0.4754 0.4398 0.5429 0.4191 0.5048 0.4539 0.4469 0.4827 0.4259 0.4754 0.5275 0.4974 0.4827 0.4682 0.4539 0.4827 0.4974 0.5275 0.5351 0.5506 0.5351 0.3987 0.3657 0.4754 0.4610 0.4610 0.4900 0.3788 0.3722 0.3528 0.3788 0.3722 0.3854 0.3788 0.3788 0.5199 0.5123 0.5123 0.4122 0.5585 0.4974 0.5275 0.4827 0.5351 0.5048 0.4974 0.4827 0.4469 0.5429 0.5824 0.4827 0.5905 0.4974 0.5824 0.4610 0.5123 0.5275 0.5123 0.4682 0.5123 0.4122 0.3920 0.3854 0.4122 0.4191 0.4610 0.4398 0.5048 0.4398 0.5585 0.4754 0.5351 0.5744 0.5987 0.5351 0.5351 0.5585 0.5275 0.5123 0.5506 0.5585 0.5585 0.5275 0.5905 0.5664 0.5824 0.5429 0.5506 0.5506 0.4974 0.5585 0.5987 0.5905 0.6405 0.6320 0.5905 0.5987 0.4191 0.4827 0.5123 0.4122 0.4469 0.4055 0.3854 0.4682 0.4191 0.4055 0.4259 0.4191 0.4329 0.4610 0.4191 0.4682 0.4754 0.3593 0.4610 0.4329 0.4259 0.4398 0.4469 0.5048 0.4682 0.3593 0.3089 0.2552 0.2907 0.2907 0.3089 0.1662 0.1716 0.0000
0.3920 0.3338 0.4191 0.3657 0.3788 0.4259 0.4191 0.4259 0.4191 0.3528 0.3338 0.4329 0.4469 0.4191 0.4610 0.4469 0.4974 0.4191 0.4398 0.4055 0.4398 0.4974 0.4900 0.4974 0.4974 0.4974 0.5429 0.4610 0.5048 0.4827 0.4259 0.4682 0.4610 0.4191 0.3987 0.3920 0.4974 0.5429 0.5275 0.4329 0.5199 0.4682 0.5123 0.5048 0.4827 0.5351 0.5048 0.5429 0.5987 0.5664 0.5824 0.5351 0.5199 0.5506 0.6152 0.5987 0.5905 0.6236 0.5744 0.4191 0.4259 0.4974 0.5429 0.4259 0.5123 0.3987 0.4469 0.4122 0.4259 0.4055 0.4754 0.4682 0.4259 0.4827 0.5048 0.4900 0.4469 0.5199 0.5351 0.5351 0.4754 0.4974 0.4827 0.4469 0.4329 0.4122 0.5048 0.5275 0.4754 0.5199 0.4900 0.5429 0.4974 0.5199 0.4900 0.4900 0.5199 0.5351 0.3920 0.4122 0.4055 0.4055 0.4259 0.4259 0.4754 0.4682 0.4754 0.4900 0.4122 0.4539 0.5048 0.4827 0.4398 0.4682 0.4900 0.4754 0.4329 0.4974 0.5048 0.4469 0.4469 0.4610 0.4682 0.4974 0.4754 0.4539 0.4539 0.4610 0.4754 0.4539 0.4610 0.4900 0.4827 0.4754 0.4827 0.5275 0.5199 0.5987 0.5048 0.5585 0.5123 0.4900 0.5506 0.4974 0.4827 0.4754 0.4827 0.4539 0.4398 0.4827 0.5048 0.4827 0.4055 0.4539 0.4827 0.4329 0.4469 0.4682 0.4259 0.4610 0.3920 0.3528 0.3854 0.4122 0.3338 0.3151 0.3338 0.2907 0.2728 0.0000
0.4610 0.4539 0.4469 0.5048 0.4900 0.4682 0.4610 0.3987 0.5351 0.4055 0.4259 0.4610 0.4329 0.4469 0.4329 0.3920 0.4259 0.3528 0.4259 0.4610 0.5429 0.4827 0.4754 0.4827 0.5744 0.4974 0.4682 0.5664 0.5664 0.5275 0.5123 0.5429 0.5048 0.4469 0.4539 0.4469 0.4974 0.4682 0.4974 0.4329 0.4900 0.4259 0.4682 0.4900 0.4259 0.4900 0.4469 0.5275 0.4900 0.4754 0.4754 0.4191 0.4469 0.4900 0.4754 0.5048 0.5744 0.5275 0.4974 0.3657 0.3464 0.4259 0.4122 0.3987 0.4259 0.3338 0.3657 0.3593 0.3593 0.3920 0.4055 0.3987 0.3722 0.4974 0.4754 0.4469 0.4469 0.5199 0.5199 0.5048 0.4469 0.4827 0.4539 0.4754 0.5048 0.4539 0.4469 0.5429 0.4754 0.5506 0.4610 0.5275 0.4398 0.4754 0.5048 0.5048 0.4469 0.5199 0.4329 0.4259 0.4329 0.4329 0.4259 0.4398 0.5048 0.4682 0.4900 0.5048 0.4682 0.4974 0.5199 0.5585 0.5429 0.5123 0.5664 0.5048 0.5199 0.5275 0.5351 0.5199 0.4900 0.5351 0.5429 0.5585 0.5351 0.5275 0.5123 0.4610 0.5987 0.6069 0.5664 0.5987 0.6069 0.6152 0.6577 0.4827 0.5048 0.5199 0.4900 0.4827 0.4682 0.4610 0.5048 0.4827 0.4398 0.4900 0.4539 0.4259 0.5123 0.4682 0.4329 0.4682 0.3788 0.4682 0.4682 0.5048 0.4610 0.4682 0.5123 0.5506 0.3920 0.3401 0.3213 0.3722 0.3854 0.4055 0.3464 0.2552 0.2042 0.3028 0.0000
0.4122 0.4191 0.4682 0.4259 0.3854 0.4329 0.4122 0.3920 0.5275 0.3854 0.4191 0.4122 0.4398 0.4259 0.4122 0.4259 0.4191 0.4827 0.4055 0.3854 0.4610 0.4900 0.4974 0.4754 0.4900 0.4754 0.4754 0.4259 0.4539 0.4055 0.3788 0.4754 0.4259 0.3987 0.3657 0.3854 0.4329 0.4191 0.5048 0.4259 0.4398 0.4469 0.5351 0.5123 0.5199 0.5585 0.5429 0.5199 0.5905 0.5123 0.5905 0.4974 0.5905 0.5275 0.5275 0.5585 0.5987 0.5664 0.5351 0.3722 0.4469 0.4191 0.4610 0.4191 0.5048 0.4610 0.4398 0.4191 0.4055 0.3722 0.4259 0.4329 0.4055 0.5351 0.5123 0.5123 0.5123 0.5585 0.5744 0.5744 0.5123 0.5506 0.5048 0.5123 0.4682 0.4900 0.5585 0.5199 0.5123 0.5429 0.5123 0.5664 0.5351 0.5123 0.5744 0.5429 0.5585 0.5744 0.4122 0.3920 0.3854 0.4398 0.3788 0.4055 0.4122 0.4329 0.3987 0.4974 0.4610 0.4900 0.5123 0.5506 0.5199 0.5048 0.5275 0.5123 0.5123 0.5199 0.5429 0.4827 0.4259 0.4974 0.4610 0.5351 0.5123 0.5048 0.5048 0.4539 0.5275 0.5824 0.5905 0.5429 0.5351 0.5744 0.5987 0.4329 0.4539 0.4539 0.4539 0.4329 0.4329 0.4259 0.4827 0.4329 0.3657 0.4682 0.4610 0.4329 0.5048 0.4610 0.4398 0.4469 0.4122 0.4610 0.4469 0.4398 0.4122 0.4055 0.4610 0.4974 0.3213 0.3089 0.3275 0.3788 0.3528 0.3464 0.3151 0.2494 0.2552 0.2379 0.2847 0.0000
0.4682 0.4754 0.4682 0.4539 0.4827 0.4329 0.3987 0.3920 0.4539 0.4122 0.4469 0.4122 0.4682 0.3987 0.4398 0.4122 0.4191 0.4398 0.3528 0.4259 0.5199 0.4329 0.5123 0.4469 0.5199 0.4055 0.4055 0.4827 0.4974 0.4900 0.4469 0.5199 0.4398 0.4398 0.4191 0.4259 0.3920 0.3920 0.4754 0.4539 0.4259 0.3920 0.5506 0.5275 0.5351 0.5585 0.5429 0.5506 0.5429 0.4974 0.5275 0.4974 0.5429 0.5275 0.4827 0.5123 0.5506 0.5199 0.5664 0.4122 0.4191 0.4329 0.5199 0.5048 0.5048 0.4754 0.4122 0.4610 0.4329 0.4682 0.4974 0.4469 0.4055 0.4610 0.4974 0.4682 0.4259 0.4974 0.4682 0.4398 0.4398 0.4329 0.4469 0.4974 0.4398 0.4191 0.4827 0.4754 0.4539 0.5275 0.5123 0.5199 0.5048 0.5275 0.5123 0.4827 0.5123 0.5429 0.4259 0.4055 0.3987 0.4259 0.3275 0.4191 0.3987 0.4191 0.3854 0.5585 0.5048 0.4900 0.5429 0.5824 0.5506 0.5351 0.5429 0.5429 0.5744 0.5199 0.5275 0.5275 0.5123 0.5585 0.5351 0.5506 0.5744 0.5664 0.5664 0.5275 0.5905 0.6491 0.6931 0.5744 0.5506 0.5905 0.6152 0.4610 0.5275 0.5123 0.5275 0.5199 0.4610 0.4682 0.4974 0.4329 0.4329 0.5275 0.4754 0.4754 0.5351 0.5048 0.4827 0.4610 0.4682 0.5351 0.4900 0.5585 0.4974 0.5048 0.6152 0.5905 0.3987 0.4122 0.3657 0.3657 0.3920 0.4122 0.3275 0.2847 0.2669 0.3987 0.3089 0.2209 0.0000
0.4610 0.4398 0.4191 0.4329 0.4191 0.3593 0.3657 0.3464 0.4469 0.3657 0.4259 0.3920 0.4754 0.4191 0.4610 0.4610 0.4539 0.4329 0.4122 0.4469 0.5275 0.4974 0.5506 0.4682 0.5585 0.4398 0.4539 0.5048 0.5199 0.4682 0.4827 0.5123 0.4754 0.4329 0.4259 0.4469 0.4122 0.4682 0.5123 0.4329 0.4191 0.4398 0.4259 0.5048 0.4398 0.5199 0.4610 0.4974 0.4329 0.4900 0.4610 0.4329 0.4754 0.5199 0.4329 0.4754 0.5429 0.4827 0.5123 0.4055 0.4259 0.4398 0.4827 0.3722 0.4398 0.3987 0.4055 0.4539 0.4122 0.4469 0.4900 0.4259 0.4682 0.5429 0.5048 0.4610 0.5048 0.5199 0.5987 0.5351 0.4900 0.4827 0.4974 0.5506 0.5048 0.5429 0.5351 0.5123 0.5048 0.5048 0.5351 0.4827 0.4974 0.4900 0.4610 0.5351 0.5351 0.5506 0.4329 0.4539 0.4191 0.4055 0.5123 0.4539 0.5199 0.4682 0.5048 0.5048 0.4827 0.5123 0.5199 0.4827 0.5123 0.4827 0.4900 0.5351 0.5048 0.5123 0.5351 0.4900 0.4469 0.4900 0.4827 0.4974 0.4754 0.4682 0.4539 0.5048 0.5199 0.5275 0.5824 0.5048 0.4974 0.5506 0.5429 0.4827 0.5048 0.4754 0.5048 0.4539 0.4539 0.4469 0.4754 0.4398 0.4122 0.3920 0.3987 0.3593 0.4259 0.4827 0.4055 0.4398 0.3920 0.4398 0.4398 0.4329 0.4191 0.4122 0.4827 0.4329 0.3401 0.3151 0.3593 0.3854 0.3987 0.3657 0.3464 0.3788 0.3338 0.3657 0.3275 0.3213 0.2728 0.0000
0.3722 0.3788 0.4259 0.4122 0.3722 0.4055 0.3464 0.3401 0.3987 0.3338 0.3657 0.4259 0.4682 0.4539 0.4827 0.4398 0.4329 0.4539 0.4055 0.4259 0.5048 0.4900 0.4974 0.4469 0.5351 0.4329 0.4329 0.4974 0.5123 0.4329 0.4754 0.4610 0.4398 0.4398 0.4329 0.4259 0.4610 0.5048 0.5664 0.4974 0.4974 0.4329 0.5199 0.4827 0.5048 0.5275 0.4827 0.5506 0.4974 0.5275 0.5585 0.4974 0.5275 0.5585 0.5123 0.5905 0.5824 0.5824 0.5987 0.4398 0.4191 0.4329 0.4610 0.4329 0.4329 0.4055 0.4682 0.4754 0.4610 0.4682 0.4974 0.4900 0.4754 0.5351 0.5275 0.5123 0.5123 0.5905 0.5585 0.6069 0.5123 0.5048 0.5048 0.5429 0.5123 0.4610 0.5429 0.5824 0.4682 0.4974 0.5429 0.5048 0.5199 0.5123 0.5123 0.5275 0.5275 0.4682 0.4974 0.4754 0.4539 0.4539 0.5048 0.4900 0.5123 0.5199 0.5123 0.5123 0.5048 0.5048 0.4827 0.5506 0.5824 0.5048 0.5275 0.5123 0.5585 0.5664 0.5429 0.4974 0.5275 0.5429 0.5351 0.5199 0.5905 0.5506 0.5351 0.5275 0.5744 0.6152 0.5905 0.5744 0.5664 0.5585 0.5824 0.5664 0.5905 0.5429 0.5429 0.4900 0.4754 0.4827 0.5744 0.4610 0.4754 0.4398 0.4329 0.4191 0.4900 0.4754 0.4398 0.4610 0.3987 0.4754 0.4329 0.4682 0.4682 0.4610 0.4900 0.4827 0.3213 0.3464 0.3401 0.3401 0.3028 0.3593 0.3028 0.3089 0.3401 0.3854 0.3338 0.3028 0.2907 0.2728 0.0000
0.4191 0.3722 0.4610 0.4055 0.4191 0.4398 0.3788 0.3722 0.4900 0.4055 0.3987 0.4754 0.5199 0.4329 0.4469 0.4610 0.4259 0.4191 0.3854 0.4329 0.5123 0.4682 0.5351 0.4682 0.6069 0.4682 0.4827 0.5351 0.5506 0.5429 0.4827 0.5429 0.4900 0.4469 0.4398 0.4329 0.5275 0.5429 0.5905 0.5199 0.4900 0.5429 0.5905 0.5199 0.5275 0.5506 0.5048 0.5429 0.5987 0.6152 0.6320 0.6152 0.5664 0.5506 0.5987 0.6320 0.6577 0.6577 0.6069 0.4469 0.4398 0.4974 0.4827 0.4827 0.4974 0.4122 0.4754 0.4827 0.4398 0.4754 0.4900 0.4974 0.4398 0.5585 0.5664 0.5506 0.4610 0.6152 0.5664 0.5987 0.5506 0.5585 0.5429 0.5199 0.5048 0.4827 0.5506 0.6069 0.5199 0.5987 0.5824 0.5429 0.4974 0.5048 0.5199 0.5351 0.5199 0.5048 0.5351 0.5275 0.4754 0.4900 0.4974 0.4974 0.5199 0.5275 0.5199 0.5824 0.5429 0.5905 0.5824 0.6405 0.6405 0.5905 0.5824 0.5664 0.5824 0.5585 0.5664 0.5664 0.5351 0.5664 0.5585 0.6069 0.6152 0.5744 0.5905 0.5824 0.6320 0.6753 0.6665 0.6320 0.6069 0.6320 0.6069 0.5744 0.5987 0.5987 0.5987 0.5905 0.5275 0.5351 0.5987 0.5123 0.4827 0.4754 0.4682 0.4682 0.4827 0.4827 0.5351 0.4974 0.4469 0.5123 0.4827 0.4900 0.4900 0.4974 0.5123 0.4754 0.3275 0.3275 0.3338 0.3593 0.3722 0.4191 0.3593 0.3275 0.3338 0.3275 0.3401 0.3089 0.3338 0.3401 0.1716 0.0000
0.3854 0.3528 0.3593 0.3464 0.3464 0.3920 0.3722 0.3528 0.3854 0.3464 0.3788 0.4122 0.4259 0.4122 0.4398 0.4122 0.3657 0.4259 0.3657 0.3987 0.4469 0.4469 0.4682 0.4329 0.5506 0.4329 0.4329 0.4539 0.4539 0.4329 0.4610 0.4610 0.4122 0.4122 0.3788 0.3854 0.4329 0.4191 0.4191 0.4398 0.4539 0.4191 0.6320 0.5275 0.5664 0.5905 0.5585 0.5664 0.5275 0.5275 0.5585 0.5429 0.5123 0.5585 0.5275 0.5429 0.5664 0.5506 0.5664 0.4398 0.4754 0.5048 0.5199 0.4610 0.4329 0.4191 0.4539 0.5048 0.4754 0.4827 0.4974 0.5351 0.4610 0.5048 0.4682 0.5123 0.4827 0.5275 0.5275 0.5429 0.5123 0.4610 0.4329 0.5123 0.4974 0.4754 0.4974 0.5506 0.5275 0.5585 0.4827 0.4754 0.4900 0.4974 0.5585 0.5123 0.5275 0.5123 0.4682 0.4610 0.3593 0.4122 0.4191 0.4754 0.4539 0.4610 0.4682 0.4539 0.4754 0.4191 0.4398 0.5048 0.5664 0.5199 0.5123 0.4827 0.5275 0.5199 0.4827 0.4682 0.4974 0.4682 0.4754 0.4900 0.5123 0.4754 0.4900 0.4827 0.5905 0.6152 0.5905 0.5905 0.5506 0.5905 0.5664 0.4900 0.5429 0.4974 0.5275 0.5048 0.4900 0.4827 0.4974 0.4900 0.4900 0.4398 0.4191 0.4610 0.4469 0.4754 0.4398 0.4329 0.3593 0.4610 0.4191 0.5275 0.4539 0.4055 0.4329 0.4259 0.4539 0.4398 0.3920 0.3657 0.3528 0.4259 0.4191 0.3593 0.3788 0.4122 0.3722 0.4055 0.3528 0.4122 0.2552 0.2379 0.0000
0.3920 0.4398 0.4055 0.4191 0.3401 0.4398 0.4329 0.3593 0.3920 0.3920 0.3722 0.4754 0.4754 0.5199 0.4329 0.4329 0.4398 0.4329 0.4122 0.4469 0.4259 0.5123 0.4900 0.4827 0.5123 0.4398 0.4539 0.5351 0.5048 0.4827 0.4974 0.5123 0.4754 0.4754 0.4682 0.4754 0.4398 0.4259 0.4398 0.4055 0.4191 0.3464 0.5429 0.4610 0.5275 0.4610 0.5351 0.4682 0.5199 0.5199 0.5351 0.5199 0.5506 0.5199 0.5351 0.5506 0.5905 0.5744 0.5585 0.4329 0.4539 0.5123 0.4682 0.4122 0.4682 0.4259 0.4469 0.4398 0.4259 0.5048 0.5048 0.4682 0.4827 0.4682 0.4754 0.4329 0.4329 0.4055 0.4329 0.4610 0.4469 0.4974 0.4682 0.4754 0.3920 0.3854 0.4469 0.4827 0.4900 0.4329 0.4610 0.4827 0.4122 0.4610 0.5199 0.5048 0.4754 0.4610 0.4754 0.4122 0.4191 0.4469 0.4827 0.4539 0.4754 0.4682 0.4754 0.5199 0.4682 0.4974 0.4900 0.5123 0.5123 0.5429 0.4900 0.5351 0.4900 0.5744 0.5506 0.4900 0.4900 0.4469 0.4539 0.5123 0.4191 0.4539 0.4259 0.4754 0.4900 0.5123 0.5048 0.5664 0.5123 0.5506 0.4974 0.4974 0.4610 0.4754 0.4191 0.4539 0.4539 0.4469 0.4469 0.4682 0.4398 0.4191 0.4398 0.4259 0.4259 0.4827 0.4900 0.4122 0.4055 0.4539 0.4539 0.4329 0.4469 0.3987 0.4259 0.4754 0.4055 0.3920 0.3593 0.4398 0.4398 0.4191 0.4539 0.3528 0.3987 0.4329 0.3920 0.3987 0.4398 0.4469 0.3854 0.3920 0.3593 0.0000
0.3275 0.3722 0.3920 0.3920 0.3657 0.4398 0.3788 0.3464 0.4329 0.3401 0.3987 0.4610 0.4191 0.4610 0.4469 0.4469 0.4398 0.4900 0.4398 0.4754 0.4827 0.4682 0.4610 0.4398 0.4827 0.3987 0.4398 0.5048 0.5199 0.4539 0.4827 0.5275 0.4469 0.4754 0.4398 0.4469 0.3987 0.3722 0.4259 0.3528 0.3920 0.3854 0.6069 0.5199 0.5429 0.5824 0.5824 0.5429 0.6665 0.6320 0.7022 0.6320 0.6320 0.5987 0.5987 0.6320 0.7298 0.6931 0.6236 0.4329 0.4398 0.4974 0.4539 0.4259 0.4539 0.4259 0.4329 0.4827 0.4539 0.4900 0.4610 0.4539 0.4974 0.6069 0.5824 0.5824 0.5506 0.5664 0.6491 0.6665 0.5664 0.6069 0.5744 0.5824 0.5664 0.5275 0.6152 0.5585 0.5664 0.5048 0.5199 0.5123 0.4682 0.5048 0.5048 0.5199 0.5506 0.5199 0.4610 0.4398 0.4329 0.4610 0.4539 0.4682 0.4754 0.5123 0.4329 0.5199 0.5429 0.5429 0.5506 0.5905 0.6069 0.5905 0.6320 0.5664 0.5664 0.6577 0.6152 0.5048 0.5664 0.5824 0.5585 0.6405 0.5824 0.5744 0.5585 0.5351 0.6152 0.6577 0.6842 0.5987 0.5429 0.6320 0.6069 0.5585 0.5824 0.5824 0.5506 0.5429 0.5275 0.5199 0.5664 0.5275 0.5123 0.5664 0.4974 0.5429 0.5429 0.6236 0.5506 0.5275 0.4610 0.6069 0.6069 0.5824 0.5664 0.5429 0.5429 0.6152 0.4055 0.4191 0.3464 0.4398 0.4122 0.4329 0.4122 0.3788 0.3987 0.4191 0.3920 0.3722 0.4122 0.4055 0.3213 0.3151 0.3593 0.2669 0.0000
0.3657 0.3854 0.3657 0.3657 0.3920 0.4398 0.3920 0.3854 0.4191 0.3657 0.3854 0.4469 0.4610 0.4055 0.4055 0.4055 0.4682 0.3920 0.4122 0.3788 0.4122 0.3593 0.4754 0.4682 0.4827 0.3854 0.3987 0.5506 0.5351 0.5123 0.5275 0.5585 0.4469 0.4900 0.4827 0.4610 0.4539 0.4974 0.4827 0.4900 0.5048 0.4827 0.5744 0.4191 0.4974 0.5048 0.5199 0.4682 0.5664 0.5824 0.5506 0.6320 0.5506 0.5351 0.5506 0.5506 0.5744 0.6069 0.5905 0.5048 0.4682 0.5744 0.5585 0.4539 0.5123 0.4827 0.4900 0.5275 0.5429 0.5987 0.5351 0.5429 0.5429 0.5429 0.5824 0.5664 0.5351 0.5664 0.5351 0.5351 0.5664 0.5585 0.5585 0.5506 0.4900 0.4259 0.5824 0.5744 0.5664 0.5987 0.6320 0.5275 0.4827 0.5351 0.4754 0.4900 0.5664 0.4610 0.5664 0.4974 0.4754 0.5351 0.4398 0.5123 0.4900 0.5275 0.4754 0.5987 0.6069 0.5744 0.5987 0.5744 0.5744 0.6069 0.6152 0.6152 0.5987 0.6236 0.5824 0.5351 0.5987 0.6152 0.6236 0.5905 0.5824 0.5905 0.5744 0.6152 0.5987 0.6069 0.6152 0.5824 0.5429 0.5506 0.5905 0.4974 0.5199 0.5824 0.4900 0.5275 0.4827 0.5351 0.5824 0.4682 0.4974 0.4754 0.4259 0.4682 0.4398 0.5123 0.4754 0.5123 0.4754 0.5123 0.4682 0.5048 0.5048 0.5123 0.5585 0.5506 0.4055 0.4469 0.3987 0.3987 0.4122 0.4191 0.3854 0.4329 0.4259 0.4191 0.4754 0.4398 0.3722 0.4055 0.3338 0.3657 0.3854 0.3028 0.2209 0.0000
0.4191 0.4122 0.4055 0.3920 0.3920 0.4398 0.4055 0.3464 0.3528 0.2907 0.3593 0.4329 0.4900 0.4754 0.4610 0.4754 0.4539 0.3920 0.4398 0.4191 0.4539 0.4539 0.4754 0.4682 0.4539 0.4122 0.4122 0.5506 0.5351 0.4974 0.4827 0.5429 0.4900 0.5199 0.4827 0.5199 0.4259 0.4539 0.5123 0.4329 0.3920 0.4122 0.5429 0.4469 0.4974 0.5048 0.5048 0.4539 0.5351 0.5664 0.5824 0.5664 0.5048 0.5199 0.5506 0.5199 0.6069 0.5905 0.5275 0.4191 0.4974 0.4827 0.5123 0.4398 0.4398 0.4398 0.4900 0.5123 0.4682 0.5664 0.5199 0.5123 0.4827 0.4539 0.4469 0.4610 0.4329 0.4329 0.4610 0.4754 0.4754 0.4827 0.4682 0.5048 0.4469 0.4259 0.5664 0.5275 0.5048 0.4329 0.5199 0.4539 0.4539 0.4191 0.5351 0.4610 0.5351 0.4754 0.4610 0.4682 0.4610 0.4754 0.4398 0.4398 0.4754 0.4539 0.4469 0.5664 0.5744 0.5744 0.5199 0.5744 0.6236 0.6069 0.6152 0.5824 0.5987 0.6069 0.5987 0.5199 0.5351 0.5351 0.5429 0.5744 0.5351 0.5429 0.5429 0.5506 0.5987 0.6069 0.6491 0.5506 0.5123 0.5664 0.5905 0.4827 0.5506 0.5199 0.5048 0.4827 0.4827 0.4900 0.5048 0.4398 0.4398 0.4191 0.4259 0.4122 0.3987 0.4827 0.4754 0.4398 0.4469 0.4682 0.5123 0.4610 0.4900 0.4259 0.4122 0.4469 0.4610 0.4754 0.3854 0.4682 0.4398 0.4754 0.4682 0.4754 0.5123 0.4469 0.5048 0.4539 0.4539 0.3920 0.3593 0.4055 0.3854 0.3151 0.2669 0.2552 0.0000
0.4539 0.4469 0.5123 0.3854 0.4539 0.5048 0.4259 0.3528 0.4122 0.3464 0.3528 0.4259 0.4539 0.4539 0.4539 0.4259 0.4469 0.4398 0.4329 0.3987 0.4469 0.4469 0.4539 0.4610 0.4329 0.4191 0.4055 0.5744 0.5123 0.5199 0.5048 0.5664 0.4398 0.4974 0.4754 0.4682 0.4469 0.4469 0.4610 0.4398 0.4259 0.4754 0.5199 0.4827 0.5048 0.5585 0.5275 0.4754 0.6405 0.6069 0.6236 0.6577 0.6236 0.5905 0.6405 0.6236 0.6491 0.6491 0.6665 0.4827 0.4900 0.5199 0.5351 0.4900 0.5987 0.5199 0.4974 0.4900 0.4900 0.5744 0.5275 0.5199 0.5048 0.4469 0.5429 0.4827 0.4539 0.5123 0.4827 0.5275 0.5429 0.5351 0.5199 0.5123 0.4682 0.4191 0.5905 0.5664 0.4974 0.4539 0.5429 0.5351 0.5199 0.4974 0.4682 0.5429 0.5744 0.4974 0.4827 0.5048 0.4974 0.5275 0.5048 0.5506 0.4827 0.5824 0.4974 0.6236 0.6491 0.6320 0.5744 0.6320 0.5987 0.6665 0.6577 0.6753 0.6236 0.6842 0.6931 0.5905 0.6069 0.5905 0.6152 0.6320 0.5744 0.6152 0.5987 0.6236 0.6405 0.6320 0.6405 0.6236 0.5664 0.6577 0.6320 0.4900 0.6069 0.6069 0.5744 0.5664 0.5664 0.4974 0.5744 0.4900 0.4469 0.4827 0.4191 0.5048 0.4055 0.5351 0.5123 0.5199 0.5429 0.5199 0.6152 0.4827 0.4974 0.5664 0.5048 0.4827 0.4539 0.4827 0.4610 0.4610 0.4900 0.4827 0.4191 0.4398 0.4610 0.4539 0.5429 0.5048 0.4754 0.4259 0.3920 0.4259 0.4610 0.3464 0.2967 0.2042 0.2265 0.0000
0.4055 0.4259 0.4610 0.4055 0.3920 0.5275 0.4191 0.3464 0.4329 0.3920 0.3987 0.4469 0.3920 0.4610 0.4900 0.4055 0.4682 0.4610 0.4122 0.3920 0.4539 0.4682 0.4469 0.4122 0.5123 0.4398 0.4122 0.5199 0.4900 0.4539 0.5429 0.4974 0.4469 0.4900 0.4682 0.4329 0.4682 0.4682 0.4827 0.4191 0.4055 0.4539 0.5744 0.5048 0.5275 0.5351 0.5199 0.5275 0.7205 0.6665 0.7022 0.6491 0.5987 0.6152 0.6491 0.6665 0.6753 0.6753 0.6405 0.4754 0.4122 0.4827 0.5275 0.5123 0.5123 0.4827 0.4610 0.5429 0.4827 0.5351 0.5351 0.5429 0.5744 0.4974 0.5351 0.5351 0.4754 0.5199 0.5351 0.5506 0.4610 0.5275 0.4974 0.5351 0.4900 0.4539 0.5664 0.5585 0.5048 0.5048 0.5506 0.5275 0.5744 0.4469 0.5199 0.5664 0.5664 0.4754 0.4900 0.4398 0.4329 0.5351 0.5275 0.5275 0.5351 0.5905 0.5048 0.6152 0.6069 0.6236 0.5987 0.6236 0.5744 0.6236 0.6152 0.6491 0.5824 0.7298 0.6665 0.5824 0.6152 0.5987 0.5744 0.6069 0.6320 0.6069 0.6069 0.5824 0.6152 0.6405 0.6320 0.6152 0.5744 0.6491 0.6577 0.5429 0.5824 0.5506 0.5199 0.5429 0.4974 0.5351 0.5664 0.4827 0.4827 0.5048 0.4539 0.5585 0.4539 0.5275 0.5824 0.5585 0.4754 0.5123 0.5429 0.5351 0.5199 0.5275 0.4682 0.4754 0.4055 0.4055 0.4259 0.3987 0.5123 0.4900 0.4398 0.4055 0.4259 0.4191 0.5048 0.4398 0.4682 0.4329 0.3854 0.3657 0.3593 0.3401 0.2436 0.2669 0.3151 0.2379 0.0000
0.4122 0.4055 0.4122 0.4122 0.3338 0.4610 0.3854 0.3275 0.4259 0.3722 0.4191 0.4398 0.4539 0.4398 0.3987 0.3987 0.4191 0.4398 0.4055 0.3593 0.4329 0.4329 0.4539 0.4900 0.4754 0.4469 0.4610 0.5123 0.4974 0.4329 0.4754 0.5048 0.4974 0.4682 0.4469 0.4682 0.4754 0.4610 0.4754 0.3987 0.3987 0.4055 0.5199 0.4259 0.4754 0.4682 0.4827 0.4610 0.5585 0.5744 0.6236 0.5585 0.5744 0.5744 0.5429 0.5744 0.5987 0.5824 0.5664 0.4259 0.4055 0.4469 0.4329 0.3920 0.4900 0.4055 0.4682 0.4610 0.4055 0.4398 0.4827 0.5199 0.4610 0.5351 0.5275 0.4974 0.5275 0.4827 0.5429 0.5585 0.5275 0.5048 0.5048 0.5429 0.4682 0.4329 0.5275 0.5199 0.4974 0.4682 0.4974 0.5048 0.4610 0.4827 0.4827 0.5744 0.5123 0.4682 0.4122 0.4055 0.4259 0.4682 0.4754 0.4610 0.4827 0.5048 0.4827 0.4974 0.4754 0.5199 0.4539 0.5199 0.5351 0.5351 0.5585 0.5429 0.5744 0.5824 0.5585 0.4974 0.4682 0.4682 0.4610 0.4610 0.4974 0.4754 0.4610 0.4398 0.5585 0.5351 0.5585 0.5429 0.5506 0.5744 0.5506 0.5048 0.5123 0.4974 0.4682 0.4469 0.5048 0.5275 0.5585 0.5048 0.4754 0.4682 0.5199 0.4900 0.4900 0.5199 0.4682 0.4754 0.4122 0.4469 0.4754 0.4682 0.4827 0.4610 0.4469 0.5585 0.3593 0.3987 0.4055 0.3920 0.4191 0.3987 0.3401 0.3593 0.3657 0.3987 0.4122 0.3528 0.4469 0.3593 0.3151 0.3854 0.3920 0.2610 0.2265 0.2153 0.2847 0.2322 0.2379 0.0000
0.5429 0.5824 0.5744 0.5429 0.4974 0.6320 0.5275 0.4055 0.4974 0.4259 0.5048 0.4827 0.5123 0.5585 0.5275 0.4682 0.5351 0.5123 0.4754 0.4539 0.4900 0.4469 0.5429 0.4900 0.4900 0.4610 0.4610 0.4974 0.5275 0.3920 0.4754 0.4754 0.4974 0.4974 0.4329 0.5123 0.4469 0.4610 0.5048 0.4682 0.5275 0.5199 0.6320 0.5905 0.5987 0.6236 0.6405 0.5824 0.5905 0.5275 0.5905 0.5275 0.5744 0.5429 0.5275 0.5744 0.5506 0.5199 0.5351 0.5585 0.4754 0.4900 0.5199 0.5048 0.5199 0.5048 0.5275 0.5664 0.4754 0.4827 0.4827 0.5199 0.5199 0.5664 0.5585 0.5585 0.5429 0.5275 0.5905 0.6069 0.6069 0.5351 0.5048 0.5123 0.5123 0.4900 0.5429 0.5351 0.5429 0.5585 0.4682 0.5351 0.5664 0.5585 0.5585 0.5905 0.6405 0.5429 0.3987 0.3920 0.4122 0.4398 0.3920 0.4055 0.4398 0.4329 0.4122 0.5744 0.6152 0.5824 0.5275 0.5987 0.5987 0.6152 0.6405 0.5744 0.6577 0.6320 0.5905 0.5585 0.5744 0.5905 0.6152 0.5824 0.6405 0.6320 0.6152 0.5585 0.5744 0.5506 0.5585 0.5429 0.5351 0.5429 0.5824 0.5048 0.5123 0.4827 0.4398 0.4610 0.4610 0.5585 0.5275 0.5506 0.4754 0.5123 0.4610 0.5987 0.5199 0.5351 0.4827 0.5048 0.4682 0.5351 0.5351 0.5123 0.4974 0.5351 0.5199 0.6405 0.4974 0.5123 0.4900 0.4900 0.4610 0.4682 0.4469 0.3987 0.5048 0.4682 0.5123 0.3920 0.4469 0.5123 0.4055 0.4974 0.4610 0.3987 0.3089 0.3213 0.3089 0.3275 0.3593 0.2552 0.0000
0.3854 0.3657 0.4398 0.3338 0.3722 0.4329 0.3722 0.3275 0.4398 0.3213 0.3401 0.4259 0.4259 0.3722 0.3722 0.3987 0.3920 0.4122 0.3920 0.3464 0.4055 0.4469 0.4259 0.4469 0.4055 0.3788 0.3920 0.5275 0.4682 0.4754 0.4610 0.5199 0.4122 0.4539 0.4191 0.4122 0.4469 0.4191 0.4469 0.3854 0.3987 0.4055 0.4900 0.4259 0.4469 0.4974 0.4682 0.4469 0.5905 0.5905 0.6069 0.5905 0.5744 0.5585 0.5905 0.6069 0.6152 0.6320 0.6152 0.4398 0.4329 0.4900 0.5199 0.4610 0.5351 0.4754 0.4398 0.4610 0.4469 0.4974 0.5123 0.5199 0.4754 0.4610 0.5275 0.4974 0.4682 0.5123 0.5123 0.5429 0.5123 0.5506 0.5199 0.5275 0.4398 0.4191 0.5905 0.5664 0.5123 0.4682 0.5429 0.4900 0.4469 0.4974 0.4398 0.4827 0.4682 0.4682 0.4398 0.4469 0.4398 0.4682 0.4469 0.4900 0.4259 0.5199 0.4398 0.5429 0.5506 0.5351 0.4827 0.5351 0.5048 0.5824 0.5585 0.5744 0.5275 0.5824 0.5905 0.5123 0.5275 0.5275 0.5199 0.5824 0.5275 0.5199 0.5048 0.5275 0.5744 0.5987 0.6069 0.5585 0.5199 0.6069 0.5987 0.4329 0.5275 0.5123 0.4974 0.4900 0.4754 0.4398 0.5123 0.4469 0.4754 0.4974 0.4610 0.4754 0.4329 0.5506 0.5429 0.5506 0.4974 0.5199 0.5506 0.4827 0.4974 0.5351 0.4900 0.4827 0.4259 0.4398 0.4055 0.4610 0.4610 0.4259 0.3401 0.3722 0.3788 0.3987 0.4682 0.4191 0.4191 0.3854 0.3401 0.3593 0.3788 0.2847 0.2153 0.1823 0.2379 0.0748 0.2042 0.1557 0.3401 0.0000
0.4469 0.5123 0.4900 0.4610 0.4469 0.5905 0.4900 0.3987 0.5048 0.4329 0.4398 0.4754 0.4329 0.5351 0.5664 0.4610 0.5429 0.4900 0.4539 0.4610 0.4827 0.4827 0.4900 0.4398 0.5275 0.4974 0.4539 0.5199 0.5199 0.4259 0.5429 0.4827 0.4329 0.5048 0.4539 0.4610 0.4539 0.4539 0.4682 0.4329 0.4469 0.4974 0.5744 0.5824 0.5585 0.5987 0.5987 0.5744 0.7022 0.5987 0.6320 0.5824 0.5824 0.5664 0.5987 0.6152 0.6069 0.5905 0.6069 0.5664 0.4827 0.5275 0.5744 0.5585 0.5585 0.5585 0.4900 0.6236 0.5429 0.5664 0.5824 0.5905 0.5905 0.4827 0.5199 0.5351 0.4610 0.5048 0.5199 0.5351 0.4900 0.5123 0.4539 0.4754 0.4610 0.4539 0.5351 0.5275 0.4754 0.4900 0.5048 0.5905 0.5744 0.5048 0.5351 0.5987 0.5987 0.5351 0.4754 0.4398 0.4191 0.5048 0.4827 0.4827 0.4900 0.5123 0.4754 0.6152 0.6405 0.6236 0.5987 0.6236 0.5744 0.6577 0.6152 0.6665 0.5987 0.7298 0.6842 0.5987 0.6320 0.6320 0.5905 0.6236 0.6320 0.6069 0.5905 0.5824 0.5506 0.5905 0.5664 0.5987 0.5429 0.5987 0.5905 0.5744 0.5824 0.5506 0.5048 0.5585 0.5123 0.5048 0.5824 0.4974 0.5123 0.5351 0.4539 0.6069 0.4827 0.5429 0.5824 0.5429 0.5199 0.5585 0.5744 0.5506 0.5199 0.5585 0.4539 0.5048 0.4900 0.4900 0.4827 0.4682 0.5585 0.5351 0.5275 0.4329 0.5275 0.4610 0.5199 0.4682 0.4827 0.4900 0.4398 0.4610 0.4259 0.3275 0.2552 0.2787 0.3275 0.2494 0.1246 0.2967 0.2042 0.2610 0.0000
0.3338 0.3788 0.3987 0.3987 0.2967 0.4610 0.4122 0.3528 0.3338 0.2847 0.3151 0.3722 0.3593 0.4259 0.3854 0.4122 0.4469 0.4539 0.4329 0.4122 0.4055 0.4191 0.3338 0.3275 0.3657 0.3275 0.3788 0.4122 0.4259 0.3788 0.4055 0.4055 0.3854 0.3987 0.4191 0.4398 0.2907 0.3275 0.3028 0.2967 0.3213 0.3028 0.4754 0.4827 0.4900 0.4398 0.4827 0.5048 0.5123 0.5585 0.5744 0.4974 0.5744 0.6069 0.5429 0.5744 0.5824 0.5824 0.6152 0.3213 0.3920 0.3788 0.3788 0.3401 0.3788 0.3028 0.4122 0.4191 0.3920 0.4259 0.4398 0.4329 0.4469 0.4754 0.4539 0.4682 0.4539 0.4259 0.5123 0.5585 0.4827 0.4754 0.4754 0.4682 0.4398 0.4900 0.4974 0.5199 0.4974 0.4827 0.4974 0.3788 0.3920 0.3593 0.4259 0.4539 0.3854 0.3464 0.3722 0.3528 0.4122 0.4398 0.5048 0.4329 0.4974 0.4900 0.4974 0.4539 0.4055 0.4329 0.4259 0.4191 0.4469 0.4191 0.4398 0.4259 0.3854 0.4900 0.4398 0.3987 0.4259 0.3987 0.4191 0.4191 0.3987 0.4055 0.4055 0.4259 0.4827 0.4754 0.4539 0.4827 0.4610 0.4974 0.5199 0.4754 0.5429 0.5275 0.5123 0.4900 0.5199 0.4974 0.5585 0.5199 0.4900 0.4539 0.5048 0.4469 0.4900 0.5048 0.5275 0.3920 0.3987 0.4469 0.4469 0.4827 0.4827 0.4610 0.3920 0.4398 0.4974 0.5123 0.5048 0.4900 0.4900 0.4827 0.4900 0.5275 0.4900 0.3987 0.5275 0.4610 0.5987 0.4974 0.4610 0.5123 0.4329 0.4259 0.4259 0.4827 0.4398 0.4900 0.4398 0.3920 0.4900 0.4329 0.5123 0.0000
0.4754 0.4539 0.4469 0.4469 0.4191 0.4259 0.4754 0.4122 0.3920 0.3920 0.4259 0.4754 0.4754 0.5048 0.4329 0.5199 0.5429 0.5199 0.4974 0.4754 0.4682 0.4974 0.4191 0.4122 0.4398 0.3854 0.4122 0.4055 0.4191 0.3987 0.4682 0.4827 0.3788 0.4055 0.3987 0.4469 0.3464 0.3987 0.3722 0.3401 0.3401 0.3722 0.4682 0.4900 0.4974 0.4610 0.5199 0.5275 0.4900 0.5987 0.5987 0.4900 0.6152 0.6491 0.5664 0.6152 0.6577 0.5905 0.6753 0.3920 0.4682 0.3987 0.4398 0.3722 0.3854 0.3464 0.3788 0.4539 0.4259 0.4754 0.5048 0.4539 0.4398 0.4398 0.4055 0.4191 0.4610 0.4055 0.4900 0.4754 0.4191 0.4398 0.3987 0.5199 0.4191 0.4827 0.4610 0.4398 0.4754 0.5048 0.4469 0.3854 0.3464 0.4191 0.4610 0.4191 0.3528 0.4055 0.4055 0.4122 0.4610 0.4469 0.4974 0.4398 0.4900 0.4398 0.5199 0.4754 0.4259 0.4122 0.4610 0.4259 0.3987 0.4539 0.4469 0.4469 0.3920 0.4682 0.4469 0.4191 0.4191 0.4191 0.4539 0.4398 0.4754 0.4539 0.4539 0.4610 0.5199 0.5275 0.5351 0.5351 0.5123 0.5351 0.6236 0.4539 0.5351 0.5506 0.5506 0.5123 0.5275 0.5048 0.5506 0.5585 0.4974 0.4610 0.4827 0.4398 0.4682 0.5123 0.5048 0.3987 0.3788 0.4122 0.4259 0.4469 0.4469 0.4539 0.4122 0.4754 0.5664 0.5506 0.5429 0.6236 0.6069 0.6320 0.5905 0.5987 0.5429 0.5048 0.5199 0.4682 0.5275 0.4754 0.5429 0.5824 0.4682 0.4610 0.5048 0.5506 0.5199 0.6069 0.5506 0.4974 0.5744 0.5275 0.6152 0.1823 0.0000
0.3657 0.4122 0.4469 0.4191 0.3657 0.4974 0.4610 0.3593 0.3920 0.3401 0.3593 0.4055 0.3920 0.4469 0.3920 0.4469 0.4398 0.4469 0.4122 0.4055 0.4122 0.3854 0.3151 0.3089 0.3722 0.3593 0.3089 0.4055 0.4329 0.3593 0.4398 0.4259 0.3528 0.3920 0.3854 0.4055 0.2967 0.3213 0.3089 0.2669 0.2669 0.2379 0.5275 0.4754 0.5123 0.4610 0.5048 0.4974 0.5664 0.6320 0.6491 0.5506 0.6491 0.6491 0.6152 0.6491 0.6931 0.6577 0.6931 0.3401 0.3987 0.3987 0.4122 0.3987 0.3854 0.3213 0.3920 0.4259 0.3854 0.4900 0.4329 0.4259 0.4122 0.4122 0.3920 0.4191 0.3788 0.4055 0.4469 0.4900 0.3920 0.4259 0.4122 0.4469 0.4191 0.4398 0.4469 0.4682 0.4754 0.4469 0.4754 0.4122 0.3987 0.3275 0.4191 0.4754 0.3920 0.3401 0.3788 0.3722 0.3920 0.4610 0.5275 0.4398 0.4900 0.5123 0.4754 0.4610 0.4259 0.4539 0.4469 0.4398 0.4827 0.4539 0.4754 0.4610 0.4055 0.5429 0.4754 0.4329 0.4469 0.4191 0.4259 0.4682 0.4329 0.4398 0.4398 0.4469 0.5351 0.5429 0.5506 0.5351 0.4974 0.5351 0.5744 0.4974 0.5824 0.5664 0.5664 0.5429 0.5429 0.5048 0.6152 0.5744 0.4682 0.4469 0.4827 0.4827 0.4974 0.5275 0.5664 0.4122 0.4191 0.4974 0.5123 0.4754 0.5351 0.5123 0.4398 0.4191 0.5664 0.5351 0.4974 0.5275 0.5429 0.5351 0.5275 0.5664 0.4827 0.5048 0.5351 0.4827 0.5744 0.5199 0.4974 0.5506 0.4398 0.4055 0.4191 0.4900 0.4329 0.4682 0.4055 0.4122 0.5275 0.4259 0.4900 0.1195 0.1662 0.0000
0.3920 0.3854 0.3920 0.3920 0.3657 0.4122 0.3788 0.3338 0.3275 0.3151 0.3464 0.3528 0.3401 0.4191 0.4055 0.4329 0.4827 0.4469 0.4259 0.4055 0.3854 0.4122 0.3920 0.3854 0.3722 0.3464 0.3464 0.4191 0.4610 0.4398 0.4682 0.5123 0.3788 0.4329 0.4259 0.4469 0.3338 0.4122 0.3854 0.3401 0.3401 0.3593 0.5123 0.4754 0.5275 0.4900 0.5199 0.4974 0.5664 0.6491 0.6320 0.5664 0.6491 0.6320 0.5987 0.6320 0.6753 0.6577 0.6577 0.4610 0.4827 0.4122 0.5275 0.3987 0.4682 0.4259 0.4191 0.4682 0.4827 0.5351 0.5199 0.4974 0.4974 0.3987 0.4191 0.3528 0.4055 0.4329 0.4329 0.4191 0.3920 0.4122 0.4398 0.5048 0.3920 0.3987 0.4754 0.4259 0.4191 0.4610 0.4900 0.3464 0.3854 0.3920 0.3788 0.3788 0.3657 0.3528 0.4610 0.4259 0.4610 0.4754 0.5123 0.4539 0.5048 0.5123 0.4900 0.4610 0.3987 0.4122 0.4610 0.4122 0.3722 0.3854 0.4191 0.4329 0.3920 0.4398 0.4055 0.3920 0.3920 0.4191 0.4122 0.4122 0.4469 0.4682 0.4259 0.4469 0.4754 0.4827 0.5506 0.4754 0.4539 0.4900 0.5275 0.5123 0.5987 0.6491 0.5824 0.5744 0.5744 0.5506 0.5987 0.5585 0.4974 0.4754 0.4827 0.4398 0.4682 0.5123 0.4900 0.3854 0.4055 0.4259 0.4398 0.4469 0.4610 0.4974 0.4259 0.4469 0.5351 0.4610 0.4682 0.4827 0.5275 0.5664 0.4827 0.5199 0.5123 0.4900 0.5506 0.4974 0.4827 0.4329 0.5123 0.5824 0.4827 0.4191 0.4469 0.3920 0.3920 0.4259 0.4055 0.4122 0.5429 0.3987 0.5048 0.2379 0.1987 0.2097 0.0000
0.3089 0.3401 0.3722 0.3593 0.3213 0.4191 0.3722 0.3275 0.3593 0.2967 0.2907 0.3593 0.3338 0.3722 0.3338 0.3987 0.4329 0.4122 0.4055 0.3854 0.3657 0.3788 0.3213 0.3151 0.3657 0.3401 0.3151 0.3987 0.4398 0.4055 0.4329 0.4610 0.3593 0.4122 0.3920 0.4259 0.2907 0.3275 0.3528 0.3213 0.3089 0.2907 0.4900 0.4539 0.4754 0.4398 0.4827 0.4754 0.5585 0.6236 0.6236 0.4974 0.6405 0.6236 0.5744 0.6069 0.6320 0.6152 0.6491 0.3338 0.3788 0.3788 0.4191 0.3788 0.3788 0.3275 0.3987 0.4191 0.4055 0.4682 0.4539 0.4191 0.4191 0.4329 0.3854 0.4259 0.4122 0.4398 0.4539 0.4974 0.4259 0.4329 0.4469 0.4974 0.4682 0.4610 0.4682 0.5351 0.4827 0.4827 0.5123 0.4329 0.3920 0.3593 0.4398 0.4539 0.3854 0.3464 0.3987 0.3920 0.4259 0.4539 0.5351 0.4191 0.4682 0.4900 0.4682 0.4682 0.4055 0.4469 0.4259 0.4329 0.4329 0.4469 0.4827 0.4398 0.4122 0.4900 0.4682 0.3987 0.4122 0.4398 0.4329 0.4610 0.4259 0.4610 0.4469 0.4398 0.5275 0.5199 0.5585 0.5275 0.5048 0.5585 0.5824 0.5199 0.6069 0.5744 0.5585 0.5351 0.5351 0.5275 0.6069 0.5506 0.5048 0.4682 0.5199 0.4469 0.4900 0.5506 0.5429 0.4329 0.4122 0.4610 0.4469 0.4827 0.5123 0.5048 0.4329 0.4398 0.5275 0.4398 0.4900 0.4754 0.5199 0.5123 0.4610 0.4827 0.4610 0.4539 0.4974 0.4610 0.5351 0.4539 0.4754 0.5123 0.4191 0.3854 0.3987 0.4398 0.3987 0.4469 0.3987 0.3788 0.5048 0.3788 0.4827 0.1144 0.1823 0.1195 0.1716 0.0000
0.3593 0.3657 0.3593 0.3593 0.3338 0.4329 0.3854 0.3275 0.3213 0.2967 0.3401 0.3854 0.3593 0.4122 0.3722 0.4122 0.4610 0.4259 0.4329 0.3987 0.3788 0.4055 0.3213 0.3401 0.3657 0.3275 0.3401 0.3722 0.3987 0.3920 0.4055 0.4191 0.3593 0.3854 0.3657 0.4122 0.2669 0.3151 0.2907 0.2967 0.2728 0.2787 0.5199 0.4827 0.5048 0.4682 0.5123 0.4900 0.4974 0.5744 0.5905 0.5275 0.6069 0.6405 0.5585 0.6069 0.6491 0.5824 0.6665 0.3854 0.4055 0.3788 0.4191 0.3401 0.3528 0.3028 0.3722 0.4191 0.3657 0.4398 0.4539 0.3920 0.4191 0.4469 0.3987 0.3987 0.4259 0.3854 0.4539 0.5123 0.4398 0.4191 0.4191 0.4539 0.4122 0.4329 0.4259 0.4469 0.4682 0.4398 0.4539 0.3528 0.3657 0.3464 0.3987 0.3987 0.3593 0.3464 0.3722 0.3788 0.4122 0.3722 0.4754 0.3788 0.4682 0.4055 0.4682 0.4398 0.3920 0.4055 0.4122 0.4055 0.4329 0.4191 0.4398 0.4122 0.3722 0.4329 0.4122 0.3854 0.3854 0.3854 0.4191 0.4055 0.3722 0.4055 0.3920 0.4122 0.4827 0.4754 0.5123 0.4827 0.4469 0.4974 0.5351 0.4469 0.6069 0.5744 0.5744 0.5506 0.5664 0.5429 0.5585 0.5664 0.5048 0.4682 0.5199 0.4469 0.4610 0.5351 0.5275 0.4329 0.4122 0.4191 0.4754 0.4539 0.4827 0.4900 0.4469 0.4398 0.5905 0.4974 0.5351 0.4900 0.5351 0.5429 0.5048 0.4974 0.5048 0.4827 0.5123 0.5048 0.5664 0.4539 0.4754 0.5585 0.4191 0.3854 0.4122 0.4398 0.3987 0.4610 0.4539 0.3788 0.4900 0.4055 0.5275 0.1246 0.1609 0.1400 0.1504 0.0944 0.0000
0.3657 0.3987 0.3920 0.4191 0.3401 0.4682 0.4329 0.3854 0.3920 0.3401 0.3213 0.4191 0.3788 0.4191 0.3657 0.4055 0.4682 0.3788 0.3987 0.4055 0.3854 0.3987 0.3401 0.3213 0.4259 0.3213 0.3464 0.4610 0.4754 0.4122 0.4539 0.4539 0.3788 0.4191 0.4122 0.4191 0.3089 0.3722 0.3593 0.3275 0.3528 0.3338 0.4827 0.4469 0.4827 0.4329 0.4469 0.4682 0.5351 0.5506 0.5199 0.4754 0.5199 0.5351 0.5048 0.5506 0.5744 0.5744 0.5744 0.3788 0.4122 0.4259 0.4259 0.3987 0.3854 0.3213 0.4469 0.4539 0.4682 0.5048 0.5048 0.4539 0.4827 0.4122 0.3920 0.4191 0.3657 0.4055 0.4329 0.4754 0.3920 0.4259 0.3987 0.4329 0.3657 0.3854 0.4329 0.4682 0.4754 0.5048 0.4754 0.3987 0.4122 0.4191 0.4610 0.4469 0.3920 0.3920 0.4469 0.3987 0.4329 0.4610 0.4974 0.4398 0.5199 0.4974 0.5048 0.4754 0.4259 0.4682 0.4754 0.4539 0.4682 0.4398 0.4754 0.4469 0.4191 0.4974 0.4329 0.4469 0.4610 0.4469 0.4682 0.4827 0.4610 0.4682 0.4398 0.4469 0.5199 0.5275 0.5199 0.5199 0.4974 0.5048 0.5429 0.5123 0.5351 0.5506 0.4900 0.5123 0.5275 0.4900 0.5506 0.5123 0.4974 0.4610 0.4682 0.4539 0.4682 0.4827 0.5351 0.3987 0.4191 0.4398 0.3987 0.4469 0.4610 0.4682 0.3987 0.4055 0.4610 0.4610 0.4259 0.4827 0.4827 0.4754 0.4539 0.5199 0.4398 0.4469 0.4900 0.4539 0.4827 0.4900 0.3854 0.4610 0.4259 0.3657 0.4055 0.3788 0.3788 0.4827 0.3920 0.3854 0.4827 0.4122 0.4329 0.1716 0.2436 0.1987 0.2097 0.1823 0.1932 0.0000
0.3920 0.3854 0.4055 0.4055 0.3788 0.4398 0.4469 0.4259 0.4469 0.3028 0.3464 0.3920 0.3788 0.4329 0.4055 0.4610 0.4539 0.4469 0.4259 0.4469 0.4539 0.4827 0.3788 0.3854 0.4539 0.3854 0.3854 0.4191 0.5048 0.3987 0.4259 0.4974 0.3788 0.4055 0.4122 0.4610 0.3213 0.3593 0.3593 0.3401 0.3401 0.3593 0.4974 0.4610 0.4682 0.4469 0.4610 0.4827 0.5199 0.5506 0.5506 0.4610 0.5664 0.5987 0.5199 0.5199 0.5744 0.5585 0.5744 0.3528 0.4398 0.3854 0.4398 0.4259 0.3722 0.3338 0.4055 0.4682 0.3987 0.4469 0.4754 0.4259 0.4974 0.4259 0.3788 0.4191 0.4610 0.4610 0.4610 0.4900 0.4329 0.4122 0.4122 0.5048 0.4610 0.4682 0.4469 0.4827 0.5199 0.4900 0.5351 0.4539 0.4259 0.4055 0.4754 0.4900 0.4329 0.4191 0.4610 0.4398 0.4469 0.4191 0.5429 0.4398 0.5048 0.4827 0.4900 0.4900 0.4259 0.4682 0.4900 0.4539 0.4682 0.4398 0.4900 0.4610 0.4329 0.4974 0.4900 0.4055 0.4191 0.4610 0.4539 0.4827 0.4329 0.4827 0.4539 0.4754 0.5824 0.5585 0.6152 0.5824 0.5429 0.5987 0.6405 0.4682 0.6152 0.5199 0.5664 0.5123 0.5429 0.4900 0.5987 0.5429 0.4539 0.4469 0.4682 0.4122 0.4827 0.5275 0.4900 0.3987 0.4055 0.4539 0.4398 0.4469 0.4610 0.4539 0.4398 0.4191 0.5199 0.4754 0.4682 0.5275 0.4827 0.5506 0.5123 0.5048 0.4827 0.4754 0.5048 0.4398 0.5275 0.4191 0.4122 0.4900 0.4122 0.4469 0.4469 0.5048 0.4329 0.5123 0.4754 0.4539 0.5585 0.4539 0.5351 0.1823 0.2097 0.1877 0.2436 0.1400 0.1716 0.1557 0.0000
0.3028 0.3338 0.3920 0.4055 0.3657 0.4259 0.3920 0.3987 0.3788 0.3275 0.3338 0.4055 0.3788 0.4055 0.3275 0.4329 0.4259 0.4055 0.3987 0.4191 0.3987 0.4122 0.3028 0.3338 0.3854 0.4122 0.3722 0.4191 0.4610 0.3987 0.3854 0.4539 0.3657 0.4191 0.4122 0.4329 0.3213 0.3722 0.3464 0.3028 0.3028 0.2847 0.5123 0.4329 0.4974 0.4610 0.4610 0.4539 0.5987 0.6320 0.6491 0.5987 0.6665 0.6320 0.5664 0.6320 0.6753 0.6931 0.6069 0.3528 0.3722 0.4259 0.3987 0.3854 0.3987 0.3213 0.4055 0.4122 0.4122 0.4610 0.4055 0.4122 0.3987 0.4122 0.3788 0.3920 0.3920 0.4610 0.4754 0.4754 0.4191 0.4682 0.4259 0.5048 0.4469 0.4539 0.4754 0.4827 0.4610 0.4610 0.4754 0.4398 0.3987 0.3528 0.4610 0.4469 0.4055 0.3657 0.4055 0.3854 0.4055 0.4754 0.4682 0.4398 0.4469 0.4974 0.4329 0.4329 0.4122 0.4398 0.4900 0.4539 0.4398 0.4122 0.4900 0.4329 0.4469 0.5123 0.4900 0.3920 0.4191 0.4469 0.4398 0.4539 0.4329 0.4682 0.4398 0.4191 0.5664 0.5275 0.5664 0.5199 0.5123 0.5506 0.5905 0.4974 0.5664 0.5664 0.5351 0.5123 0.5585 0.5199 0.5824 0.5429 0.4974 0.4900 0.4974 0.4398 0.4974 0.5585 0.5048 0.3987 0.3920 0.4974 0.4539 0.4900 0.5048 0.5123 0.3987 0.4754 0.5351 0.5199 0.4974 0.5123 0.5123 0.5664 0.4827 0.4754 0.4539 0.4610 0.4900 0.4122 0.4974 0.5351 0.5123 0.5506 0.4122 0.4469 0.4191 0.4610 0.4329 0.5275 0.4900 0.4122 0.4974 0.4827 0.5664 0.1823 0.2097 0.1662 0.2209 0.1716 0.1823 0.1987 0.1987 0.0000
0.4259 0.4469 0.5429 0.4398 0.4539 0.5824 0.4974 0.4469 0.4827 0.3854 0.3920 0.4398 0.4122 0.4259 0.3854 0.4827 0.4900 0.4398 0.3920 0.4259 0.4469 0.4329 0.3722 0.3528 0.4329 0.4055 0.3657 0.4539 0.4682 0.4055 0.4055 0.4610 0.3593 0.4259 0.4191 0.4259 0.3528 0.4055 0.3788 0.3722 0.3464 0.3275 0.5351 0.4539 0.5048 0.4398 0.4827 0.4469 0.5905 0.6405 0.6405 0.6069 0.6405 0.6236 0.6236 0.6753 0.5987 0.6842 0.6491 0.4122 0.4055 0.4191 0.4900 0.4610 0.4055 0.3788 0.4398 0.4610 0.4329 0.4827 0.4827 0.4754 0.4754 0.4191 0.4259 0.4398 0.3987 0.4827 0.4398 0.5123 0.3987 0.4754 0.4329 0.4827 0.4259 0.4469 0.4682 0.4900 0.4682 0.4539 0.5123 0.4610 0.4329 0.3722 0.4398 0.4682 0.4122 0.3722 0.4259 0.3920 0.4398 0.4682 0.4900 0.4469 0.4398 0.4900 0.4398 0.5123 0.4469 0.4900 0.4974 0.4469 0.4329 0.4610 0.4539 0.4539 0.4122 0.5048 0.4974 0.4398 0.4682 0.4539 0.4754 0.4900 0.4974 0.4900 0.5048 0.5123 0.5429 0.5351 0.5744 0.5429 0.5506 0.5585 0.5987 0.5048 0.5905 0.5905 0.5744 0.5664 0.5351 0.5123 0.6405 0.5351 0.4610 0.4259 0.4610 0.4610 0.4469 0.4754 0.5585 0.4191 0.4398 0.4754 0.5199 0.4259 0.4827 0.5048 0.4610 0.4539 0.5275 0.5744 0.5664 0.5824 0.5987 0.6236 0.4754 0.5429 0.4754 0.4827 0.5744 0.4610 0.5824 0.5429 0.4900 0.5429 0.5351 0.5123 0.4827 0.5123 0.4974 0.4754 0.4398 0.4754 0.5506 0.4610 0.5275 0.1877 0.2379 0.1400 0.2494 0.2097 0.2209 0.2494 0.2042 0.2042 0.0000
0.4398 0.4610 0.4539 0.4539 0.4398 0.4900 0.5275 0.4469 0.3854 0.3722 0.4191 0.4259 0.4122 0.4827 0.4259 0.5123 0.4900 0.4974 0.5048 0.5275 0.5048 0.4754 0.3987 0.4055 0.4469 0.3657 0.3920 0.4122 0.3987 0.4055 0.4055 0.4055 0.3722 0.4122 0.3920 0.4122 0.3528 0.3788 0.3275 0.3338 0.3338 0.3151 0.4469 0.5123 0.4900 0.4259 0.5123 0.5048 0.4974 0.5585 0.5585 0.5123 0.5429 0.6236 0.5744 0.6069 0.6665 0.5664 0.6491 0.3854 0.4055 0.4754 0.4469 0.3528 0.3657 0.3401 0.4122 0.4191 0.4191 0.4682 0.4539 0.4329 0.4055 0.4610 0.4827 0.4682 0.4539 0.4122 0.4974 0.5275 0.4827 0.4754 0.4900 0.4827 0.4398 0.5048 0.4974 0.4469 0.5429 0.4974 0.4827 0.3528 0.3657 0.3338 0.3722 0.3722 0.2967 0.3213 0.3722 0.4055 0.4398 0.4398 0.4610 0.4055 0.4682 0.4469 0.4539 0.4259 0.3528 0.3657 0.4122 0.3788 0.4191 0.3788 0.3722 0.3854 0.3593 0.4329 0.3854 0.4122 0.4398 0.3722 0.4469 0.4191 0.3987 0.3920 0.4055 0.4259 0.4539 0.4191 0.4682 0.4122 0.4469 0.4682 0.5048 0.4900 0.5905 0.5905 0.5429 0.5351 0.5506 0.5275 0.5585 0.5824 0.5351 0.4827 0.5048 0.4610 0.4900 0.5199 0.5123 0.4329 0.4398 0.4191 0.5048 0.4974 0.4827 0.4900 0.4610 0.4539 0.6236 0.5744 0.5506 0.5664 0.5987 0.5275 0.5824 0.5744 0.5351 0.4974 0.5429 0.5199 0.5987 0.4974 0.5987 0.6577 0.5351 0.4827 0.5429 0.5585 0.5123 0.6152 0.5585 0.5199 0.5987 0.5351 0.6069 0.1877 0.1716 0.1823 0.2610 0.2209 0.1877 0.2728 0.2728 0.2494 0.2552 0.0000
0.4610 0.4398 0.4610 0.4610 0.3788 0.4827 0.4329 0.4398 0.3920 0.4469 0.4682 0.5048 0.4610 0.4610 0.3920 0.5048 0.4974 0.4754 0.4682 0.4469 0.4827 0.4974 0.4055 0.4539 0.4827 0.4259 0.4259 0.4329 0.4329 0.4122 0.3854 0.3987 0.3920 0.4329 0.4259 0.4610 0.3593 0.3854 0.4122 0.3657 0.3528 0.3338 0.4827 0.4610 0.4827 0.4191 0.4754 0.4682 0.4754 0.5506 0.5664 0.4610 0.5824 0.5199 0.5506 0.5506 0.5585 0.5275 0.5275 0.3275 0.4259 0.3593 0.3593 0.3854 0.2967 0.3722 0.4329 0.4398 0.3854 0.4469 0.4610 0.4122 0.4122 0.4259 0.4329 0.4055 0.4900 0.4329 0.4900 0.5199 0.4469 0.4539 0.4682 0.5506 0.4610 0.4827 0.4754 0.5275 0.4900 0.4900 0.4900 0.4122 0.4539 0.4191 0.5048 0.4754 0.3788 0.4191 0.3920 0.4398 0.4610 0.4754 0.5123 0.4122 0.4900 0.4259 0.4610 0.4610 0.4122 0.4539 0.4329 0.4539 0.4827 0.4398 0.4754 0.4191 0.4469 0.4682 0.4469 0.3920 0.4055 0.4329 0.4122 0.4259 0.4610 0.4682 0.4539 0.4329 0.5824 0.5585 0.6152 0.5506 0.5275 0.5987 0.6405 0.4974 0.5664 0.4900 0.5351 0.4827 0.5123 0.5664 0.5351 0.5585 0.5275 0.4900 0.5123 0.4539 0.4827 0.4827 0.4610 0.3987 0.4191 0.4122 0.4682 0.4900 0.4754 0.4682 0.4259 0.4754 0.6152 0.6152 0.5905 0.6405 0.6405 0.7022 0.6577 0.6152 0.6236 0.5987 0.5506 0.5275 0.6236 0.5351 0.4827 0.5824 0.4682 0.5048 0.5199 0.6152 0.4754 0.6236 0.5199 0.4827 0.6405 0.5585 0.6320 0.2265 0.2322 0.2322 0.2907 0.2153 0.2042 0.2436 0.2209 0.2322 0.2153 0.2265 0.0000
0.4259 0.4469 0.4122 0.4682 0.3987 0.4610 0.4398 0.4469 0.4122 0.4122 0.4329 0.4827 0.4827 0.4539 0.3854 0.5123 0.4754 0.4539 0.4900 0.4827 0.4900 0.4900 0.4122 0.4191 0.4754 0.4055 0.3920 0.4259 0.4398 0.4055 0.4055 0.4329 0.3464 0.3854 0.4055 0.4259 0.3528 0.4191 0.3657 0.3464 0.3722 0.3151 0.4754 0.4539 0.4610 0.4398 0.4682 0.4754 0.4682 0.5744 0.5744 0.4827 0.6405 0.5905 0.5585 0.6069 0.6152 0.6152 0.5987 0.3464 0.4191 0.3657 0.3657 0.3275 0.2907 0.3275 0.3593 0.3920 0.3788 0.4398 0.4122 0.4055 0.4055 0.4191 0.3987 0.3722 0.4398 0.4682 0.4827 0.4974 0.4259 0.4469 0.4055 0.5275 0.4398 0.4610 0.4682 0.4900 0.4398 0.4827 0.4539 0.4469 0.4469 0.3987 0.4827 0.4974 0.4259 0.4259 0.4122 0.3788 0.4122 0.4398 0.4610 0.4055 0.4539 0.4469 0.4122 0.4259 0.3920 0.4191 0.4398 0.4055 0.4191 0.4055 0.4682 0.3987 0.4259 0.4754 0.4539 0.3722 0.4122 0.4259 0.4055 0.4329 0.4539 0.4754 0.4610 0.4398 0.6236 0.5664 0.6236 0.5744 0.5506 0.6236 0.6491 0.4610 0.5744 0.5275 0.5123 0.4610 0.5048 0.5275 0.5744 0.5506 0.4900 0.4539 0.4610 0.4191 0.4754 0.4754 0.4539 0.3657 0.3464 0.4329 0.4329 0.4682 0.4974 0.4469 0.4055 0.4682 0.5585 0.5905 0.5048 0.6152 0.5824 0.6405 0.5824 0.5585 0.5351 0.5585 0.4827 0.4754 0.5664 0.4974 0.4610 0.5744 0.4754 0.4827 0.4974 0.5429 0.4682 0.5824 0.5429 0.4754 0.5987 0.5199 0.6405 0.1987 0.1823 0.1932 0.2379 0.1987 0.1987 0.2379 0.2042 0.1823 0.1769 0.2209 0.0994 0.0000
0.3854 0.4329 0.4539 0.4122 0.3987 0.4900 0.4682 0.4469 0.4539 0.3338 0.3151 0.4259 0.3854 0.4259 0.3593 0.4682 0.4754 0.4398 0.4329 0.4539 0.4469 0.4329 0.3593 0.3528 0.4191 0.3920 0.3528 0.4122 0.4259 0.3788 0.4191 0.3920 0.3213 0.3722 0.3788 0.3722 0.3275 0.3657 0.3788 0.3213 0.3338 0.3151 0.4469 0.4122 0.4329 0.3854 0.4398 0.4469 0.5275 0.5905 0.5275 0.5275 0.5123 0.5744 0.5429 0.5744 0.6152 0.6491 0.6152 0.3338 0.3657 0.4469 0.4191 0.3657 0.3788 0.3028 0.3987 0.4055 0.3920 0.4398 0.4827 0.4329 0.4754 0.4055 0.4122 0.4259 0.3722 0.3987 0.4682 0.4974 0.3854 0.4754 0.4191 0.4398 0.3987 0.4329 0.4682 0.4754 0.4974 0.4539 0.5123 0.4329 0.3788 0.3464 0.3987 0.4398 0.3987 0.3593 0.4122 0.3528 0.3722 0.3854 0.5048 0.4329 0.4539 0.4754 0.4398 0.4539 0.4329 0.4754 0.4827 0.4469 0.4191 0.4469 0.4259 0.4539 0.3987 0.5351 0.4827 0.4122 0.4259 0.4122 0.4055 0.4754 0.3987 0.4469 0.4469 0.4682 0.5429 0.5199 0.5585 0.5429 0.5048 0.5429 0.5664 0.4610 0.4974 0.5123 0.4682 0.4900 0.4900 0.4398 0.5429 0.4610 0.4329 0.3338 0.4055 0.3788 0.4055 0.4055 0.4539 0.3528 0.3722 0.3788 0.4055 0.3722 0.3987 0.3657 0.3788 0.3593 0.5429 0.5429 0.5048 0.5664 0.5506 0.5585 0.5048 0.5275 0.4469 0.4259 0.4974 0.4469 0.5351 0.4539 0.4754 0.5429 0.4469 0.3987 0.4539 0.4539 0.3987 0.4469 0.4539 0.4610 0.5506 0.4055 0.4974 0.1769 0.2265 0.1932 0.2379 0.1987 0.1987 0.2042 0.1932 0.2042 0.1987 0.2322 0.2847 0.1987 0.0000
0.3528 0.3987 0.3788 0.4055 0.3920 0.4398 0.4191 0.3722 0.3920 0.3528 0.3593 0.3920 0.3657 0.4329 0.3920 0.4329 0.4539 0.4610 0.4682 0.4191 0.4827 0.4539 0.3528 0.3593 0.3854 0.3722 0.3722 0.5048 0.4754 0.4259 0.4682 0.4682 0.4055 0.4191 0.4398 0.4469 0.3593 0.3722 0.3338 0.3401 0.3528 0.3213 0.5429 0.5048 0.5275 0.5199 0.5351 0.5585 0.4900 0.5664 0.5506 0.5199 0.5351 0.5824 0.5048 0.5048 0.5905 0.5905 0.5744 0.2907 0.4122 0.3593 0.4259 0.3338 0.3213 0.3213 0.4055 0.4682 0.4398 0.5048 0.4610 0.4682 0.4398 0.4682 0.4329 0.4754 0.5048 0.4754 0.5199 0.5506 0.4610 0.4539 0.4539 0.5199 0.5048 0.5123 0.5048 0.5744 0.5351 0.4900 0.4754 0.3854 0.3854 0.3275 0.3657 0.4469 0.4055 0.3528 0.4754 0.4539 0.4610 0.5048 0.5429 0.4827 0.5199 0.5123 0.5199 0.3920 0.3854 0.3854 0.4191 0.3987 0.4259 0.3854 0.4055 0.3920 0.3657 0.4398 0.4191 0.3657 0.3920 0.3657 0.4122 0.3854 0.3920 0.4122 0.3987 0.4191 0.5506 0.4974 0.5199 0.5048 0.4974 0.5351 0.5744 0.4827 0.6320 0.5824 0.5664 0.5585 0.6069 0.5351 0.5824 0.5744 0.5429 0.5199 0.5275 0.4827 0.5744 0.5744 0.5664 0.4122 0.4754 0.4539 0.4974 0.5351 0.4900 0.4539 0.4398 0.4754 0.5506 0.4754 0.5123 0.4827 0.5123 0.4610 0.4974 0.4900 0.5123 0.4754 0.4610 0.4827 0.5744 0.4469 0.4682 0.5506 0.4122 0.4610 0.4055 0.4191 0.4055 0.4682 0.4055 0.3854 0.5585 0.4259 0.5048 0.1716 0.2436 0.1877 0.2552 0.1716 0.1932 0.2436 0.2322 0.2097 0.2153 0.2494 0.2209 0.1932 0.2042 0.0000
0.3213 0.3788 0.4122 0.3854 0.3593 0.4469 0.3987 0.3657 0.3722 0.3338 0.3151 0.4259 0.4122 0.4122 0.3854 0.4259 0.4329 0.4122 0.4055 0.3987 0.4191 0.4191 0.3593 0.3275 0.3657 0.3528 0.3528 0.4682 0.4539 0.4329 0.4469 0.4191 0.3593 0.4122 0.4055 0.3987 0.3151 0.3528 0.3657 0.2967 0.3089 0.2552 0.4469 0.3987 0.4469 0.3722 0.4398 0.4329 0.4539 0.5123 0.4974 0.4539 0.5275 0.5429 0.4974 0.5275 0.5199 0.5664 0.5506 0.2967 0.3401 0.3657 0.4055 0.3528 0.3657 0.3275 0.3987 0.4610 0.3788 0.4682 0.4539 0.4469 0.4329 0.4469 0.3987 0.3987 0.4122 0.4122 0.4398 0.4827 0.4122 0.4469 0.4469 0.4398 0.4398 0.4469 0.4539 0.5048 0.4398 0.3987 0.4398 0.3920 0.3528 0.3089 0.3854 0.4122 0.3722 0.3213 0.4259 0.3920 0.4122 0.4682 0.5351 0.4610 0.4827 0.5199 0.4827 0.3854 0.3657 0.3920 0.3987 0.3788 0.3788 0.3788 0.3722 0.3722 0.3338 0.4469 0.4259 0.3338 0.3593 0.3464 0.3657 0.4055 0.3854 0.4055 0.3920 0.3987 0.4974 0.4900 0.4974 0.5123 0.4754 0.4974 0.5351 0.4610 0.4974 0.5275 0.4539 0.4610 0.4754 0.4398 0.5275 0.4754 0.4610 0.3987 0.4329 0.4055 0.4329 0.4610 0.4974 0.3920 0.3854 0.4329 0.4191 0.4259 0.4259 0.4329 0.4329 0.3987 0.4539 0.4539 0.4754 0.4900 0.4610 0.4539 0.4610 0.4539 0.4610 0.4122 0.4827 0.4329 0.5199 0.4122 0.4055 0.4682 0.4191 0.3854 0.4259 0.4682 0.4122 0.4754 0.4259 0.4055 0.5199 0.4191 0.4974 0.1662 0.2847 0.2153 0.3089 0.1769 0.2209 0.2265 0.2379 0.2265 0.2322 0.2907 0.2728 0.2209 0.1769 0.1609 0.0000
0.3657 0.3987 0.4329 0.4055 0.3920 0.4682 0.4610 0.4122 0.3657 0.3657 0.3464 0.4055 0.4191 0.4610 0.4469 0.4754 0.5275 0.4900 0.4974 0.4191 0.4827 0.4974 0.4055 0.4259 0.4682 0.4682 0.4682 0.5351 0.5506 0.4974 0.5123 0.5123 0.4754 0.5048 0.5275 0.5048 0.4122 0.4259 0.4974 0.4469 0.4191 0.3854 0.4682 0.4329 0.4827 0.3788 0.4610 0.4539 0.5351 0.6152 0.5664 0.4610 0.5987 0.6665 0.5664 0.5987 0.6236 0.6405 0.6405 0.3920 0.3987 0.4122 0.4398 0.3593 0.3854 0.3464 0.4900 0.4827 0.5123 0.5506 0.5506 0.5123 0.4974 0.5123 0.4469 0.4469 0.4469 0.4900 0.4900 0.5664 0.4900 0.5275 0.5123 0.5664 0.5199 0.4974 0.4900 0.5744 0.4900 0.4610 0.4329 0.3854 0.4539 0.3151 0.4754 0.4329 0.4055 0.3151 0.5199 0.4682 0.5351 0.5351 0.5744 0.4682 0.5351 0.5275 0.5199 0.4469 0.3854 0.4539 0.4191 0.4398 0.4398 0.4259 0.4754 0.4055 0.4469 0.4827 0.4329 0.3788 0.4329 0.3920 0.4398 0.4827 0.4610 0.4974 0.4827 0.4610 0.5824 0.5275 0.5506 0.5351 0.5123 0.5987 0.5905 0.4974 0.5199 0.5506 0.5048 0.4827 0.5275 0.5351 0.5664 0.5275 0.5275 0.4610 0.4827 0.4398 0.4827 0.4974 0.5199 0.4259 0.4191 0.4539 0.5123 0.4900 0.5048 0.4682 0.5275 0.5048 0.4610 0.4191 0.4682 0.5585 0.5275 0.5048 0.5275 0.4900 0.5275 0.4610 0.4754 0.4682 0.5744 0.4754 0.4398 0.5048 0.4682 0.4191 0.4469 0.4900 0.4191 0.4974 0.4469 0.4259 0.5585 0.4682 0.5351 0.2265 0.2787 0.2669 0.2787 0.2042 0.2379 0.2436 0.2436 0.2322 0.2379 0.3089 0.2322 0.1932 0.2265 0.1877 0.1400 0.0000
0.3722 0.4191 0.4398 0.4539 0.3987 0.4754 0.4398 0.3788 0.3593 0.3213 0.3788 0.3987 0.4122 0.4259 0.3987 0.4398 0.4191 0.4539 0.4191 0.3854 0.4610 0.4055 0.3464 0.3657 0.3920 0.4329 0.3528 0.4398 0.4974 0.4191 0.4610 0.4329 0.3987 0.4122 0.4469 0.4539 0.3275 0.3920 0.4055 0.2967 0.2728 0.2322 0.4191 0.4259 0.4329 0.3854 0.3987 0.4469 0.4827 0.5429 0.5744 0.4974 0.5744 0.6405 0.5429 0.5429 0.6152 0.5824 0.5987 0.3213 0.3528 0.3920 0.3920 0.3788 0.3657 0.3028 0.4122 0.4469 0.3920 0.4974 0.4539 0.4469 0.4469 0.4469 0.4539 0.4398 0.4682 0.4122 0.4974 0.5275 0.4682 0.4469 0.4610 0.4974 0.4974 0.4900 0.4682 0.5199 0.5429 0.4398 0.5123 0.3657 0.3920 0.3089 0.3987 0.4122 0.3464 0.3338 0.4539 0.4191 0.4259 0.4259 0.5199 0.4469 0.4682 0.4900 0.4539 0.4682 0.4469 0.4754 0.4682 0.4329 0.4900 0.4055 0.4398 0.4682 0.4539 0.5351 0.4827 0.4122 0.4398 0.4398 0.4329 0.4900 0.4539 0.4610 0.4469 0.4827 0.5585 0.5351 0.5429 0.5585 0.5199 0.5744 0.5824 0.4754 0.5585 0.5429 0.5585 0.4754 0.5506 0.5275 0.5744 0.5506 0.4900 0.4682 0.4900 0.4329 0.5048 0.5048 0.4682 0.4191 0.4259 0.4469 0.5048 0.4974 0.4827 0.4329 0.4900 0.4398 0.4974 0.4539 0.5048 0.4610 0.4610 0.5123 0.5048 0.5123 0.5351 0.5123 0.4827 0.5048 0.5506 0.4398 0.4055 0.5275 0.4754 0.4398 0.4974 0.5429 0.4539 0.5048 0.5275 0.4610 0.5664 0.4754 0.5905 0.1987 0.2728 0.2042 0.2610 0.2209 0.1987 0.2610 0.2153 0.2379 0.2322 0.2436 0.2379 0.2097 0.1987 0.2265 0.1769 0.1932 0.0000
0.3987 0.4329 0.4398 0.4122 0.3854 0.4469 0.4122 0.3401 0.3338 0.3987 0.3920 0.4122 0.3593 0.4398 0.4398 0.4122 0.4900 0.4827 0.3401 0.3464 0.3275 0.3788 0.4122 0.3657 0.3275 0.3401 0.3275 0.4682 0.4682 0.4754 0.4754 0.4469 0.4259 0.5429 0.4754 0.4974 0.2907 0.3657 0.4055 0.3089 0.2728 0.2787 0.4610 0.4974 0.5199 0.4539 0.4539 0.4754 0.6069 0.6236 0.6405 0.6069 0.6577 0.6405 0.5905 0.6405 0.6491 0.6152 0.6491 0.4974 0.4610 0.4610 0.4900 0.4900 0.4754 0.5048 0.5123 0.5824 0.4610 0.5744 0.5429 0.5506 0.5506 0.4610 0.5275 0.4682 0.4682 0.3987 0.5429 0.4974 0.4539 0.5048 0.5351 0.5275 0.4827 0.5048 0.5123 0.5048 0.4539 0.3987 0.5585 0.4191 0.4469 0.3854 0.4259 0.4398 0.4259 0.3854 0.4827 0.4754 0.4974 0.4974 0.5824 0.5048 0.5123 0.5351 0.5123 0.4974 0.4329 0.4754 0.4539 0.4469 0.4469 0.4329 0.3854 0.4827 0.4259 0.5048 0.4827 0.4259 0.4122 0.4259 0.4055 0.4191 0.4539 0.4469 0.4191 0.4539 0.4398 0.5048 0.5429 0.5123 0.4754 0.4539 0.5048 0.5664 0.5905 0.5905 0.5744 0.5824 0.5824 0.5275 0.5905 0.5199 0.5199 0.4827 0.5048 0.4900 0.4754 0.5351 0.5905 0.4191 0.4974 0.4754 0.5351 0.4827 0.5275 0.5199 0.4900 0.4827 0.6236 0.5585 0.5987 0.5048 0.6320 0.6069 0.5987 0.5585 0.6491 0.5744 0.6753 0.5664 0.5506 0.4974 0.5351 0.6236 0.5824 0.4398 0.5275 0.5585 0.4398 0.5048 0.4974 0.4754 0.5199 0.4900 0.4974 0.3401 0.3593 0.3213 0.2847 0.3028 0.2787 0.3593 0.3722 0.3722 0.3401 0.3920 0.3213 0.3657 0.3401 0.3464 0.2787 0.3464 0.2787 0.0000
0.4610 0.4259 0.4900 0.4329 0.5048 0.4539 0.4610 0.3854 0.4055 0.4191 0.3593 0.4191 0.4055 0.4329 0.4329 0.5048 0.4974 0.4191 0.4259 0.4900 0.4682 0.3987 0.3657 0.3854 0.3722 0.4122 0.3464 0.4329 0.4329 0.4974 0.4539 0.4827 0.3920 0.4900 0.4539 0.4610 0.3338 0.3722 0.3593 0.3401 0.3401 0.3338 0.4827 0.5199 0.4974 0.5664 0.4900 0.4974 0.5351 0.5987 0.5664 0.5664 0.5987 0.6320 0.5351 0.6152 0.6405 0.6577 0.6069 0.5506 0.5585 0.5275 0.6069 0.5275 0.5275 0.5275 0.4900 0.6236 0.5123 0.5987 0.5664 0.5429 0.4974 0.4827 0.4191 0.4055 0.4610 0.5199 0.4610 0.4610 0.4754 0.4827 0.5123 0.5506 0.4329 0.4682 0.5048 0.5429 0.5048 0.4900 0.5664 0.4539 0.3722 0.4469 0.4900 0.4329 0.3920 0.4610 0.4610 0.5123 0.5048 0.4900 0.5275 0.4539 0.4610 0.4539 0.5048 0.4191 0.4259 0.4398 0.4191 0.3987 0.3987 0.4259 0.3920 0.4329 0.3920 0.4259 0.4610 0.3920 0.3657 0.4191 0.3987 0.3593 0.4469 0.3987 0.3987 0.3920 0.4329 0.4682 0.5506 0.5351 0.5275 0.4191 0.5123 0.5429 0.6665 0.7022 0.5987 0.6069 0.6236 0.5048 0.6491 0.5275 0.5585 0.4754 0.4974 0.4974 0.4827 0.4974 0.5351 0.4122 0.5048 0.5585 0.5123 0.4469 0.5199 0.5123 0.5275 0.4610 0.6665 0.5987 0.4974 0.5429 0.5905 0.6320 0.5429 0.5506 0.5744 0.5664 0.5987 0.6069 0.5585 0.4900 0.5905 0.6320 0.5744 0.5351 0.6320 0.6320 0.4900 0.5744 0.6665 0.5744 0.6236 0.5744 0.6320 0.4398 0.3528 0.3788 0.3275 0.3722 0.3987 0.4055 0.3788 0.3920 0.3722 0.3854 0.4329 0.4259 0.3722 0.3920 0.3338 0.4329 0.3464 0.2265 0.0000
0.4191 0.4122 0.5199 0.4191 0.4900 0.5123 0.4754 0.4122 0.4055 0.3657 0.3213 0.3920 0.3788 0.4191 0.4191 0.4191 0.4827 0.4329 0.3722 0.3657 0.3593 0.3593 0.3528 0.2967 0.3089 0.3854 0.2967 0.4329 0.4191 0.4682 0.4682 0.4974 0.3788 0.4469 0.4539 0.4191 0.3089 0.3854 0.3722 0.3275 0.2907 0.2728 0.5275 0.4900 0.5429 0.5048 0.5048 0.5275 0.6491 0.7022 0.6842 0.6665 0.6842 0.7022 0.6491 0.7022 0.6931 0.7487 0.7113 0.4900 0.4827 0.4827 0.5585 0.5123 0.5429 0.5275 0.4469 0.5585 0.4827 0.5824 0.4900 0.5123 0.4974 0.3854 0.4469 0.4469 0.4055 0.4754 0.4469 0.4329 0.4055 0.4398 0.4827 0.4754 0.4469 0.4259 0.5199 0.5275 0.4469 0.4610 0.5824 0.4122 0.3593 0.3528 0.3788 0.3920 0.3657 0.3528 0.4329 0.4539 0.4469 0.5048 0.4974 0.4539 0.4610 0.5123 0.4610 0.4610 0.4259 0.4539 0.4610 0.4259 0.4259 0.4122 0.4055 0.4754 0.4055 0.4974 0.4900 0.4329 0.4055 0.4469 0.4259 0.4398 0.4754 0.4539 0.4539 0.4469 0.4754 0.5429 0.5506 0.5664 0.5585 0.4469 0.5123 0.5585 0.5987 0.6491 0.5664 0.5744 0.6069 0.5199 0.7022 0.5429 0.5123 0.5048 0.5429 0.5123 0.5123 0.5275 0.5824 0.4827 0.5351 0.5585 0.5585 0.5199 0.5664 0.5744 0.5429 0.4610 0.6491 0.5664 0.6069 0.5429 0.5744 0.6320 0.4827 0.5199 0.4974 0.4900 0.5987 0.5123 0.4827 0.5664 0.5429 0.5987 0.5585 0.5048 0.5664 0.5506 0.4754 0.5275 0.5351 0.5123 0.5744 0.5123 0.5824 0.3213 0.3528 0.2669 0.2787 0.3089 0.3089 0.3528 0.3788 0.3028 0.2847 0.3593 0.4055 0.3593 0.3213 0.3275 0.3089 0.4055 0.3089 0.1932 0.2209 0.0000
0.5123 0.4900 0.5744 0.4827 0.5585 0.5824 0.5429 0.4610 0.4122 0.4974 0.4469 0.4827 0.4539 0.4974 0.4539 0.4827 0.5351 0.4398 0.3657 0.4682 0.4329 0.3920 0.3987 0.3788 0.3920 0.3528 0.3528 0.4539 0.4398 0.5048 0.4900 0.4754 0.4539 0.5429 0.4900 0.4682 0.3788 0.4055 0.3788 0.3593 0.3464 0.3920 0.5199 0.5744 0.5199 0.5123 0.5123 0.5506 0.6577 0.7487 0.6931 0.7298 0.6931 0.7298 0.6753 0.7487 0.7583 0.7392 0.7583 0.5275 0.5351 0.5664 0.5664 0.5506 0.5048 0.5048 0.4827 0.5824 0.4610 0.5429 0.4974 0.5506 0.5199 0.4469 0.5123 0.4827 0.4682 0.4539 0.5123 0.4827 0.4682 0.5199 0.5199 0.5275 0.4682 0.4610 0.5429 0.5199 0.5275 0.5275 0.6069 0.4610 0.4191 0.4827 0.3987 0.4539 0.3987 0.4539 0.4259 0.4900 0.4974 0.4974 0.5351 0.4754 0.5123 0.4900 0.4974 0.5123 0.4900 0.5199 0.5123 0.5048 0.4900 0.4754 0.4259 0.5429 0.4259 0.5199 0.5275 0.5123 0.4682 0.4682 0.4900 0.4610 0.4827 0.4610 0.4191 0.4827 0.4259 0.5048 0.5275 0.4974 0.5351 0.4398 0.4754 0.6152 0.6577 0.6753 0.6069 0.6842 0.6665 0.5905 0.6577 0.6842 0.5351 0.5123 0.4900 0.5351 0.4900 0.5664 0.5905 0.4329 0.5429 0.5351 0.5199 0.4827 0.4974 0.5824 0.5506 0.4682 0.6236 0.6069 0.6491 0.5824 0.6491 0.6753 0.5824 0.6069 0.5987 0.5585 0.6577 0.6152 0.5824 0.5275 0.6152 0.6236 0.6152 0.5429 0.6069 0.6069 0.5585 0.5664 0.6069 0.5351 0.5987 0.5351 0.6405 0.4191 0.3854 0.3722 0.3722 0.4191 0.3920 0.3987 0.4259 0.4122 0.3788 0.3528 0.3854 0.4191 0.4055 0.4398 0.4191 0.4974 0.3788 0.2322 0.2153 0.2042 0.0000
0.4398 0.4191 0.5275 0.4682 0.4974 0.5351 0.5123 0.4055 0.3854 0.3722 0.3275 0.4259 0.4398 0.4682 0.4398 0.4682 0.5048 0.3987 0.4329 0.4398 0.4469 0.3920 0.3464 0.3275 0.3788 0.3788 0.3151 0.4539 0.4398 0.5199 0.5048 0.4610 0.3987 0.4682 0.5048 0.4398 0.3151 0.3401 0.3528 0.3593 0.3213 0.2907 0.4610 0.4259 0.4469 0.4398 0.4398 0.4469 0.5905 0.6753 0.6069 0.5905 0.6069 0.6405 0.6236 0.6931 0.6842 0.7205 0.7022 0.4974 0.4469 0.4469 0.5351 0.4754 0.4754 0.4329 0.4259 0.5351 0.4900 0.5585 0.5275 0.5351 0.5048 0.3788 0.3593 0.3593 0.3464 0.4122 0.3854 0.4259 0.3464 0.4469 0.3920 0.4398 0.3722 0.3528 0.4682 0.4610 0.4259 0.4539 0.4827 0.4191 0.3401 0.3593 0.3987 0.4122 0.3464 0.3593 0.4122 0.3920 0.4682 0.4974 0.4754 0.3920 0.4539 0.4469 0.4682 0.3854 0.3788 0.4191 0.3854 0.3920 0.3528 0.3657 0.3987 0.3987 0.3593 0.4191 0.4122 0.3722 0.3593 0.3854 0.3788 0.3788 0.4398 0.3920 0.4055 0.3722 0.4539 0.5048 0.5275 0.5275 0.4900 0.4122 0.4610 0.5199 0.5905 0.6577 0.5429 0.5987 0.5506 0.4974 0.6405 0.4900 0.4754 0.4539 0.4610 0.4469 0.4329 0.4754 0.5585 0.3920 0.4398 0.4469 0.4754 0.4259 0.4682 0.5199 0.4900 0.4398 0.5744 0.5275 0.5199 0.5506 0.5987 0.6236 0.4754 0.5123 0.4754 0.4682 0.4974 0.5048 0.4610 0.5275 0.5048 0.5275 0.5351 0.4398 0.5123 0.5275 0.4539 0.5199 0.4827 0.4900 0.5824 0.4900 0.5275 0.3275 0.2847 0.2610 0.2610 0.3151 0.3151 0.2847 0.3593 0.3089 0.2787 0.3657 0.3722 0.3151 0.2787 0.3213 0.2787 0.2967 0.3028 0.2552 0.2042 0.1400 0.2322 0.0000
0.3722 0.3788 0.4539 0.3722 0.4259 0.4754 0.4259 0.3401 0.3593 0.3464 0.3275 0.3854 0.3593 0.4398 0.4539 0.4259 0.5351 0.4398 0.4329 0.3987 0.4055 0.4055 0.4259 0.3920 0.3788 0.4055 0.3401 0.4259 0.4398 0.4610 0.4900 0.4754 0.3854 0.4974 0.4469 0.4539 0.3275 0.4055 0.4191 0.3854 0.3338 0.3151 0.4754 0.4398 0.4610 0.4398 0.4539 0.4469 0.5744 0.6577 0.6236 0.5744 0.6069 0.6577 0.6236 0.6405 0.6665 0.6842 0.6842 0.5275 0.4754 0.4754 0.5824 0.4754 0.5199 0.4900 0.4974 0.5351 0.4900 0.5585 0.5429 0.5351 0.5048 0.3657 0.3722 0.3854 0.3722 0.3854 0.4122 0.4398 0.3722 0.4469 0.3788 0.4682 0.3593 0.3657 0.3987 0.4754 0.3987 0.3987 0.4682 0.3528 0.3528 0.3338 0.3854 0.3593 0.3338 0.3213 0.4398 0.4329 0.4682 0.4539 0.5048 0.4469 0.4539 0.4754 0.4827 0.4122 0.3920 0.4055 0.3722 0.3788 0.3401 0.3920 0.3464 0.3854 0.3464 0.4055 0.3854 0.3464 0.3338 0.3722 0.3528 0.3528 0.4259 0.4055 0.3788 0.3854 0.4259 0.4754 0.4827 0.5275 0.4754 0.4122 0.5048 0.5664 0.5905 0.6236 0.5275 0.5506 0.5506 0.4827 0.5905 0.4754 0.5048 0.4259 0.4469 0.4610 0.4191 0.4469 0.5123 0.4055 0.4539 0.4469 0.4610 0.4259 0.4827 0.4900 0.4900 0.4398 0.5905 0.4974 0.5199 0.5048 0.5664 0.5905 0.4754 0.4539 0.5199 0.4682 0.5744 0.5048 0.5048 0.5429 0.5048 0.5585 0.5048 0.4539 0.5275 0.5275 0.4539 0.4900 0.4682 0.4754 0.4900 0.4610 0.4682 0.3151 0.2728 0.2728 0.2494 0.2669 0.2669 0.2967 0.3338 0.3213 0.3028 0.3657 0.3722 0.3401 0.2787 0.3464 0.2669 0.2847 0.3028 0.1769 0.2042 0.1823 0.2669 0.1246 0.0000
0.4900 0.5275 0.4900 0.4900 0.5199 0.5585 0.5664 0.5123 0.5048 0.5351 0.5585 0.6320 0.5664 0.5664 0.5506 0.5199 0.5585 0.5664 0.5585 0.5351 0.5585 0.5123 0.5506 0.5429 0.5275 0.5123 0.4827 0.5351 0.4754 0.5275 0.5585 0.4974 0.5048 0.5199 0.4974 0.5048 0.5429 0.5585 0.4974 0.4900 0.5199 0.5275 0.5275 0.5351 0.5429 0.5664 0.5824 0.6069 0.5824 0.6320 0.6491 0.5351 0.5987 0.6320 0.6152 0.6491 0.6753 0.6069 0.6931 0.4900 0.4682 0.5429 0.4827 0.3593 0.4539 0.4974 0.4900 0.5429 0.5123 0.5506 0.5824 0.5123 0.5905 0.4122 0.4754 0.4191 0.4191 0.4469 0.4900 0.4469 0.3920 0.3854 0.3987 0.4469 0.4055 0.3987 0.4191 0.3464 0.4055 0.3788 0.4055 0.3593 0.4122 0.4754 0.3657 0.3657 0.3788 0.4055 0.5351 0.5275 0.5506 0.5199 0.5123 0.5123 0.5506 0.5275 0.4754 0.3528 0.3464 0.3213 0.3528 0.3338 0.3213 0.3338 0.3028 0.3528 0.3151 0.3722 0.3275 0.3401 0.3788 0.3528 0.3722 0.3987 0.3528 0.3722 0.3722 0.3920 0.4055 0.3593 0.4329 0.3151 0.3338 0.3788 0.3854 0.7113 0.6320 0.6665 0.5987 0.5905 0.5744 0.5987 0.5987 0.6577 0.6069 0.5987 0.4827 0.5905 0.5585 0.5905 0.5664 0.4974 0.5351 0.4398 0.4974 0.5506 0.4900 0.5585 0.4827 0.4754 0.5199 0.5506 0.6069 0.6069 0.5585 0.5987 0.5275 0.6152 0.6577 0.5351 0.5506 0.5429 0.5744 0.5199 0.4682 0.5506 0.5429 0.5506 0.5048 0.5506 0.5664 0.5744 0.5048 0.5275 0.5585 0.5275 0.5506 0.4827 0.4610 0.4900 0.4329 0.4827 0.4259 0.4754 0.5351 0.4900 0.4974 0.4122 0.3920 0.4398 0.4974 0.4610 0.4539 0.4900 0.4398 0.4539 0.5824 0.4900 0.4827 0.4974 0.5123 0.0000
0.4259 0.4754 0.4827 0.4539 0.4827 0.5199 0.4974 0.4900 0.4398 0.4259 0.4610 0.5905 0.5585 0.5744 0.5585 0.6405 0.6152 0.5744 0.5664 0.6236 0.5506 0.6320 0.6405 0.5824 0.5824 0.5664 0.5987 0.6405 0.5905 0.5664 0.5664 0.6152 0.5585 0.6069 0.5664 0.6069 0.6152 0.5987 0.5987 0.6069 0.5429 0.5506 0.5824 0.4539 0.5664 0.5275 0.6069 0.4754 0.5429 0.5585 0.5585 0.5275 0.5585 0.5585 0.5905 0.5905 0.5351 0.5506 0.5987 0.5429 0.5506 0.5987 0.6320 0.4900 0.5351 0.5351 0.6069 0.6665 0.5987 0.5744 0.6931 0.6842 0.6665 0.4055 0.4539 0.4398 0.4827 0.4398 0.4122 0.4682 0.4682 0.3920 0.4469 0.4398 0.4259 0.3657 0.4259 0.4191 0.4398 0.4122 0.4974 0.4329 0.3657 0.4974 0.3987 0.4259 0.3987 0.4398 0.5585 0.5664 0.5585 0.4974 0.5664 0.5351 0.4974 0.4900 0.5585 0.3987 0.3788 0.3151 0.3464 0.3275 0.3275 0.4055 0.3593 0.3987 0.3722 0.4055 0.4122 0.3854 0.4259 0.3854 0.3920 0.3788 0.3338 0.3657 0.3657 0.4122 0.3464 0.3028 0.3338 0.3338 0.3028 0.3593 0.3275 0.7205 0.5744 0.6405 0.6236 0.6320 0.6152 0.6069 0.6753 0.5987 0.6491 0.5429 0.4754 0.5824 0.5048 0.5824 0.5585 0.5199 0.5275 0.4610 0.4610 0.5123 0.4398 0.5199 0.4329 0.5275 0.6069 0.6405 0.6665 0.5664 0.5199 0.5585 0.5506 0.5744 0.6665 0.5275 0.6236 0.6152 0.6152 0.6069 0.4900 0.5585 0.4610 0.4682 0.5275 0.5275 0.5275 0.5048 0.5275 0.4900 0.5351 0.4754 0.4974 0.4900 0.5429 0.5585 0.4539 0.4610 0.4469 0.4974 0.4974 0.5275 0.4610 0.5351 0.5123 0.5351 0.4754 0.4827 0.4469 0.4682 0.4900 0.4754 0.5585 0.5275 0.5824 0.5199 0.4610 0.3089 0.0000
0.3657 0.4259 0.4191 0.4191 0.4055 0.4259 0.4055 0.3722 0.4055 0.4055 0.4122 0.4469 0.4610 0.4610 0.4754 0.4900 0.4398 0.4900 0.4827 0.4469 0.4682 0.5275 0.4610 0.4682 0.4682 0.5123 0.4682 0.4469 0.4329 0.4259 0.4122 0.4539 0.4055 0.4191 0.4122 0.4055 0.4398 0.4539 0.3854 0.3920 0.4191 0.3593 0.4974 0.4900 0.4974 0.5824 0.5824 0.5275 0.5048 0.4754 0.5506 0.4900 0.5506 0.5199 0.5506 0.5506 0.5905 0.5123 0.5429 0.4610 0.4827 0.4682 0.4539 0.3854 0.4827 0.4682 0.3920 0.4682 0.4259 0.4610 0.5048 0.4827 0.4539 0.3854 0.4055 0.3528 0.4055 0.4329 0.4469 0.4469 0.4191 0.4259 0.3854 0.4469 0.4055 0.3854 0.4191 0.3854 0.3788 0.3151 0.4191 0.4122 0.4398 0.3920 0.4469 0.4610 0.4469 0.4055 0.4329 0.3854 0.3788 0.4469 0.4539 0.4398 0.4191 0.4539 0.4329 0.2669 0.2610 0.2728 0.2669 0.2494 0.2847 0.2494 0.2907 0.2907 0.3028 0.3338 0.3401 0.3028 0.3028 0.3028 0.2610 0.2967 0.2669 0.2494 0.3089 0.2669 0.3657 0.3464 0.3788 0.3657 0.3464 0.3657 0.3464 0.5429 0.5824 0.5987 0.5351 0.5905 0.5585 0.4754 0.5351 0.5275 0.4259 0.5351 0.4539 0.4974 0.4539 0.5275 0.5199 0.4398 0.4900 0.4398 0.5429 0.4610 0.4329 0.4827 0.4122 0.4329 0.5048 0.5199 0.5123 0.5275 0.4974 0.5199 0.4974 0.4055 0.5429 0.4900 0.5506 0.4682 0.5429 0.5048 0.4827 0.5664 0.4539 0.4191 0.5048 0.5506 0.5351 0.4539 0.4754 0.4539 0.5429 0.4122 0.4900 0.4122 0.4900 0.4191 0.4329 0.4122 0.3987 0.4610 0.4754 0.3920 0.4539 0.4259 0.4329 0.4122 0.4398 0.4055 0.3593 0.4610 0.3854 0.3987 0.4469 0.4055 0.4682 0.4122 0.4259 0.2552 0.3213 0.0000
0.4539 0.5048 0.5123 0.4682 0.5905 0.5199 0.5429 0.5048 0.4827 0.4398 0.4055 0.6069 0.5744 0.4827 0.4827 0.5429 0.5199 0.4974 0.5351 0.5429 0.5048 0.5664 0.5585 0.5351 0.5506 0.5199 0.5351 0.5429 0.5429 0.5351 0.5351 0.5199 0.4827 0.5275 0.5199 0.5275 0.5351 0.5664 0.5199 0.4974 0.5123 0.5199 0.5824 0.4974 0.5987 0.5585 0.6753 0.5506 0.5585 0.6069 0.5585 0.5275 0.6069 0.6069 0.6236 0.6753 0.6320 0.6320 0.6491 0.5905 0.5664 0.5664 0.5664 0.4610 0.5199 0.5664 0.4539 0.5506 0.5048 0.5123 0.5744 0.5199 0.5506 0.4610 0.4682 0.4259 0.3987 0.4827 0.4259 0.4398 0.4259 0.4329 0.4754 0.3987 0.4398 0.4191 0.4682 0.4055 0.4259 0.4398 0.4682 0.5199 0.3920 0.5123 0.3722 0.4682 0.4259 0.4398 0.4827 0.4329 0.4398 0.4122 0.4900 0.4329 0.4122 0.4610 0.3987 0.3854 0.3788 0.3788 0.3987 0.3528 0.3275 0.3920 0.4259 0.4122 0.3854 0.4469 0.4398 0.3987 0.4122 0.4398 0.4055 0.4469 0.3464 0.3657 0.4191 0.3987 0.3854 0.3920 0.4398 0.4122 0.3920 0.3987 0.3528 0.6491 0.5744 0.6405 0.6405 0.6491 0.6320 0.5744 0.6753 0.6320 0.5506 0.5275 0.5199 0.5351 0.4900 0.5987 0.5429 0.5351 0.5429 0.5048 0.6152 0.4974 0.4827 0.5987 0.5351 0.5123 0.5744 0.5429 0.5664 0.5987 0.4754 0.5744 0.4754 0.4974 0.5351 0.4682 0.4827 0.5199 0.5351 0.4682 0.4610 0.5123 0.5199 0.4682 0.5123 0.5744 0.5585 0.4900 0.5585 0.4900 0.5664 0.4469 0.5585 0.4900 0.5123 0.5275 0.4827 0.4610 0.4469 0.5585 0.5275 0.5275 0.4900 0.5048 0.4974 0.4900 0.4754 0.4974 0.4329 0.4974 0.4754 0.5048 0.5123 0.4539 0.5199 0.4610 0.5199 0.2847 0.2669 0.2728 0.0000
0.4610 0.5123 0.4469 0.5351 0.4610 0.5429 0.4754 0.4974 0.4900 0.4469 0.5275 0.5987 0.5199 0.5506 0.5199 0.5351 0.4974 0.6152 0.5905 0.5987 0.6069 0.5744 0.5987 0.5744 0.5744 0.5585 0.5585 0.4610 0.5048 0.4539 0.4682 0.5123 0.4469 0.4469 0.4539 0.4900 0.4827 0.4974 0.4682 0.4610 0.5199 0.5123 0.5905 0.5824 0.5744 0.6152 0.5987 0.6236 0.4900 0.4754 0.5664 0.4900 0.5351 0.5664 0.4900 0.5048 0.5429 0.5429 0.5429 0.5664 0.5585 0.5744 0.5429 0.4259 0.4682 0.5275 0.5199 0.5585 0.5585 0.4754 0.6152 0.5585 0.5744 0.4682 0.4469 0.4055 0.5048 0.4900 0.5199 0.5506 0.5351 0.4398 0.3854 0.4754 0.4469 0.4682 0.3920 0.3987 0.4191 0.4329 0.4610 0.3722 0.3987 0.4469 0.4191 0.4055 0.4191 0.4329 0.5048 0.4827 0.4469 0.4191 0.4398 0.4827 0.4754 0.4539 0.4900 0.3275 0.3464 0.2967 0.3275 0.2967 0.3464 0.3593 0.3788 0.3275 0.3788 0.3593 0.3528 0.3528 0.4191 0.3920 0.3854 0.3593 0.3528 0.3213 0.3722 0.3657 0.3920 0.3722 0.3401 0.3788 0.3593 0.3920 0.3593 0.6069 0.7205 0.6842 0.6320 0.6577 0.6069 0.5824 0.5664 0.5275 0.5585 0.5824 0.4827 0.5123 0.4974 0.5429 0.5351 0.4682 0.4754 0.4259 0.5123 0.5351 0.4754 0.4539 0.4122 0.4754 0.5351 0.5506 0.5744 0.5744 0.5123 0.5664 0.6069 0.5664 0.6931 0.5506 0.5351 0.5585 0.6405 0.5987 0.4827 0.5824 0.4827 0.5351 0.4900 0.5664 0.5664 0.5744 0.5664 0.5275 0.5123 0.5275 0.5199 0.4259 0.5048 0.5506 0.5199 0.4827 0.4259 0.4900 0.4900 0.5048 0.5123 0.4974 0.4469 0.4398 0.4974 0.4469 0.4682 0.4900 0.4539 0.4827 0.5987 0.5664 0.6069 0.5429 0.5123 0.2669 0.2847 0.2669 0.3464 0.0000
