# Supplementary material for: Evaluation of genetic diversity and population structure of Annamocarya sinensis using SCoT markers
Source: PLoS One. 2024 Sep 4;19(9):e0309283. doi: 10.1371/journal.pone.0309283 (PMC11373820; doi:10.1371/journal.pone.0309283)
Supplement: S1 Dataset — (ZIP) [file pone.0309283.s006.zip › Minimal Data Set/Popgen basic data.txt]

/*Diploid SCOT DATE Set*/
Number of populations = 18
Number of loci = 222
locus name :
P6-1500 P6-1200 P6-1000 P6-850 P6-800 P6-750 P6-700 P6-600 P6-500 P6-450 P6-400 P6-300
P11-1200 P11-1000 P11-800 P11-700 P11-600 P11-550 P11-500 P11-400 P11-300 P11-200
P12-1700 P12-1500 P12-1000 P12-800 P12-750 P12-600 P12-500 P12-400
P14-2000 P14-1800 P14-1500 P14-1000 P14-800 P14-750 P14-600 P14-500 P14-400 P14-300
P17-1500 P17-1400 P17-1000 P17-750 P17-700 P17-600 P17-500 P17-400 P17-350 P17-300
P18-2000 P18-1800 P18-1400 P18-1100 P18-1000 P18-800 P18-750 P18-700 P18-600 P18-500 P18-400 P18-300
P19-1600 P19-1500 P19-1400 P19-1100 P19-1000 P19-850 P19-750 P19-650 P19-550 P19-450 P19-250
P20-2000 P20-1800 P20-1500 P20-1400 P20-1200 P20-1000 P20-900 P20-800 P20-750 P20-650 P20-600 P20-500
P21-2200 P21-2000 P21-1800 P21-1500 P21-1400 P21-1200 P21-1000 P21-800 P21-750 P21-600 P21-500 P21-400 P21-350
P23-2200 P23-2000 P23-1500 P23-1400 P23-1200 P23-1100 P23-1000 P23-900 P23-800 P23-750 P23-600 P23-500 P23-400
P24-1500 P24-1200 P24-1000 P24-750 P24-600 P24-550 P24-500 P24-400 P24-300
P31-1500 P31-1200 P31-1100 P31-1000 P31-800 P31-750 P31-700 P31-600 P31-550 P31-500 P31-450 P31-350
P32-1500 P32-1400 P32-1200 P32-1100 P32-1000 P32-900 P32-800 P32-750 P32-600 P32-550 P32-450
P34-1400 P34-1200 P34-1100 P34-1000 P34-850 P34-800 P34-750 P34-700 P34-600 P34-500 P34-400
P35-1800 P35-1500 P35-1300 P35-1200 P35-1000 P35-850 P35-800 P35-750 P35-700 P35-600 P35-500 P35-400 P35-350 P35-300
P36-1800 P36-1500 P36-1200 P36-1000 P36-850 P36-750 P36-650 P36-600 P36-550 P36-500 P36-450 P36-400 P36-300
P38-1400 P38-1200 P38-1000 P38-800 P38-750 P38-650 P38-600 P38-500 P38-450 P38-200
P40-1100 P40-1000 P40-750 P40-700 P40-600 P40-550 P40-500 P40-400 P40-250
P43-1500 P43-1300 P43-1100 P43-1000 P43-800 P43-750 P43-700 P43-550 P43-400 P43-350 P43-200
P46-1800 P46-1500 P46-1200 P46-1000 P46-800 P46-700 P46-600 P46-550 P46-500 P46-450 P46-250

Name = LY
000000101010 1010101101 00101100 0001111010 1011011000 010010010110 11000111011 111010000000 0000111110100 0100111001000 010111000 000010000100 00111001000 00001011110 00100100010100 1011000100100 0110110110 011001000 00110110100 00010101101
000000101010 1010101101 00101100 0001110010 1011011000 011011111110 11110111001 111010100000 0001111110100 0110111001000 010111100 000010000100 00010101001 00001011110 00100000010100 0011000100100 0100110110 011001000 00010110100 00011101101
000000101010 1010101101 00001111 0001111010 1011011100 111010110110 10100111011 101010100000 1001011010100 0100111001000 000011100 000101000100 00011001100 00001011110 00100100010100 1011000100100 0110100111 011001000 00010111100 00010101100
100010101010 1010101101 00101111 0001110010 0011011000 010011111110 10110111011 111010000000 1101101110100 0010111001011 000101100 000011100100 00011001000 00001010110 00100000010100 0001000100100 0100010111 011001000 00010100100 00011101101
100000101010 0010101011 00001101 0001111010 0011011000 001010110110 10110111001 101010100000 1001001010101 0100101001000 010111100 000010000110 00111001101 00001010110 00100000010100 0001000100100 0101100110 011001000 00110101100 00010101110
100000101010 0010101000 00001101 0001110010 0010011101 111011110110 10100111001 101010100000 1101101010100 0100101001000 010111000 000010000101 01011001100 00001011110 10100000010100 1011000100100 0100000110 011001000 00010111100 00011101100
000000101010 1010101001 00001101 0001111010 0011011101 111011111110 10110111011 101010100000 1101101010100 0100101001000 010111000 000110000101 00111001101 10011010110 00100000010101 0001000100100 0100100110 011001000 00110101101 00011101100
000000101010 0010101011 00001101 0001110010 0011011000 001011110110 10110111011 001010000000 0000101010100 0000101000000 010111000 000010000100 00111001100 00010011110 00100000010101 0001000100100 0101100110 010001000 00110111101 00011101000
000000101010 0010101010 00001110 0001111010 1011011000 010010011010 00000111001 000010000000 1001101110100 1100101000000 010101000 000100000100 00010001100 00010010110 01100100010101 1001000100100 0101000111 010001000 00010101101 00010101000
000010101010 0010101101 00001101 0001110010 1011011000 000011111000 10000110011 001010100000 0000001110100 0100001001000 010101000 000110000110 00010001000 00010010110 00100000010101 1011000100100 0110100110 010001000 00010100101 00011101110
000000101010 1010101101 00101100 0001111110 1111011000 010011110100 01010110001 000000000000 0000001110100 0110101001000 010101000 000100100110 00010001000 00010010110 00100010010101 1011000100100 0100110110 010001000 00010100101 00011101111
000000101010 1010101011 00001101 0001110010 0011011000 011011100100 00100111011 000100100100 0001001110100 1111001001010 010101100 000100000010 11101001010 00010011110 00100010010101 1011000100010 0101100110 010001000 00100110101 00011101110
100010101010 1010101111 01001101 0001111011 0111011000 010011010100 00110111011 101100100000 1100001110100 0100001001010 000101000 000110110110 00101001001 00110011110 10110000010101 1001000100010 0111100110 010001000 00100110101 00011101110

Name = LE
100000101000 1000101000 00101100 0000111010 0010011000 011001101100 01100110101 110101000000 0101001000100 0001001101000 010010100 000110010000 01100001000 00110011110 00010001010100 0001000100010 0000110110 010010010 00101110101 00011100101
100000101010 1010101001 00101100 0001111110 0010011000 111011111110 01100110101 010101000000 0101001001101 1001001111000 010010100 000110010000 01100001010 00110111111 00010001010100 0001000100010 0100110110 010110010 00101110100 00011100101
000001101010 0010101111 00101101 0001111010 0011011000 111111111110 00110110101 010101000000 0001001000101 0101001100000 000010100 000110010000 01100010000 00110011111 11110100110100 0001000100010 0111010110 110001000 00100110100 00011100001
000000101110 0010101001 00001101 1001110010 0010011000 010111001110 01100110101 110101000010 0101000000110 0101001100000 010110100 000110010000 01100010010 00110111111 10110100110100 0001000100010 0100100110 110101110 00101110100 00011100100
000000110100 0010101001 00101100 0001111110 1011011000 111011111110 10100110101 100101000000 0111001000000 0000001100000 010011100 000100110000 01000010010 00110111111 00010001010101 0001000100010 0100110110 010100000 00001110101 00011100001
100000101010 0010101000 00101101 0001111010 0010011000 000111111110 01110110101 110101000000 0011001000100 0100011100000 000111100 000100110000 01100001001 00100111111 00010001010101 0001001100010 0100010110 110101000 00101110101 00011100001
100000101010 1010101010 00101101 0001110010 0010011000 111111111110 00100110101 010101000000 0011001000100 0101011000000 010010100 000100110000 00100011000 00110010111 00010000110100 1001000100010 0101110110 110001000 00100100100 00011100001
000000101010 1010101010 01101100 0001111010 1010011000 001011110110 01100110101 100100000000 0101001001000 0100011000000 010110100 000100110000 00100011000 00100010111 11110101010100 0001011100010 0101010110 010010000 00100100100 00011100001
000000100010 1010101111 00101101 0001110111 0011011000 011011001010 01110110101 100101000010 0001001001100 1111011000000 010010100 000100010000 01100010000 00100111111 00010100010101 0001110100010 0111110110 010111010 00101110101 00011100001
000010111010 1011101011 10101100 0001110110 1111011000 011011011000 01011110101 110001000000 1011001000000 1010001000000 010111100 000100010000 10100001010 00100111111 10010100010100 1001110100010 0101110110 010100000 00101110100 00011100001
000000101010 0011101111 11101100 0011110110 0010011000 010011010000 01011110001 110100000000 1010001000100 0010001010000 010110100 000100010101 11100001000 00100111111 11010101111101 0001100100010 0111110110 010101000 00101110101 00011100001
000000101010 0010101010 11101100 0011110110 0110011000 011011001011 01010110001 011101000010 1110001000000 0110011000000 010110100 000100010100 10101001000 00100011111 11110101110100 0001100100010 0101110110 010000010 00100110100 00011100001
000001101000 0011101111 11101110 0001110110 0010011000 000011011011 01010111001 100101000010 0111001110100 0100001011000 010111100 000100010100 00101101110 00100111111 01110101100101 0001100100010 0111110111 010101010 00101111101 00011101101
000000101000 1010101111 10101101 0011110110 0111011000 011011010001 01010110001 011101000010 0001001010100 0100011010000 110110100 000100010100 01100001010 00010111111 01110101110101 0001100100010 0111110110 010101010 00101110101 00011101001

Name = TL
000000101011 1010101111 00001100 0111110001 0011011101 011011001101 01010111001 010101000000 0000101110000 0000001110011 010100110 001101110011 10101001111 10001110111 00010101011100 0111001100011 0111100110 011100000 01101101100 00011101010
000000101011 1010101011 00111110 0011110101 0001011101 011011000000 01010111001 010000000000 0000001110100 0000001110011 010100110 001101110011 10101001111 10111110111 00010100111100 0011001100010 0101111111 011101000 01101101100 00011101011
000000101011 1011101111 01001101 0001110000 0011011101 001010000101 00010111001 010001000000 0010001100000 0000001110011 010110110 001111011011 00101001111 10111110111 00010101011100 1001001100010 0111100110 011100000 01101101100 00010100010
000000101011 0011101001 01011100 0001110000 0001011101 011011001000 01111111001 010001000001 0001101100100 0000001110011 010110110 000111011011 00101001111 10111110111 00010101011100 1011001100011 0100100110 011101001 00101101100 00011100010
000000101011 0111101111 00111100 0001010101 0000011001 001010001101 00111111001 010001000000 0001101010000 0000001110011 010110110 001101010011 10100001111 10111110111 00010101011100 1011001100010 0101110110 011100000 01101101100 01010101011
000000101011 1010101101 00101100 0011110010 0001011101 011011000000 01010111001 010001000000 0010001010100 0000001110011 010100110 001101010011 00101001111 00110110111 00010101011100 1001001100011 0110110110 010101000 01101101100 00011101011
000000101011 0011101101 00001101 0011110100 0001011101 011011000000 00110111001 010001000001 0010001010000 0000001110011 010110110 001101110011 10100001111 00011110111 00010100011100 1001001100011 0110100110 011100001 01101101100 00011101010
000000101011 1011101101 01001101 0001110100 0001011101 001011000000 00110111001 010011000001 0000101010000 0000001110011 010110110 001101110011 00101001111 00011110111 00010101011100 0001001100011 0110100110 011100001 01101101100 00011101010
000000101011 1011101101 00101101 0011010111 0001011101 011011000000 00110111001 010010000001 0000101010100 0000001110011 010110110 001101110011 10100001111 00011110111 00010100111100 0001001100010 0110110110 011101001 01101101100 00011101011

Name = TE
000000101010 1011101111 11001100 0001010110 0001001000 011011001000 01010110001 110101000000 0000001010100 0110001000000 010110000 000100010010 00101001100 00000110111 01110101110101 0000100100010 0110100110 010101000 00101101101 00011101010
000000101010 0011101011 01001100 0001010111 0110000100 011011001000 01010110001 110001000010 0001001010100 0010001000000 000110000 000100010010 10100001000 00000111111 01110101110100 0001100100010 0101100110 010101010 00101110100 00011101010
000000111010 0011101101 11001110 0001010111 0101011000 011011011000 01010110001 100101000000 0001000110110 0010001010000 010110000 000100010010 10100000110 00000111110 01110101110100 0000100100010 0110100111 010101100 00101111100 00011101010
000000101010 1010101100 10001101 0001010111 1101011000 000011011011 01010110001 011001000000 0010001010110 0010001010000 010110000 000100010010 00100001110 00000110111 00010100110100 0000100100010 0110100110 010101100 00101101100 00011101010
000000101010 1110101000 01001101 0101010111 0001001100 000011011010 01000110001 101001000000 0001011010110 0010001010000 011110000 000100000100 10100001000 00000110111 00010000110101 0000100100010 0100100110 010101100 00101100101 01011101000
000000001010 1110101000 10001100 0011010010 1101011000 000010010001 01000110001 101001000000 0000001010101 0100001000001 000110000 000100010000 00100001000 00000110111 00010000110100 0000100100010 0100100110 010101000 00101100100 01010101000

Name = ND
000011011010 0010110010 10101000 0011011011 0010100100 011010101001 00001110111 001011011000 0011011010000 0010011001010 010010101 000110101000 00010001110 00000111110 10000010011001 0001100101010 1001010100 010100000 00011111001 01110111101
000011010010 0010110001 00101100 0001110010 0010101100 011010111000 00100110111 001011111000 0010011011001 0010011001010 010010101 000010110000 00010101011 00000110110 01000001010101 0011100110010 1000111110 010110000 00011100101 00110111101
000011011000 0010110011 10101000 0011111011 0011101100 011010101001 00100110111 001011111000 0011011010000 0000011001010 010010101 000110101000 00010101110 00000111110 10000010011001 0001100101010 1000111110 010100000 00011110001 00110111101
000011011010 0110110011 10101100 0001011010 0011101110 001010101001 00101110111 001011111001 0011011011001 0010011001010 010010101 000010111000 00010101011 00000110111 01000001010101 0001100110010 1001010110 010110001 00011100101 01110111101
000011011010 0010110011 10101100 0011111011 0010100100 011010111001 00101110111 001111011001 0011011010001 0010011001000 010010101 000110110000 00010101011 00000111111 10000010011101 0001100101010 1000111100 010100000 00011110101 00110111001
000011010010 0010110001 00101100 0001111010 0010101100 011010111000 00100110011 001011111000 0001011011001 0010011000010 010010101 000110101000 00010101011 00000110111 01000001011101 0011100110010 1000111100 010110001 00011111101 00110111001

Name = HJ
001010010010 0011110001 00010110 0001110000 0000101101 001010101000 00101110001 001001110000 0010001011000 0000000111011 010010110 001001011001 00010001110 00010101111 00001010001101 0011000101010 1000101011 010110000 01011011101 00110101100
001011010010 0010110001 00010110 0001110010 0010101101 001010111100 00001110001 001011110000 0011001011000 0000001101011 010010110 001001011011 00100001100 00010101111 00001010001001 0001000101000 1000101011 010110000 01101011001 00110101110
001011010010 0011110001 00110110 0001110110 0000101101 011010101100 00101110001 001001110000 0011001011100 0000011101011 010011100 001001011111 00000001100 00110101111 00001010101001 1011000101000 1000111011 010111000 01001011001 00110101111
001011010010 0011110011 00011100 0001110000 0010101101 011010100000 00101110001 001011000000 0010001011000 0000100101011 010011100 001101011111 00000001100 00010101101 00001010001000 0001000101000 1001001110 010110000 01001011000 00110101110
011011010010 0010110001 00110110 0001110110 0010001100 001010101101 00101100101 000011010000 0010001011100 0000010101011 010010101 001101011011 00000001101 00010101100 00001010100101 1001000101000 1000110011 010111000 01001011101 10010001111
011011010010 0011110001 00110100 0001110110 0010001101 011010111110 00100100001 001011110000 0111001011100 0000011101011 010010110 001001011011 00100000101 00010101101 00001010001101 0001000101000 1000111010 010111000 01101011101 10010001111
001011000110 0010110001 00011110 0001110100 0000101101 011010100000 00001110101 000011010000 0011001011000 0000010101011 010111101 001101011011 00100001101 00000101111 00001010001101 1001000101000 1000101111 010110000 01101011101 00110101110
011011010010 0010110001 00011111 0001110000 0010101101 011010101000 00101100101 001001100000 0010001011000 0000011101011 010010100 001101011011 00100001101 00000101101 00001010101001 1001000101000 1000101111 010110000 01101011001 10110001110
011001010010 0011110001 00110110 0001110000 0010101101 011010101000 00101110001 001001010000 0011001001000 0000010101011 010010101 001001011111 00100001101 00110100111 00001010101001 0001010101000 1000111011 010110000 01101001001 10110100111
011011010010 0010110011 00010110 0001110000 0010101101 001010111100 00100110001 001011010000 0011001011000 0000011101011 010010110 001001011011 00100001100 00010101101 00001010001001 0001000101000 1001001011 010110000 01101011001 10110101110
011011010110 0010110001 00010100 0001110010 0010101101 011010111110 00101100101 001011010000 0111001001100 0000011101011 010010100 001001011011 00100000101 00010101111 00001010000101 0001010101000 1000101010 010111000 01101011101 10110000110

Name = LC
011001010010 0011101000 10011101 0111011100 0001011101 000010101000 00110111001 001011000001 0010011010100 1010101001010 010110101 000110110000 00100001001 00000111111 00110011101100 0001000110011 1100101110 010101000 00101110100 10010101100
001001010010 0010101101 10111100 1111011001 0000001100 010110101111 00100111001 000011000001 0000011010100 0010001000010 010111101 000110100001 00100001001 00010111111 00010000011100 0001001100011 0110011110 110101000 00101010100 00010101001
111001010010 0011101001 00011101 1111010000 0000001100 011111101011 00010111001 000001000000 0010010010100 0010101000000 010110100 000100010000 10100001101 00010001111 00110001011101 0001000110011 1100101110 110101000 00100011100 10011101000
111001010010 0010101001 10011101 1111011101 0000001100 010110111111 01100110001 000011010000 0010011010101 1010101001010 010111100 000110110001 10100001110 00000101111 00110100011000 0001001100011 1100101110 110101000 00101011000 00010101000
001001010010 0011101101 00011111 0111010100 0000001100 011010100010 01010111001 000011000001 0000011000101 1010001001010 010110111 000110111001 00010001110 00010011111 00110100011100 0001000110011 1110101111 010001000 00010011100 00010101000
011001110010 0011101101 10011110 0111011000 0000001100 010110101111 00010110001 000001010000 0010011010100 0010101000011 010111100 000110011001 00010001111 00000111111 00010101011110 0001001100011 1110101111 110101000 00011011110 10010101000
001001110010 0011101101 10001110 0011011100 0000001100 010110101111 00010111001 000011000001 0010011010100 0010001000000 010111110 000110000001 10010001011 00000101111 00010100010100 0001001110011 0110100110 110101001 00011010100 00010101000
001001010010 0011101100 00001100 0011010000 0001011101 001011000100 00110110001 000011000000 0010010010100 0010001111011 111111010 000110111001 10100001111 00000101111 00010101011100 0001001100011 0110101110 010101000 00101011100 00011101000
001001010010 0010101101 00011101 0111011110 0000001100 010111101101 00010110001 001011011001 0010011010100 1000001111011 010111110 000100110001 00110001111 00001101111 01110100011100 0101001100011 1110101110 111101001 00111011100 00011111000
001001010010 0011101001 10011101 0111011100 0001001100 000111001111 00110111001 001011000000 0011010110100 0010001010011 010111110 000100110001 00100001111 00000111111 00010100011100 0001001100011 1100101110 110101000 00101111100 00011101000
001001010011 0011101001 00011100 0111011000 0000001100 000111001111 00110111001 010011000000 0000011000100 0000101111011 010111110 001100110011 10100001111 00000101111 00010100011100 0101001100011 1100101110 110101000 01101011100 00011100010
001001010011 0010101101 10001101 0111011010 0000011101 010111101011 00110110001 001010010001 0001011100100 0010001010011 011111110 000110111001 00100001111 00000101111 01110101011100 0001011100010 1110101110 110101000 00101011100 00010101000
001001010010 0010101101 00011101 0111011100 0000001101 011011001101 00110111001 011011010001 0010001110100 1010101010011 010111010 000111111001 00100001111 00000111111 01110101011100 0101011100011 0110101110 010101001 00101111100 00011101000
001001010010 0010101001 00011100 0111010110 0001011101 010111101001 00110111001 001001010001 0010111010100 1010001110011 010011110 001100110001 00100001111 00000111111 00010101011100 0101001100011 1100101110 110101001 01101111100 00011101000

Name = JJ
010011010000 0010101000 11101101 0101110010 0001011001 011011101010 01001110001 001001001000 0000001110011 0000001110011 000110011 000101010101 01010001011 00011110111 00011101011001 1001010011011 0100010110 011100100 00011100001 10011111001
010011010000 0011101101 00001100 0101010110 0001111001 011011110001 01001110001 001001001100 0000001110011 0000001110011 000110011 001101010101 00010001011 00011110101 00011101011101 1011100011011 0110100110 011100100 01011100101 10111111000
000011010000 0011101001 00001100 0101110010 0001111001 011011010011 01001110001 001001101100 0000001110111 0000001110011 000110011 000101010101 01010001111 01011110111 00011101011001 1001000011011 0100100110 011101100 00011101001 00111111000
000011010000 0010101101 00101101 0101010110 0001011001 010011110101 01001110001 000011101101 0000001110111 0010001110011 000110010 000101010101 01010001011 01100110101 00001101011001 0001000011011 0110110110 010101101 00011100001 00011111001
010011010000 0010101010 00001011 0001011100 0000001100 000010001011 01001110001 001001101000 0000001110011 0000001110011 000010010 000101010101 01010001011 00100110101 00010101011001 0001000011000 0101000101 010100100 00011100001 10010111000
010011010000 0011101001 00101110 0101110010 0001111001 011011000001 01001010001 001001101001 0000001111011 0010001110111 000110010 000101010101 00010001011 01000110101 01011101011001 0011000011000 0100110111 010110101 00011100001 10111111001
010011010000 0010101000 10101111 0101110010 1011111001 011011100111 01001110001 001001001000 0000001111011 0010001110111 000010011 000101010101 01010001111 01000110101 00010101011001 0101010011000 0100010111 010110100 00011101001 10111111001
010011010000 0011101100 00101101 0101010111 0001001001 011011100111 01001110001 001001001000 0000001110011 0000001110111 000110011 000101010101 01010001011 01111110101 00010101011101 0101000011010 0110010110 011100100 00011100101 10011111001
011011010000 0011101100 00001111 0101110001 0001011001 011011100001 01001110001 001011100000 0000001111011 0010001110011 000110011 000101010101 01010001011 01011110111 00011101011001 0001000011011 0110000111 011110100 00011100001 10011101000
011011010000 0010101101 00001111 0111010000 0001011001 001011100111 01001110001 000011101000 0000001110011 0000001110111 000110011 001101010101 01010001011 00011110111 00010101011001 0001000011011 0110100111 011100100 01011100001 10011111000
000011010000 0011100101 00101111 0101110110 0001011001 000011111111 01001110001 001001010000 0000001111011 0010001110011 000010010 000101010111 01000001011 00111110101 00001101011001 0001000011010 0010110111 011110100 00001100001 00011101011
001011010000 0011101001 00101111 0101110110 0001011000 011011111111 01001110001 001001001000 0000001110011 0000001110111 000010010 001101010111 00010001111 01011110111 00011101011101 0001000011010 0100110111 011100100 01011101101 00011111011
001011010000 0011101001 00101111 0101110010 1011011000 011011111111 01001110001 001011001000 0000001111011 0000001110011 000110010 000101010101 00010001011 01011110110 00011101011001 0001000011010 0100110111 011110100 00011100001 00011111001
001011010000 0010101101 00001111 0101011001 0001001000 011011100111 01001110001 001001100001 0000001111011 0000001110111 000110011 001101010101 01010001011 01011110101 00011101011001 0001000011000 0110100111 011110101 01011100001 00011101000
000011010000 0010101100 00001111 0101010111 0001001000 001011000010 01000110001 010011101000 0000001111011 0000001110111 000110010 000101010111 00010001111 01111110101 00001101011001 0101000011000 0110000111 011110100 00011101001 00011111010
000001001000 0011111100 00101100 0101011011 0001011001 011111100011 01001111001 011011101000 0010001110011 0010001110111 000110011 000101010101 01010001111 00011010101 00011101011001 0001100010001 0110010110 111000100 00010101001 00011111001
001011010000 0010101000 00001000 0101010001 0001001000 000010000000 01001111001 011001101000 0000001110011 0010001110111 000110011 000101010101 00010001011 00111010101 00010101111001 0001100010010 0100000100 011000100 00010100001 00010111000
001011010010 0001100111 00010110 0001110100 0001011001 000110100011 01001111001 010011001001 0000001110011 0010001110111 000110011 001101010101 01000001111 00011010101 00011101101000 0001000010010 0010100011 011000101 01011101000 00011111000

Name = YZ
001010001010 0010101110 00011011 0101110000 1000001001 001010001110 01001010000 001101000011 0000001110011 0000001011011 000100010 001110000101 00010001001 00010011101 00011000110101 0001100110010 0111001101 010000111 01010110101 00010101100
000010001010 0011101000 00101110 0101110100 1011011001 001011001111 01001110001 001101000010 0000011111011 0010001011011 000110011 001110001101 00010100011 00000111111 00010001110100 0011000110010 0100010111 010110110 01011110100 00011101101
000011001010 0010101101 10001100 0111010010 0011011101 000010000100 01001110001 001101000001 0000111110011 1010001010011 000110010 000110000101 01010101001 00010011111 00011001110101 1011000110010 0111101110 010000101 00010110101 00010101000
001110001010 0110101100 10101111 1101010010 0100011001 000011001111 01011110100 001101000010 0000011111011 0010001011011 000110010 000110000101 01010101011 00010011111 00011001111001 0001000110011 0110010111 010010110 00010110001 01011101101
000010001010 0110101100 00111110 0101110010 1010001001 001011001110 01001010101 001101000011 0000101110011 0010001011011 000110010 001010000101 00010101001 00000011101 00011001110101 0001100110011 0110011111 010000111 01010110101 01011101101
000010001010 0110101010 00101110 0101110000 1011011001 001011001111 01001110000 001101000011 0000011110011 0010001011011 000110001 001110000101 00010101011 00010111101 00010001110100 0011000110011 0101010111 010100111 01011110100 01011101101
000010001010 0010101111 10101100 0101010010 0011011001 001010000101 01001010001 001101000011 0000111111011 1010001011011 000110010 000010000101 00010101001 00010011101 00011001110101 1001000110010 0111010110 010010111 00010110101 00010101101

Name = DL
000001010011 1011101011 00011100 0011010111 0001011101 000011001001 00110111001 000011000000 0000001100100 0000001110011 000001010 001100010011 00100001111 00010110111 00010100011100 0001001100011 0101101110 010101000 01101101100 00011100010
000011010011 0011101111 00001100 0011010000 0001011101 000010000101 00110111001 000001001000 0000001100000 0000001110011 000011010 000101010011 00100001111 00000110111 00010100011100 0001001100010 0111101110 010100000 00101101100 00010110010
000000011001 1011101101 00001101 0011010010 0001011101 000010000101 00110111001 010001000000 0000001000000 0000001110011 000011010 001101110011 00100001111 00000110111 00010100011100 0001001100000 0110101110 010100000 01101101100 00010100010
000001010011 1010101101 00001111 0111010000 0000001010 000011001101 00110111001 010001000000 0000001000100 0000001110011 000011010 001101010011 00000001111 00000110111 00000100011100 0001001100000 0110101111 010101000 01001101100 00011100010
000001010001 0010101101 00011111 0111010011 0001011101 011011001000 00110111001 000011001011 0000001100100 0000001110011 000011010 001101010011 00100011111 00000110111 00010100011110 0001001100000 0110101111 010101011 01101101110 00011110010
000001010011 1011101111 00011100 0111010001 0001011101 011011001000 00110111001 000001000000 0000001100100 0000001110011 000011010 000101001011 00000011111 00000110111 00001001011110 0001001100000 0111101110 010101000 00001101110 00011100010
000000010011 1110101001 00001100 0011010000 0001011100 010011000000 00110110001 010011001010 0000001100000 0000001110011 000011010 001101110011 00100011111 00000110111 00001001011110 0001001100000 0100100110 010100010 01101101110 01011110010
000001010001 1011101011 00011110 0111010001 0001001101 011011001000 00110111001 000001000000 0000001100100 0000001110011 000011010 001101001011 00000011111 00000110111 00001101011110 0001001100000 0100101111 010101000 01001101110 00011100010
000000010011 1110101101 00011101 0011010001 0001011100 010011000000 00110110001 010011001010 0000001100100 0000001110011 000011010 000101111011 00100011111 00000110111 00001101011110 0001001100000 0110101110 010101010 00101101110 01011110010

Name = DA
000010010010 0011111101 00001100 0011010111 0001011001 011110000011 01000111001 010001000110 0000001110010 0000001001111 000110010 001101100111 00010001111 00011011110 00010011110110 1000110100010 1110100110 111000110 01010111110 00010101110
000010010010 0011111100 00001100 0001010000 0011011001 011110000011 01000111001 010001000001 0000001110011 0000001001111 000110010 000101100111 00010001111 00001011110 00010011110110 0000100100011 1110000110 111000101 00010111110 00010101110
000010010010 0011111100 00001110 0001010010 0011011001 011110000011 01000111001 011001000010 0000001110010 0000001001111 000110010 001101100111 00010001111 00011011110 00010011110110 0000100100011 1110000111 111000110 01010111110 00010101110
000010010010 0011111011 00001100 0001010000 0011011001 011110000001 01000111001 000011100010 0000001110010 0000001001111 000110010 001101100111 00010001111 00011011110 00010001110110 0000110100010 1101100110 111000110 01010111110 00010101110
000010010010 0011111100 00001100 0001010000 0001011001 011010000000 01000110001 000101100000 0000001111010 0000001001111 000110010 001101100111 00010001111 00011011110 00010011110110 0000110100011 1110000110 011010100 01010111110 00010101110
000010010010 0011111100 00101100 0001010000 0001011001 011011000011 01000110001 011001001000 0000001111010 0000000001110 000110010 001101100111 00010001111 11011011110 00010011110110 0000100100011 1110010110 011010100 01010111110 00011111111
000010010010 0011111100 00001100 0001010010 0001011001 011110000011 01000110001 010101000000 0000001110001 0000000001111 000110010 000101100111 00010001111 01011011100 00000010010110 1000110100010 1110000110 111000000 00010111110 00010101110
000010010010 0010101000 00101111 0001010000 0001011001 000110000111 01000110001 011101100000 0000001110001 0000000001111 000110010 001101100111 00010001111 01011011100 00010011110110 0000110100010 0100010111 111000000 01010111110 00010101111
000010010010 0011111101 00001100 0001010000 0001011001 011110000011 01000110001 010001100011 0000001110001 0000001001111 000110010 001101100111 00010001111 01011011100 00010011110110 0000110100011 1110100110 111000011 01010111110 00010101110
000010010010 0011111101 00101111 0001010111 0001011001 000011000011 01000110001 011001000000 0010001110001 0000001001111 000110010 001101100111 00010001111 11011011100 00010011110110 0000100100011 1110110111 011000000 01010111110 00011101111
000010010000 0011111001 00001110 0001010000 0001011001 011111000011 01000110001 010101000111 0000001110001 0000000001111 000010010 001101100111 00010001111 11011011100 00010011110110 0000110100011 1100100111 111000011 01010111110 00011101110
000010010010 0011111111 00001111 0001010000 0001011001 011110000011 01100110001 010101000011 0100001110001 0000001001111 000010010 001101100111 00010001111 11011011100 00010011110110 0000100100011 1111100111 111000011 01010111110 00010101110
000010010010 0011101101 00001100 0001010001 0011011001 011010000011 01000110001 011001000110 0000001110001 0000001001111 000010010 001101100111 00010001111 11011010100 00010011110110 1000100100010 0110100110 011000010 01010101110 00010101110
000010010000 0011101001 00001101 0001010101 0001011001 011111000011 01000110001 011001000100 0000001110001 0000001001111 000010010 001101100111 00010001111 01011010100 00010011110110 1000100100010 1100100110 111000000 01010101110 00011101110
000010010010 0011101001 00001111 0001010100 0001011001 000110000011 01000110001 000001000101 0000001110011 0000001001111 000100010 001101100111 00010001111 11011010100 00010011110110 1000100100010 0100100111 111000101 01010101110 00010101110
000010010010 0011101001 00001101 0011010001 0001011001 010110000111 01000110001 011001000100 0000001110011 0000001001111 000010010 001101100111 00010001111 01001010100 00010011110110 0000100100010 1100100110 111000100 01010101110 00010101110
000010010010 0011101001 00001110 0001010001 0001011001 011110000011 00000110001 011001000100 0000001111011 0000001001111 000100010 001101100111 00010001111 00001011110 00010010010111 0000110100010 1100100111 111010100 01010111111 00010101110
000010010010 0011101001 00001111 0001011100 0001011001 000010000100 01000110001 011001000100 0000001111011 0000001001111 000011010 000101100111 00010001111 00001011110 00000011110010 1000100100011 1100100111 011010100 00010111010 00010101110
000010010010 0011101001 00001110 0001010111 0001011001 000010000101 01000110001 010101000000 0000001111011 0000001001111 000010011 001101100111 00010001111 00001011110 00010010010110 0000110100000 1100100111 011010100 01010111110 00010101110
000010010010 0011100001 00001111 0001011111 0001011001 000010000011 00000110001 011101000100 0000001111011 0000001001111 000011010 001101100111 00010001111 00001011110 00010010011110 0000100100010 0000100111 011000100 01010111110 00010101110
000010010010 0011101001 00001100 0001010111 0001011001 011110000011 01000110001 010001000000 0000001111011 0000001001111 000011011 001101100111 00000001111 00001011110 00010010010110 0000100100010 1100100110 111000100 01000111110 00010101110
000010010010 0111111010 00111110 0001010111 0000001000 000010000010 01001010001 011101000100 0000001101010 0000011101011 000111011 011101101111 00110001111 00001011110 00000011011101 0000110100000 1110110111 111000100 01010111111 00011100111
000000010010 0111111010 00111110 0001010101 0000011000 000010000010 00000110001 001111000100 0000001101011 0000001101011 000111011 001101101111 00010001111 00011011110 10011011010001 1000110100001 1110100111 011010100 00010111010 00010100111
000010010010 0111111010 00101110 0001011110 0000011000 000010000010 00001010001 001101000000 0000000101010 0000000101011 000111011 001110101111 00110011111 00011011110 10011010111001 1000110100001 1111110111 111010100 11010111010 00010100110
000010010010 0111111010 00111110 0001010111 0000011000 000010000010 00010110001 010101000010 0000001101010 0000011001111 000111011 100111101111 00010011111 01011011111 00011011010001 0000110100011 1110000111 111000110 00010111110 00010100110
000010010010 0111111010 00111110 0001010111 0000011000 000010000010 00010110001 011101000010 0000001111010 0000011001111 000111011 001111101111 00010001111 01001010111 00001011010001 0000110100000 1110100111 011000110 00010101010 00010101110
000010010010 0111111010 00101110 0001010111 0000011000 001010000010 00001110001 011101100010 0000001101000 0000011001111 001111011 011101101111 00010001111 00001011110 00010011010001 0000110100000 1110110111 111010010 10010111111 00010100111
000000010010 0111111010 00101110 0011010111 0000011000 000010000010 01001111001 010101100010 0000001101011 0000011101111 001111011 000101101111 00010001111 00001011110 00001011011001 0000110100000 1110100111 011010110 00010111011 00010100111

Name = SJ
001001001001 0011101001 00010010 0001010011 0000111101 001011001101 00100110001 001001001000 0110001010000 0000001110011 010011100 001110110011 10100011100 00100110111 00001000110110 1001001100000 0100101001 010100000 01101101110 00111111010
100011010000 0001100010 00110101 0001110110 0000101111 000010111110 00100110001 001001001000 0010001001000 0000001101011 010011100 001110111111 00100011100 10100100110 00011000101100 1010101000000 0001011010 010110000 01101001100 00110110111
011001001000 0101101011 11010001 0101010001 0000101111 000010110100 00100110001 001001001000 0010001001000 0000001101011 010011100 001110111111 10100011100 00100100110 00011000101100 0010101000000 0101101000 010110000 01101001100 11110110110
001001001000 0001101011 10110101 0001010010 0000101111 011010101110 00001111001 001001001000 0000001001000 0000000001011 010011110 001100111111 00100011110 00100101110 00011000100100 0011001000010 0101111010 010110000 01101011100 00110110111
001001001000 0100101011 10011001 0001110000 0000101111 011010100000 00001111001 001011001000 0010001001000 0000000001011 010001100 001110111111 00100011110 00100100110 00001000100100 0011001000010 0101101100 010110000 01101001100 01110110110
001001001000 0001100011 10110100 0101110010 0010101101 001010100000 00100110011 001011001000 0000001011000 0000001101011 010010100 001110011111 00100011111 00100100110 00011100100100 0010001000010 0001111010 010110000 01101001100 00110111111
001001001000 0010101001 00101001 0001010110 0000101101 001010100000 00000110011 001001001000 0110011010000 0000000101011 010001110 001100111111 00100011100 00100101110 00001000001100 0010101000000 0100110100 010100000 01101011100 00110111111
001001001000 0010101011 00010011 0001010000 0000101101 000010111110 00000110011 001001001000 0100001010000 0000001101011 010011110 001100111111 00100011101 10100101110 01011110100100 0010001001000 0101101001 010100000 01101011100 00110111110
001001001000 0010101001 00101000 0101010010 0010101101 011010111100 00001110011 001011101000 0100011011000 0000001101011 010000100 001110011111 00100011100 00100100110 00011000100101 0010101001000 0100110100 010110000 01101001101 00110111111

Name = LS
001010001000 0011101001 00001101 0001010010 0000101101 000111100100 01000110001 000001001000 0000001111000 0000001110011 010110110 000110111111 00100011111 00100100110 00010110100001 1001001001000 0100100110 110110000 00101001001 00111111010
000010001100 0011101001 00101101 0001010100 0000101100 000110100101 01100110001 001001101000 0000001011000 0000001110011 010101110 001110111111 00010011111 00100110110 00010110101101 1001001001010 0100110110 110110000 01011101101 00110111011
001010001000 0011101001 00101101 0001010010 0000101101 000010100010 01100110011 001001001010 0000001011100 0000000000001 010101110 001110110111 00000011111 00100111110 00010100101001 1001001001000 0100110110 010111010 01001111001 00110111011
000010001000 0010101001 00001100 0101010010 0000101101 000011100001 01101110001 001011101000 0000001011000 0000001111011 010111110 000010010111 00010011111 10100110110 00010110101101 1001011001010 0100100110 010110000 00011101101 00111111110
000000001100 0010101001 00101100 0001010010 0000101100 000011111110 01100110001 000001001000 0000001011000 0000001110011 010101110 001110110111 00010011111 00100110110 00010100100001 0001011001000 0100110110 010110000 01011101001 00111111011
000010001100 0011101001 00101101 0001010000 0000101101 011110101100 01101110001 001011101101 0000001011001 0000001110011 010110110 001110110111 00000011111 00100110110 00010110100001 0001001001010 0100110110 110110001 01001101001 00110111011
000010001100 0110101001 00001101 0001110000 0000101101 011110101001 01100110001 001011001100 0000001011000 0000001111011 010101110 001110110111 00000010111 00100110110 00010110101001 1011001001000 0100100110 110110000 01001101001 01110111110
000010101000 0011101001 00001111 0001010001 0000111001 010110100111 01000110001 001001101100 0000001110101 0000001100010 000110010 000110010111 00010011111 00100110110 00010100101001 1001001011011 0100100111 110101000 00011101001 00110111010
000000001000 0011101101 00001100 0011010011 0000101001 000110100011 01000110001 001011001000 0000001011101 0000001101001 010101110 001110110111 00000011111 00100110110 00010110111101 0001001001011 0110100110 110111000 01001101101 00110111110
010010001000 0010101011 00001110 0001010000 0000001100 000111000111 01000110101 000011101000 0000001011101 0000001101011 010110110 000110110111 00010011111 00111110110 00000100100001 1001001001011 0101100111 111111000 00011101001 10011111110
010010001000 0011101001 10101111 0001011100 0000111101 011110100011 01000110001 001111001100 0000001011001 0000001101000 010111110 001110110111 00000011111 00101110110 00010110111101 0001001001011 0100110111 111110000 01001101101 10110111111
101010001000 0011101001 00101100 0001010110 0000101000 000111010111 01000110101 001001001100 0000001111001 0000001110011 010110110 001111010111 00010011111 00101110110 00010110101101 1001001011000 0100110110 111110000 01011101101 00111111011
010010001000 0011101001 00101111 0001010110 0000101001 000111011111 01000110011 001001001100 0000001111101 0000001001010 010110110 001110110111 00000011111 00111110111 00010110101001 1001001011000 0100110111 111111000 01001101001 10111111111
110010001000 0010101001 00001111 0011010100 0000101000 000110100100 01001110101 001001001100 0000001011101 0000001101011 010110110 001110110111 00000011111 00101110111 00010110101101 1001001001000 0100100111 111111000 01001101101 10110111110
010010001000 0011101001 11001100 0001010110 0000011100 000010110010 01001110101 001001011100 0000010000011 0000001111000 010110110 001111010111 00010011111 00101110110 00010110101001 0001001001011 0100100110 011100100 01011101001 10010110110
010010001000 0010101101 00101101 0001010110 0000111001 000011010100 01001110001 000001000100 0000001010011 0000001110011 010110110 001110110111 00010011111 10101110111 00010110101101 1001001011011 0110110110 011100100 01011101101 10111101011

Name = JX
001001011011 0101001101 00101101 0101010110 0011101101 000110100110 10011011011 000111001001 0010111000000 0000111101000 010011100 000111100001 00101000111 00001110010 00101000100101 0001111001000 0110100110 011101001 00110101101 01110110100
001001001001 0100001111 00001101 0001110110 0011101001 000011100111 10011111011 011101111001 0000111010100 0001101101000 010011100 000111100100 00110010010 10001011010 00001000101101 0011010101000 0111100110 011001001 00110110101 01111111100
001001001001 0000001101 00001101 0101110110 1110011000 011010100100 10101011011 011010001001 0110101010100 0001101101000 010011100 000111000001 00001100110 00000111110 00101001001100 0001110100100 0110100110 010101001 00010111100 00110111000
000001001001 0100001101 00001110 0001111011 1010011000 000110100111 10111011011 011111110000 0000111010100 0001001110000 010011100 000101100001 00110001000 00000011110 11101010001101 0001110001000 0110100111 110001000 00110110101 01010101001
001001001001 0100001101 00001101 0011110110 1010011010 001010100100 00101011011 011110000010 0010101100101 0100101101000 010011100 000101000001 00001001001 00000011110 01101010101000 0001010100100 0110100111 010011010 00010110000 01010100100
000001001011 0100001101 00001011 0001110110 0010011000 000010100011 10111111011 000010000101 1000101111000 0100101001000 010011100 000101000011 00110001010 00001011110 01001010101100 0001010001000 0110100101 011010001 00110110100 01010101010
001001001011 0100001101 00101100 0001110110 1010011000 001111100101 10111111011 000111001010 0000001100001 0000101001001 010011100 000111000001 01110111001 00010011110 01000010001100 0001110001000 0110110110 110001010 00110110100 01011110101
001001001011 0000001101 00001100 0001111010 0010011001 001111100101 10111111011 011010001001 1000101110100 0000001101011 000011000 000101100101 00100011011 00010011110 01000010001100 0001101000000 0110100110 110001001 00100110100 00011111100
001001001001 0001001101 00101100 0001110110 1010011000 001111100101 10111111011 011010001001 0000001110101 0000001101001 010011100 000110110001 01100101010 00000101110 01000010101100 0001000101001 0110110110 110101001 00101110100 00011110101
001001011000 0001001100 00101100 0001110110 1010011000 000001101111 00111111101 001010001001 1000111100100 0100101101010 010000110 000100100010 00000011011 00001010110 00010010011000 0000000101001 0110110110 011001001 00010100100 00011100110
000011000000 0001001101 00011100 0101111110 1111001001 001111100111 00111111111 001010001001 0010011010100 0000001101000 000011001 000110110001 01000010010 00010101110 00010010111000 0001000101000 0110100110 110101001 00001010100 01011101100
101011001001 0001001001 00011101 0101110110 0010010101 001111100110 01010111011 011010001000 0000111100100 0100101101010 010010100 000110100010 00100011010 00000110111 00010011001100 0001100101000 0110100110 111001001 00100100100 01011110110
001001001000 0001001000 00011111 1101110010 0011010101 011111100100 10110111011 010011001010 0000101110100 0100001101000 000011000 000100010001 01100001000 01000110111 00010011001101 0000100101000 0110010111 110101011 00101100101 01011111100
001001001000 0001001000 00001101 0101110100 0000100101 000011100101 10110111111 110111000100 0000001010100 0000011001000 010001100 000110001001 01010001110 00010110111 00010010101101 0000000101000 0110000110 011001000 00010111101 01111101100
001001001011 0001001001 00101101 1101110000 0011001001 001110110001 00011011011 110110010010 0010101010100 0100101101000 010111100 000110010001 00010011010 00010110110 00010010001101 0001001000100 0110110110 111001010 00010100101 01010101100
001001001001 0001101001 00101101 1101110100 0011011001 000101110110 11111101011 110110010011 0011111010100 0001101101000 010010100 000110100001 00010011011 00000110110 00011010011101 0001001000100 0110110110 100101011 00010100101 00011001100
010000111000 0001101101 01001111 0001110010 0011011001 001110110100 01111111011 110010010010 0001101010110 0001001101000 010101100 001100110000 01010011001 00000110110 00011000111100 0001001000100 0110100111 110101010 01010100100 10010101100

Name = LZ
001001001010 0001101001 00001111 0001101110 0111001000 000010110110 11001011001 001001001001 0000000011111 0100001101010 000111000 000001101000 00010010110 00000110111 01010001111100 0001001000100 0101100110 010101000 00110100100 00010011101
001001101010 0001101101 00001101 0001110111 1111001000 000000111010 11010001111 110010011010 0000011010100 0000101011010 000111000 000110001001 00101100010 00000010111 00010001111100 0001001000100 0110100110 000001010 00100100100 00010011100
001001101000 0001001101 00101111 0001110010 1111011100 011000111010 10110010101 100111001010 0000001011100 1100011011010 010011100 000011100001 00111010010 00000010111 00010001111101 1001001000100 0110110111 000011010 00110100101 00010111101
010001101000 0011101001 00011101 0101110110 1011011000 000010111000 10001000101 000011001010 0100001010100 0110011010010 010001110 000111001100 00011011010 00000010111 00010001100101 0001001000100 0100101110 010001010 00010100101 10010011000
001001001010 0001101001 01101001 0001110010 0111011000 000001111000 10010010101 000011001010 0100001010110 1010011010010 010001110 000111100000 00111000010 00010010111 01110000101001 1001001000100 0100110100 000001110 00110100001 00011111001
011001001000 0001101111 01101101 0001110011 0111011100 000000110110 10011010111 110011001000 1000010010110 0001101010010 010101100 000111100000 00100101011 01010010111 00010000110101 0001001000100 0111110110 000001100 00100100101 10010111001
001001001010 0001001001 00001101 0001110101 0111011000 001110111011 10010011101 100011001000 0000011001111 0000011011010 010011100 000111100000 00111101010 00010010111 00010000111100 0001001000100 0101100110 110011100 00110100101 00010110100
001001001001 0001101111 11010101 0001110100 0010011000 001110111011 10010010111 000011001010 0000101101100 0010010010010 000111000 001101001010 00101010010 00010010111 00010001011001 0001001000100 0111101010 110011010 01100100001 00010110010
001001001010 0001101001 01101001 0001110010 0111011000 000001111000 10010010101 000011001010 0100001010110 0000011011010 010011100 000111100000 00111101010 00010010111 00010000111100 0001001000100 0100110100 000001110 00110100100 00011111101
011001001000 0001101111 01101101 0001110011 0111011100 000000110110 10011010111 110011001000 1000010010110 0010010010010 000111000 001101001010 00101010010 00010010111 00010001011001 0001001000100 0111110110 000001100 01100100001 10010111011

Name = NP
000010111010 0011101111 11101110 0001011100 0001011000 000010101001 01001010000 101001000000 0010011100101 1000101011000 010100100 000110000110 10110001000 00000010111 00110000010100 0001000110011 0111100110 010101000 00110101100 00010101110
100010111010 1011101110 11001110 0001010100 0001001101 001011100011 01000010001 001001001000 0010011110101 1000101011000 110100100 111110000100 10010001100 00000110111 10010001010100 0001000110011 0111000111 010101000 11011101100 00011111100
000010111010 1011101111 11001101 0001010110 0101011000 000010100001 01000010000 101001000000 0010011110111 1000101010101 010100100 010110000100 10110001000 00000110111 00010001010100 0001000110011 0111100110 010101000 10111100100 00010101001
000010111010 1011101110 01001101 0001110010 1101011000 011011000011 01000010000 001101001100 0100011010101 1000001011000 010101100 000111000100 10010001101 01000010111 00010001000101 0001000110011 0111000111 010001000 00110101101 00011111101
000010111010 1011101111 11001100 0001011100 0011111000 010011100001 01000010000 101001000000 0000011010101 1000101011000 010101100 100111000100 00110001000 00000010111 00010001010100 0001000110011 0111100110 010101000 00110100100 10011101101
000010111010 1011101111 11001110 0001011100 0001001000 001011011001 01000010000 101001000000 0000011010101 1000001010001 010101100 000111000100 10010001100 00000010111 00010001010100 0001000110011 0111100111 010001000 00110100100 00011101100
011011111010 1011101111 01101111 0001011110 1001011000 011010110011 01001010000 100101001000 0010001010101 0000101011000 010111100 000111000110 00010001000 00000110111 10010001000100 0001000110011 0111110110 010101001 00111100101 00010101110
011011111010 1011101101 11001101 0001011000 0011101000 001011100001 01000010000 111101000000 0011011110101 0000101011000 010101100 000111000110 10010001000 00000110111 10010001000100 1001000110011 0110100110 010101000 00011100100 10111101110
000010111010 1010101101 11011100 0001011110 1001011001 011010110011 01000110000 111001001000 0000111100101 1010001011100 010101100 000110000100 10110001001 00000110111 10010001010100 1001000110011 0110100110 010101000 00111100100 00010110100
100010111010 1011101101 11101100 0001010000 0101001000 000011100001 01000010010 101101001000 0011011100101 1000101010111 010100100 000110000100 10110001001 00010110111 00010001000111 0001000110011 0110110110 010101001 00111100110 00010110011
000010111010 1110101110 11011110 0001010110 0001011100 000010001001 01000010001 101001000001 0000011110101 1000001011011 010100100 110110000110 10010001110 00010111111 10010001010110 0001000110011 0111000111 010101001 00011111100 01010101111
110010111010 1111101011 11011100 0001011001 0001001001 011010111011 01000010000 111001000000 0011011010101 1000101011011 010100100 000110010100 00010001101 00010110111 00010101000110 0001000110011 0101101110 010101001 00011101110 11010101100
100010111010 1011101101 11011100 0011011000 0001011011 011010100011 01000010000 101001001000 0011011010101 1000101011001 010100100 000110010100 10010001110 00010110111 00010101000110 0001000110011 0110101110 010101000 00011101110 01010111100
000010111010 1011101101 11101101 0011011100 0001001110 000010000101 01011110100 001001001000 0100001010101 1000001011010 010100100 000110000110 10010001000 00000110111 00010001000100 1001000110011 0110110110 010101000 00011100100 00010111111
010010111010 1011101101 11001110 0001010100 0101011001 010010100011 00011110100 101001000000 0010011010101 1000101011010 010100100 000110000100 10110001000 00010011111 00010001100110 1001000110010 0110100111 010001000 00110110110 10010101100
000010011010 0011101101 10101100 0001011100 0001111110 000010000011 01001110000 101001000000 0010101010101 0010101001010 010100100 000100000100 00110001000 00010010111 00010001100110 0001000110010 0110110110 010101000 00110100100 00110101100
100010011010 1011101111 00111100 0001011000 0011101010 010010100011 01001110000 100001001001 0010111010101 1010101001010 010101100 000110000100 10010001000 00010010111 00011001100110 1001000110010 0111100110 010001001 00010100110 00110111100
000010011010 1110101110 10001101 0011111000 0001101000 000010001001 01001010000 001101000000 0010111010101 1010001000000 010110100 000110000100 10010001000 00010110111 00010000000110 1001000110010 0110100110 010101000 00111100110 01010101100

Name = JI
000010101010 1010101010 11001101 0001011001 0000001000 000010010011 01001110000 001101000000 0001111010101 0110011000010 100100000 000101010100 00111101100 00100010111 00010001000111 0000100100010 0101010110 010001000 10110101111 00011101001
000010101010 1010101000 00001100 0001110101 1101111000 011011000001 01011110000 001101000100 0101101100101 0010001000010 101100000 111101000100 00011001100 00000111110 10010001000111 0000100100010 0100110110 010101000 11011111111 00111101001
000010101010 1010101100 11101101 1011110110 1001011001 011011000001 01001110000 001101000000 0000011100101 0110001010011 001100000 010100110100 10110101000 00000010110 00010001000111 0000100100010 0101010110 010101000 10110100111 00011100001
001110101010 1110101010 11101111 0001011111 1001111001 000011001011 01010010000 000101000100 0001101100101 0000011010010 101100000 010100110100 10011101111 00000111110 00010101001111 0000100100010 0101010110 010101000 10011110111 00011100001
000010011010 0011101111 00101100 1011010110 1101011001 011011000011 01001110000 000101001000 0000011110101 0000001000010 101100000 010100000100 10010101000 00000110110 00010001000111 0000100100010 0101110110 010101000 10011100111 00011111001
000010011010 1010101111 01101101 0001011000 0001011000 011011000011 01001110000 001101001000 0000111110101 0000001000011 100100000 111100000100 00011101000 00000010110 00010001000101 0000100100010 0101110110 010001000 11010100101 00011111001

Name = XC
001010010010 0110101110 10111111 0101110101 0001001001 001010010010 01000110111 010111000010 0000011010110 0000100001110 000110110 000111110101 00010000111 01011011100 00010101010010 0001100011011 0111011111 011001110 00010101010 01010100101
010010010110 0011111000 01101110 0001111000 0011001010 000010010010 01000111010 001111000010 0000011001110 0000001001010 000111010 001111000101 00010001011 01011010110 01001001011011 0011100010101 1100010111 011011110 01010100010 10010100111
001010010010 0010111000 01001100 0011010010 0001011001 001010010100 01000110010 010001000000 0000100110110 0000001001010 000110110 000101100101 00110000110 00011011100 00010100010010 0001100010000 1100100110 011001100 00110101010 00010100101
000010010110 0101111100 00101100 0101110100 0001001001 000011010101 01000110110 010001000010 0100010101110 0000101101010 001011010 000101110101 00010001110 00010010110 01000101011010 0011000110100 1110010110 010011110 00010101010 01011100101
000010001010 0010111101 01001110 0111011000 0011001001 001010011010 01001010110 010101100010 0000011010110 0000100101010 000110011 001111010111 00110000111 00011011011 00011100010010 0001100101101 1110100111 011011110 01010101010 00010100110
