# Supplementary material for: Evaluation of genetic diversity and population structure of Annamocarya sinensis using SCoT markers
Source: PLoS One. 2024 Sep 4;19(9):e0309283. doi: 10.1371/journal.pone.0309283 (PMC11373820; doi:10.1371/journal.pone.0309283)
Supplement: S1 Dataset — (ZIP) [file pone.0309283.s006.zip › Minimal Data Set/Popgen Result.rst]

                *****************************************************
                *                                                   *
                *            POPULATION GENETIC ANALYSIS            *
                *                                                   *
                *****************************************************


Date : 2023/5/11
Time : 8:52:20

Data Description : Diploid SCOT DATE Set


   ***********************************************************************************
   **                                                                               **
   **                     Single-Population Decriptive Statistics                   **
   **                                                                               **
   ***********************************************************************************


Population ID :      1
Population name :      LY

Gene Frequency :
====================================================================================================
Allele \ Locus      P6-1500   P6-1200   P6-1000   P6-850    P6-800    P6-750    P6-700    P6-600    
====================================================================================================
Allele 0            0.8321    1.0000    1.0000    1.0000    0.8771    1.0000              1.0000    
Allele 1            0.1679                                  0.1229              1.0000              
====================================================================================================

====================================================================================================
Allele \ Locus      P6-500    P6-450    P6-400    P6-300    P11-1200  P11-1000  P11-800   P11-700   
====================================================================================================
Allele 0                      1.0000              1.0000    0.6202    1.0000              1.0000    
Allele 1            1.0000              1.0000              0.3798              1.0000              
====================================================================================================

====================================================================================================
Allele \ Locus      P11-600   P11-550   P11-500   P11-400   P11-300   P11-200   P12-1700  P12-1500  
====================================================================================================
Allele 0                      1.0000              0.6794    0.7845    0.3922    1.0000    0.9608    
Allele 1            1.0000              1.0000    0.3206    0.2155    0.6078              0.0392    
====================================================================================================

====================================================================================================
Allele \ Locus      P12-1000  P12-800   P12-750   P12-600   P12-500   P12-400   P14-2000  P14-1800  
====================================================================================================
Allele 0            0.8321    1.0000                        0.8771    0.5547    1.0000    1.0000    
Allele 1            0.1679              1.0000    1.0000    0.1229    0.4453                        
====================================================================================================

====================================================================================================
Allele \ Locus      P14-1500  P14-1000  P14-800   P14-750   P14-600   P14-500   P14-400   P14-300   
====================================================================================================
Allele 0            1.0000                                  0.6794    0.9608              0.9608    
Allele 1                      1.0000    1.0000    1.0000    0.3206    0.0392    1.0000    0.0392    
====================================================================================================

====================================================================================================
Allele \ Locus      P17-1500  P17-1400  P17-1000  P17-750   P17-700   P17-600   P17-500   P17-400   
====================================================================================================
Allele 0            0.7338    0.9199              0.2774    1.0000                        0.8771    
Allele 1            0.2662    0.0801    1.0000    0.7226              1.0000    1.0000    0.1229    
====================================================================================================

====================================================================================================
Allele \ Locus      P17-350   P17-300   P18-2000  P18-1800  P18-1400  P18-1100  P18-1000  P18-800   
====================================================================================================
Allele 0            1.0000    0.9199    0.8771    0.4804    0.6794    1.0000              0.5547    
Allele 1                      0.0801    0.1229    0.5196    0.3206              1.0000    0.4453    
====================================================================================================

====================================================================================================
Allele \ Locus      P18-750   P18-700   P18-600   P18-500   P18-400   P18-300   P19-1600  P19-1500  
====================================================================================================
Allele 0            0.4804    0.2774    0.7845    0.3922    0.5547    1.0000    0.5547    0.8771    
Allele 1            0.5196    0.7226    0.2155    0.6078    0.4453              0.4453    0.1229    
====================================================================================================

====================================================================================================
Allele \ Locus      P19-1400  P19-1100  P19-1000  P19-850   P19-750   P19-650   P19-550   P19-450   
====================================================================================================
Allele 0            0.5547    0.6794    1.0000                        0.3922    1.0000    0.6202    
Allele 1            0.4453    0.3206              1.0000    1.0000    0.6078              0.3798    
====================================================================================================

====================================================================================================
Allele \ Locus      P19-250   P20-2000  P20-1800  P20-1500  P20-1400  P20-1200  P20-1000  P20-900   
====================================================================================================
Allele 0                      0.6202    0.8771    0.4804    0.9199    0.4804    1.0000    0.6202    
Allele 1            1.0000    0.3798    0.1229    0.5196    0.0801    0.5196              0.3798    
====================================================================================================

====================================================================================================
Allele \ Locus      P20-800   P20-750   P20-650   P20-600   P20-500   P21-2200  P21-2000  P21-1800  
====================================================================================================
Allele 0            1.0000    1.0000    0.9608    1.0000    1.0000    0.6794    0.8321    1.0000    
Allele 1                                0.0392                        0.3206    0.1679              
====================================================================================================

====================================================================================================
Allele \ Locus      P21-1500  P21-1400  P21-1200  P21-1000  P21-800   P21-750   P21-600   P21-500   
====================================================================================================
Allele 0            0.6202    0.6794    0.8771              0.6202              1.0000              
Allele 1            0.3798    0.3206    0.1229    1.0000    0.3798    1.0000              1.0000    
====================================================================================================

====================================================================================================
Allele \ Locus      P21-400   P21-350   P23-2200  P23-2000  P23-1500  P23-1400  P23-1200  P23-1100  
====================================================================================================
Allele 0            1.0000    0.9608    0.9199    0.3922    0.8321    0.9608    0.4804    0.8321    
Allele 1                      0.0392    0.0801    0.6078    0.1679    0.0392    0.5196    0.1679    
====================================================================================================

====================================================================================================
Allele \ Locus      P23-1000  P23-900   P23-800   P23-750   P23-600   P23-500   P23-400   P24-1500  
====================================================================================================
Allele 0                      1.0000    1.0000    0.3922    1.0000    0.8771    0.9608    1.0000    
Allele 1            1.0000                        0.6078              0.1229    0.0392              
====================================================================================================

====================================================================================================
Allele \ Locus      P24-1200  P24-1000  P24-750   P24-600   P24-550   P24-500   P24-400   P24-300   
====================================================================================================
Allele 0            0.4804    1.0000    0.2774    0.6794              0.7845    1.0000    1.0000    
Allele 1            0.5196              0.7226    0.3206    1.0000    0.2155                        
====================================================================================================

====================================================================================================
Allele \ Locus      P31-1500  P31-1200  P31-1100  P31-1000  P31-800   P31-750   P31-700   P31-600   
====================================================================================================
Allele 0            1.0000    1.0000    1.0000    0.6794    0.5547    0.9199    0.8771    0.9608    
Allele 1                                          0.3206    0.4453    0.0801    0.1229    0.0392    
====================================================================================================

====================================================================================================
Allele \ Locus      P31-550   P31-500   P31-450   P31-350   P32-1500  P32-1400  P32-1200  P32-1100  
====================================================================================================
Allele 0            1.0000    0.2774    0.7845    0.9199    0.9608    0.9199    0.7338    0.3922    
Allele 1                      0.7226    0.2155    0.0801    0.0392    0.0801    0.2662    0.6078    
====================================================================================================

====================================================================================================
Allele \ Locus      P32-1000  P32-900   P32-800   P32-750   P32-600   P32-550   P32-450   P34-1400  
====================================================================================================
Allele 0            0.5547    0.9608    1.0000              0.7338    0.9608    0.8321    0.9608    
Allele 1            0.4453    0.0392              1.0000    0.2662    0.0392    0.1679    0.0392    
====================================================================================================

====================================================================================================
Allele \ Locus      P34-1200  P34-1100  P34-1000  P34-850   P34-800   P34-750   P34-700   P34-600   
====================================================================================================
Allele 0            1.0000    0.9608    0.6794    0.6794    1.0000              0.6794              
Allele 1                      0.0392    0.3206    0.3206              1.0000    0.3206    1.0000    
====================================================================================================

====================================================================================================
Allele \ Locus      P34-500   P34-400   P35-1800  P35-1500  P35-1300  P35-1200  P35-1000  P35-850   
====================================================================================================
Allele 0                      1.0000    0.9199    0.9608              0.9608    1.0000    0.8771    
Allele 1            1.0000              0.0801    0.0392    1.0000    0.0392              0.1229    
====================================================================================================

====================================================================================================
Allele \ Locus      P35-800   P35-750   P35-700   P35-600   P35-500   P35-400   P35-350   P35-300   
====================================================================================================
Allele 0            0.9199    1.0000    1.0000              1.0000              1.0000    0.6794    
Allele 1            0.0801                        1.0000              1.0000              0.3206    
====================================================================================================

====================================================================================================
Allele \ Locus      P36-1800  P36-1500  P36-1200  P36-1000  P36-850   P36-750   P36-650   P36-600   
====================================================================================================
Allele 0            0.6202    1.0000    0.6794              1.0000    1.0000    1.0000              
Allele 1            0.3798              0.3206    1.0000                                  1.0000    
====================================================================================================

====================================================================================================
Allele \ Locus      P36-550   P36-500   P36-450   P36-400   P36-300   P38-1400  P38-1200  P38-1000  
====================================================================================================
Allele 0            1.0000    1.0000    0.3922    0.9199    1.0000    1.0000              0.8321    
Allele 1                                0.6078    0.0801                        1.0000    0.1679    
====================================================================================================

====================================================================================================
Allele \ Locus      P38-800   P38-750   P38-650   P38-600   P38-500   P38-450   P38-200   P40-1100  
====================================================================================================
Allele 0            0.7845    0.4804    0.8321    1.0000                        0.8771    1.0000    
Allele 1            0.2155    0.5196    0.1679              1.0000    1.0000    0.1229              
====================================================================================================

====================================================================================================
Allele \ Locus      P40-1000  P40-750   P40-700   P40-600   P40-550   P40-500   P40-400   P40-250   
====================================================================================================
Allele 0                      0.6794    1.0000    1.0000              1.0000    1.0000    1.0000    
Allele 1            1.0000    0.3206                        1.0000                                  
====================================================================================================

====================================================================================================
Allele \ Locus      P43-1500  P43-1300  P43-1100  P43-1000  P43-800   P43-750   P43-700   P43-550   
====================================================================================================
Allele 0            1.0000    1.0000    0.7338    0.3922    1.0000              0.6794    0.7338    
Allele 1                                0.2662    0.6078              1.0000    0.3206    0.2662    
====================================================================================================

====================================================================================================
Allele \ Locus      P43-400   P43-350   P43-200   P46-1800  P46-1500  P46-1200  P46-1000  P46-800   
====================================================================================================
Allele 0                      1.0000    0.6794    1.0000    1.0000    1.0000              0.5547    
Allele 1            1.0000              0.3206                                  1.0000    0.4453    
====================================================================================================

================================================================================
Allele \ Locus      P46-700   P46-600   P46-550   P46-500   P46-450   P46-250   
================================================================================
Allele 0                      1.0000              0.3922    0.7845    0.8321    
Allele 1            1.0000              1.0000    0.6078    0.2155    0.1679    
================================================================================


Summary Statistics :


   ***********************************************************************************
   **                                                                               **
   **              Summary of Genic Variation Statistics for All Loci               **
   **          [See Nei (1987) Molecular Evolutionary Genetics (p. 176-187)]        **
   **                                                                               **
   ***********************************************************************************


============================================================
Locus     Sample Size  na*       ne*       h*        I*        
============================================================
 P6-1500          13    2.0000    1.3879    0.2795    0.4526
 P6-1200          13    1.0000    1.0000    0.0000    0.0000
 P6-1000          13    1.0000    1.0000    0.0000    0.0000
 P6-850           13    1.0000    1.0000    0.0000    0.0000
 P6-800           13    2.0000    1.2749    0.2157    0.3727
 P6-750           13    1.0000    1.0000    0.0000    0.0000
 P6-700           13    1.0000    1.0000    0.0000    0.0000
 P6-600           13    1.0000    1.0000    0.0000    0.0000
 P6-500           13    1.0000    1.0000    0.0000    0.0000
 P6-450           13    1.0000    1.0000    0.0000    0.0000
 P6-400           13    1.0000    1.0000    0.0000    0.0000
 P6-300           13    1.0000    1.0000    0.0000    0.0000
 P11-1200         13    2.0000    1.8908    0.4711    0.6640
 P11-1000         13    1.0000    1.0000    0.0000    0.0000
 P11-800          13    1.0000    1.0000    0.0000    0.0000
 P11-700          13    1.0000    1.0000    0.0000    0.0000
 P11-600          13    1.0000    1.0000    0.0000    0.0000
 P11-550          13    1.0000    1.0000    0.0000    0.0000
 P11-500          13    1.0000    1.0000    0.0000    0.0000
 P11-400          13    2.0000    1.7720    0.4357    0.6273
 P11-300          13    2.0000    1.5109    0.3382    0.5212
 P11-200          13    2.0000    1.9112    0.4768    0.6697
 P12-1700         13    1.0000    1.0000    0.0000    0.0000
 P12-1500         13    2.0000    1.0815    0.0754    0.1655
 P12-1000         13    2.0000    1.3879    0.2795    0.4526
 P12-800          13    1.0000    1.0000    0.0000    0.0000
 P12-750          13    1.0000    1.0000    0.0000    0.0000
 P12-600          13    1.0000    1.0000    0.0000    0.0000
 P12-500          13    2.0000    1.2749    0.2157    0.3727
 P12-400          13    2.0000    1.9763    0.4940    0.6872
 P14-2000         13    1.0000    1.0000    0.0000    0.0000
 P14-1800         13    1.0000    1.0000    0.0000    0.0000
 P14-1500         13    1.0000    1.0000    0.0000    0.0000
 P14-1000         13    1.0000    1.0000    0.0000    0.0000
 P14-800          13    1.0000    1.0000    0.0000    0.0000
 P14-750          13    1.0000    1.0000    0.0000    0.0000
 P14-600          13    2.0000    1.7720    0.4357    0.6273
 P14-500          13    2.0000    1.0815    0.0754    0.1655
 P14-400          13    1.0000    1.0000    0.0000    0.0000
 P14-300          13    2.0000    1.0815    0.0754    0.1655
 P17-1500         13    2.0000    1.6412    0.3907    0.5794
 P17-1400         13    2.0000    1.1729    0.1474    0.2791
 P17-1000         13    1.0000    1.0000    0.0000    0.0000
 P17-750          13    2.0000    1.6690    0.4009    0.5904
 P17-700          13    1.0000    1.0000    0.0000    0.0000
 P17-600          13    1.0000    1.0000    0.0000    0.0000
 P17-500          13    1.0000    1.0000    0.0000    0.0000
 P17-400          13    2.0000    1.2749    0.2157    0.3727
 P17-350          13    1.0000    1.0000    0.0000    0.0000
 P17-300          13    2.0000    1.1729    0.1474    0.2791
 P18-2000         13    2.0000    1.2749    0.2157    0.3727
 P18-1800         13    2.0000    1.9969    0.4992    0.6924
 P18-1400         13    2.0000    1.7720    0.4357    0.6273
 P18-1100         13    1.0000    1.0000    0.0000    0.0000
 P18-1000         13    1.0000    1.0000    0.0000    0.0000
 P18-800          13    2.0000    1.9763    0.4940    0.6872
 P18-750          13    2.0000    1.9969    0.4992    0.6924
 P18-700          13    2.0000    1.6690    0.4009    0.5904
 P18-600          13    2.0000    1.5109    0.3382    0.5212
 P18-500          13    2.0000    1.9112    0.4768    0.6697
 P18-400          13    2.0000    1.9763    0.4940    0.6872
 P18-300          13    1.0000    1.0000    0.0000    0.0000
 P19-1600         13    2.0000    1.9763    0.4940    0.6872
 P19-1500         13    2.0000    1.2749    0.2157    0.3727
 P19-1400         13    2.0000    1.9763    0.4940    0.6872
 P19-1100         13    2.0000    1.7720    0.4357    0.6273
 P19-1000         13    1.0000    1.0000    0.0000    0.0000
 P19-850          13    1.0000    1.0000    0.0000    0.0000
 P19-750          13    1.0000    1.0000    0.0000    0.0000
 P19-650          13    2.0000    1.9112    0.4768    0.6697
 P19-550          13    1.0000    1.0000    0.0000    0.0000
 P19-450          13    2.0000    1.8908    0.4711    0.6640
 P19-250          13    1.0000    1.0000    0.0000    0.0000
 P20-2000         13    2.0000    1.8908    0.4711    0.6640
 P20-1800         13    2.0000    1.2749    0.2157    0.3727
 P20-1500         13    2.0000    1.9969    0.4992    0.6924
 P20-1400         13    2.0000    1.1729    0.1474    0.2791
 P20-1200         13    2.0000    1.9969    0.4992    0.6924
 P20-1000         13    1.0000    1.0000    0.0000    0.0000
 P20-900          13    2.0000    1.8908    0.4711    0.6640
 P20-800          13    1.0000    1.0000    0.0000    0.0000
 P20-750          13    1.0000    1.0000    0.0000    0.0000
 P20-650          13    2.0000    1.0815    0.0754    0.1655
 P20-600          13    1.0000    1.0000    0.0000    0.0000
 P20-500          13    1.0000    1.0000    0.0000    0.0000
 P21-2200         13    2.0000    1.7720    0.4357    0.6273
 P21-2000         13    2.0000    1.3879    0.2795    0.4526
 P21-1800         13    1.0000    1.0000    0.0000    0.0000
 P21-1500         13    2.0000    1.8908    0.4711    0.6640
 P21-1400         13    2.0000    1.7720    0.4357    0.6273
 P21-1200         13    2.0000    1.2749    0.2157    0.3727
 P21-1000         13    1.0000    1.0000    0.0000    0.0000
 P21-800          13    2.0000    1.8908    0.4711    0.6640
 P21-750          13    1.0000    1.0000    0.0000    0.0000
 P21-600          13    1.0000    1.0000    0.0000    0.0000
 P21-500          13    1.0000    1.0000    0.0000    0.0000
 P21-400          13    1.0000    1.0000    0.0000    0.0000
 P21-350          13    2.0000    1.0815    0.0754    0.1655
 P23-2200         13    2.0000    1.1729    0.1474    0.2791
 P23-2000         13    2.0000    1.9112    0.4768    0.6697
 P23-1500         13    2.0000    1.3879    0.2795    0.4526
 P23-1400         13    2.0000    1.0815    0.0754    0.1655
 P23-1200         13    2.0000    1.9969    0.4992    0.6924
 P23-1100         13    2.0000    1.3879    0.2795    0.4526
 P23-1000         13    1.0000    1.0000    0.0000    0.0000
 P23-900          13    1.0000    1.0000    0.0000    0.0000
 P23-800          13    1.0000    1.0000    0.0000    0.0000
 P23-750          13    2.0000    1.9112    0.4768    0.6697
 P23-600          13    1.0000    1.0000    0.0000    0.0000
 P23-500          13    2.0000    1.2749    0.2157    0.3727
 P23-400          13    2.0000    1.0815    0.0754    0.1655
 P24-1500         13    1.0000    1.0000    0.0000    0.0000
 P24-1200         13    2.0000    1.9969    0.4992    0.6924
 P24-1000         13    1.0000    1.0000    0.0000    0.0000
 P24-750          13    2.0000    1.6690    0.4009    0.5904
 P24-600          13    2.0000    1.7720    0.4357    0.6273
 P24-550          13    1.0000    1.0000    0.0000    0.0000
 P24-500          13    2.0000    1.5109    0.3382    0.5212
 P24-400          13    1.0000    1.0000    0.0000    0.0000
 P24-300          13    1.0000    1.0000    0.0000    0.0000
 P31-1500         13    1.0000    1.0000    0.0000    0.0000
 P31-1200         13    1.0000    1.0000    0.0000    0.0000
 P31-1100         13    1.0000    1.0000    0.0000    0.0000
 P31-1000         13    2.0000    1.7720    0.4357    0.6273
 P31-800          13    2.0000    1.9763    0.4940    0.6872
 P31-750          13    2.0000    1.1729    0.1474    0.2791
 P31-700          13    2.0000    1.2749    0.2157    0.3727
 P31-600          13    2.0000    1.0815    0.0754    0.1655
 P31-550          13    1.0000    1.0000    0.0000    0.0000
 P31-500          13    2.0000    1.6690    0.4009    0.5904
 P31-450          13    2.0000    1.5109    0.3382    0.5212
 P31-350          13    2.0000    1.1729    0.1474    0.2791
 P32-1500         13    2.0000    1.0815    0.0754    0.1655
 P32-1400         13    2.0000    1.1729    0.1474    0.2791
 P32-1200         13    2.0000    1.6412    0.3907    0.5794
 P32-1100         13    2.0000    1.9112    0.4768    0.6697
 P32-1000         13    2.0000    1.9763    0.4940    0.6872
 P32-900          13    2.0000    1.0815    0.0754    0.1655
 P32-800          13    1.0000    1.0000    0.0000    0.0000
 P32-750          13    1.0000    1.0000    0.0000    0.0000
 P32-600          13    2.0000    1.6412    0.3907    0.5794
 P32-550          13    2.0000    1.0815    0.0754    0.1655
 P32-450          13    2.0000    1.3879    0.2795    0.4526
 P34-1400         13    2.0000    1.0815    0.0754    0.1655
 P34-1200         13    1.0000    1.0000    0.0000    0.0000
 P34-1100         13    2.0000    1.0815    0.0754    0.1655
 P34-1000         13    2.0000    1.7720    0.4357    0.6273
 P34-850          13    2.0000    1.7720    0.4357    0.6273
 P34-800          13    1.0000    1.0000    0.0000    0.0000
 P34-750          13    1.0000    1.0000    0.0000    0.0000
 P34-700          13    2.0000    1.7720    0.4357    0.6273
 P34-600          13    1.0000    1.0000    0.0000    0.0000
 P34-500          13    1.0000    1.0000    0.0000    0.0000
 P34-400          13    1.0000    1.0000    0.0000    0.0000
 P35-1800         13    2.0000    1.1729    0.1474    0.2791
 P35-1500         13    2.0000    1.0815    0.0754    0.1655
 P35-1300         13    1.0000    1.0000    0.0000    0.0000
 P35-1200         13    2.0000    1.0815    0.0754    0.1655
 P35-1000         13    1.0000    1.0000    0.0000    0.0000
 P35-850          13    2.0000    1.2749    0.2157    0.3727
 P35-800          13    2.0000    1.1729    0.1474    0.2791
 P35-750          13    1.0000    1.0000    0.0000    0.0000
 P35-700          13    1.0000    1.0000    0.0000    0.0000
 P35-600          13    1.0000    1.0000    0.0000    0.0000
 P35-500          13    1.0000    1.0000    0.0000    0.0000
 P35-400          13    1.0000    1.0000    0.0000    0.0000
 P35-350          13    1.0000    1.0000    0.0000    0.0000
 P35-300          13    2.0000    1.7720    0.4357    0.6273
 P36-1800         13    2.0000    1.8908    0.4711    0.6640
 P36-1500         13    1.0000    1.0000    0.0000    0.0000
 P36-1200         13    2.0000    1.7720    0.4357    0.6273
 P36-1000         13    1.0000    1.0000    0.0000    0.0000
 P36-850          13    1.0000    1.0000    0.0000    0.0000
 P36-750          13    1.0000    1.0000    0.0000    0.0000
 P36-650          13    1.0000    1.0000    0.0000    0.0000
 P36-600          13    1.0000    1.0000    0.0000    0.0000
 P36-550          13    1.0000    1.0000    0.0000    0.0000
 P36-500          13    1.0000    1.0000    0.0000    0.0000
 P36-450          13    2.0000    1.9112    0.4768    0.6697
 P36-400          13    2.0000    1.1729    0.1474    0.2791
 P36-300          13    1.0000    1.0000    0.0000    0.0000
 P38-1400         13    1.0000    1.0000    0.0000    0.0000
 P38-1200         13    1.0000    1.0000    0.0000    0.0000
 P38-1000         13    2.0000    1.3879    0.2795    0.4526
 P38-800          13    2.0000    1.5109    0.3382    0.5212
 P38-750          13    2.0000    1.9969    0.4992    0.6924
 P38-650          13    2.0000    1.3879    0.2795    0.4526
 P38-600          13    1.0000    1.0000    0.0000    0.0000
 P38-500          13    1.0000    1.0000    0.0000    0.0000
 P38-450          13    1.0000    1.0000    0.0000    0.0000
 P38-200          13    2.0000    1.2749    0.2157    0.3727
 P40-1100         13    1.0000    1.0000    0.0000    0.0000
 P40-1000         13    1.0000    1.0000    0.0000    0.0000
 P40-750          13    2.0000    1.7720    0.4357    0.6273
 P40-700          13    1.0000    1.0000    0.0000    0.0000
 P40-600          13    1.0000    1.0000    0.0000    0.0000
 P40-550          13    1.0000    1.0000    0.0000    0.0000
 P40-500          13    1.0000    1.0000    0.0000    0.0000
 P40-400          13    1.0000    1.0000    0.0000    0.0000
 P40-250          13    1.0000    1.0000    0.0000    0.0000
 P43-1500         13    1.0000    1.0000    0.0000    0.0000
 P43-1300         13    1.0000    1.0000    0.0000    0.0000
 P43-1100         13    2.0000    1.6412    0.3907    0.5794
 P43-1000         13    2.0000    1.9112    0.4768    0.6697
 P43-800          13    1.0000    1.0000    0.0000    0.0000
 P43-750          13    1.0000    1.0000    0.0000    0.0000
 P43-700          13    2.0000    1.7720    0.4357    0.6273
 P43-550          13    2.0000    1.6412    0.3907    0.5794
 P43-400          13    1.0000    1.0000    0.0000    0.0000
 P43-350          13    1.0000    1.0000    0.0000    0.0000
 P43-200          13    2.0000    1.7720    0.4357    0.6273
 P46-1800         13    1.0000    1.0000    0.0000    0.0000
 P46-1500         13    1.0000    1.0000    0.0000    0.0000
 P46-1200         13    1.0000    1.0000    0.0000    0.0000
 P46-1000         13    1.0000    1.0000    0.0000    0.0000
 P46-800          13    2.0000    1.9763    0.4940    0.6872
 P46-700          13    1.0000    1.0000    0.0000    0.0000
 P46-600          13    1.0000    1.0000    0.0000    0.0000
 P46-550          13    1.0000    1.0000    0.0000    0.0000
 P46-500          13    2.0000    1.9112    0.4768    0.6697
 P46-450          13    2.0000    1.5109    0.3382    0.5212
 P46-250          13    2.0000    1.3879    0.2795    0.4526

Mean              13    1.4820    1.2702    0.1580    0.2382
St. Dev                 0.5008    0.3618    0.1949    0.2791
============================================================
* na = Observed number of alleles
* ne = Effective number of alleles [Kimura and Crow (1964)]
* h = Nei's (1973) gene diversity
* I = Shannon's Information index [Lewontin (1972)]

The number of polymorphic loci is :     107
The percentage of polymorphic loci is : 48.20 %


*****************************************************************************************************************


Population ID :      2
Population name :      LE

Gene Frequency :
====================================================================================================
Allele \ Locus      P6-1500   P6-1200   P6-1000   P6-850    P6-800    P6-750    P6-700    P6-600    
====================================================================================================
Allele 0            0.8452    1.0000    1.0000    1.0000    0.9636    0.9258              0.9258    
Allele 1            0.1548                                  0.0364    0.0742    1.0000    0.0742    
====================================================================================================

====================================================================================================
Allele \ Locus      P6-500    P6-450    P6-400    P6-300    P11-1200  P11-1000  P11-800   P11-700   
====================================================================================================
Allele 0            0.3780    0.9258    0.5345    1.0000    0.7071    1.0000    0.2673    0.8864    
Allele 1            0.6220    0.0742    0.4655              0.2929              0.7327    0.1136    
====================================================================================================

====================================================================================================
Allele \ Locus      P11-600   P11-550   P11-500   P11-400   P11-300   P11-200   P12-1700  P12-1500  
====================================================================================================
Allele 0                      1.0000              0.8018    0.5976    0.5976    0.8018    0.8452    
Allele 1            1.0000              1.0000    0.1982    0.4024    0.4024    0.1982    0.1548    
====================================================================================================

====================================================================================================
Allele \ Locus      P12-1000  P12-800   P12-750   P12-600   P12-500   P12-400   P14-2000  P14-1800  
====================================================================================================
Allele 0            0.2673    1.0000                        0.9636    0.7559    0.9636    1.0000    
Allele 1            0.7327              1.0000    1.0000    0.0364    0.2441    0.0364              
====================================================================================================

====================================================================================================
Allele \ Locus      P14-1500  P14-1000  P14-800   P14-750   P14-600   P14-500   P14-400   P14-300   
====================================================================================================
Allele 0            0.8864    0.2673                        0.7559    0.6547              0.9636    
Allele 1            0.1136    0.7327    1.0000    1.0000    0.2441    0.3453    1.0000    0.0364    
====================================================================================================

====================================================================================================
Allele \ Locus      P17-1500  P17-1400  P17-1000  P17-750   P17-700   P17-600   P17-500   P17-400   
====================================================================================================
Allele 0            0.8864    0.8864              0.8018    1.0000                        1.0000    
Allele 1            0.1136    0.1136    1.0000    0.1982              1.0000    1.0000              
====================================================================================================

====================================================================================================
Allele \ Locus      P17-350   P17-300   P18-2000  P18-1800  P18-1400  P18-1100  P18-1000  P18-800   
====================================================================================================
Allele 0            1.0000    1.0000    0.8452    0.4629    0.5345    0.8452    0.2673              
Allele 1                                0.1548    0.5371    0.4655    0.1548    0.7327    1.0000    
====================================================================================================

====================================================================================================
Allele \ Locus      P18-750   P18-700   P18-600   P18-500   P18-400   P18-300   P19-1600  P19-1500  
====================================================================================================
Allele 0            0.7071    0.5345    0.4629    0.6547    0.5345    0.8864    0.9636    0.4629    
Allele 1            0.2929    0.4655    0.5371    0.3453    0.4655    0.1136    0.0364    0.5371    
====================================================================================================

====================================================================================================
Allele \ Locus      P19-1400  P19-1100  P19-1000  P19-850   P19-750   P19-650   P19-550   P19-450   
====================================================================================================
Allele 0            0.5976    0.6547    0.9258                        0.9636    0.5345    1.0000    
Allele 1            0.4024    0.3453    0.0742    1.0000    1.0000    0.0364    0.4655              
====================================================================================================

====================================================================================================
Allele \ Locus      P19-250   P20-2000  P20-1800  P20-1500  P20-1400  P20-1200  P20-1000  P20-900   
====================================================================================================
Allele 0                      0.5976    0.5345    0.9258    0.2673    1.0000    0.3780    1.0000    
Allele 1            1.0000    0.4024    0.4655    0.0742    0.7327              0.6220              
====================================================================================================

====================================================================================================
Allele \ Locus      P20-800   P20-750   P20-650   P20-600   P20-500   P21-2200  P21-2000  P21-1800  
====================================================================================================
Allele 0            1.0000    1.0000    1.0000    0.8018    1.0000    0.8864    0.7071    0.7071    
Allele 1                                          0.1982              0.1136    0.2929    0.2929    
====================================================================================================

====================================================================================================
Allele \ Locus      P21-1500  P21-1400  P21-1200  P21-1000  P21-800   P21-750   P21-600   P21-500   
====================================================================================================
Allele 0            0.3780    1.0000    1.0000    0.2673    0.9636    0.9258    0.8864    0.5345    
Allele 1            0.6220                        0.7327    0.0364    0.0742    0.1136    0.4655    
====================================================================================================

====================================================================================================
Allele \ Locus      P21-400   P21-350   P23-2200  P23-2000  P23-1500  P23-1400  P23-1200  P23-1100  
====================================================================================================
Allele 0            0.9636    0.9258    0.8864    0.5976    0.8452    0.7559    1.0000    0.7559    
Allele 1            0.0364    0.0742    0.1136    0.4024    0.1548    0.2441              0.2441    
====================================================================================================

====================================================================================================
Allele \ Locus      P23-1000  P23-900   P23-800   P23-750   P23-600   P23-500   P23-400   P24-1500  
====================================================================================================
Allele 0                      0.7559    0.8452    0.8864    1.0000    1.0000    1.0000    0.9636    
Allele 1            1.0000    0.2441    0.1548    0.1136                                  0.0364    
====================================================================================================

====================================================================================================
Allele \ Locus      P24-1200  P24-1000  P24-750   P24-600   P24-550   P24-500   P24-400   P24-300   
====================================================================================================
Allele 0            0.3780    1.0000    0.6547              0.8452              1.0000    1.0000    
Allele 1            0.6220              0.3453    1.0000    0.1548    1.0000                        
====================================================================================================

====================================================================================================
Allele \ Locus      P31-1500  P31-1200  P31-1100  P31-1000  P31-800   P31-750   P31-700   P31-600   
====================================================================================================
Allele 0            1.0000    1.0000    1.0000              0.8452    1.0000    0.8452              
Allele 1                                          1.0000    0.1548              0.1548    1.0000    
====================================================================================================

====================================================================================================
Allele \ Locus      P31-550   P31-500   P31-450   P31-350   P32-1500  P32-1400  P32-1200  P32-1100  
====================================================================================================
Allele 0            1.0000    0.8452    1.0000    0.9636    0.8864    0.5976    0.2673    1.0000    
Allele 1                      0.1548              0.0364    0.1136    0.4024    0.7327              
====================================================================================================

====================================================================================================
Allele \ Locus      P32-1000  P32-900   P32-800   P32-750   P32-600   P32-550   P32-450   P34-1400  
====================================================================================================
Allele 0            0.9258    0.9636    0.7559    0.5345    0.9636    0.7559    0.9636    1.0000    
Allele 1            0.0742    0.0364    0.2441    0.4655    0.0364    0.2441    0.0364              
====================================================================================================

====================================================================================================
Allele \ Locus      P34-1200  P34-1100  P34-1000  P34-850   P34-800   P34-750   P34-700   P34-600   
====================================================================================================
Allele 0            1.0000    0.2673    0.7071    1.0000    0.5976              0.3780              
Allele 1                      0.7327    0.2929              0.4024    1.0000    0.6220    1.0000    
====================================================================================================

====================================================================================================
Allele \ Locus      P34-500   P34-400   P35-1800  P35-1500  P35-1300  P35-1200  P35-1000  P35-850   
====================================================================================================
Allele 0                      0.2673    0.7559    0.7559    0.7559              1.0000    0.5976    
Allele 1            1.0000    0.7327    0.2441    0.2441    0.2441    1.0000              0.4024    
====================================================================================================

====================================================================================================
Allele \ Locus      P35-800   P35-750   P35-700   P35-600   P35-500   P35-400   P35-350   P35-300   
====================================================================================================
Allele 0            1.0000    0.5976    0.7071    0.2673    0.9636              1.0000    0.7559    
Allele 1                      0.4024    0.2929    0.7327    0.0364    1.0000              0.2441    
====================================================================================================

====================================================================================================
Allele \ Locus      P36-1800  P36-1500  P36-1200  P36-1000  P36-850   P36-750   P36-650   P36-600   
====================================================================================================
Allele 0            0.9258    1.0000    1.0000              0.7559    0.8864    0.9258              
Allele 1            0.0742                        1.0000    0.2441    0.1136    0.0742    1.0000    
====================================================================================================

====================================================================================================
Allele \ Locus      P36-550   P36-500   P36-450   P36-400   P36-300   P38-1400  P38-1200  P38-1000  
====================================================================================================
Allele 0            1.0000    1.0000    1.0000              1.0000    1.0000    0.2673    0.8018    
Allele 1                                          1.0000                        0.7327    0.1982    
====================================================================================================

====================================================================================================
Allele \ Locus      P38-800   P38-750   P38-650   P38-600   P38-500   P38-450   P38-200   P40-1100  
====================================================================================================
Allele 0            0.5976    0.4629    0.2673    1.0000                        0.9636    0.8452    
Allele 1            0.4024    0.5371    0.7327              1.0000    1.0000    0.0364    0.1548    
====================================================================================================

====================================================================================================
Allele \ Locus      P40-1000  P40-750   P40-700   P40-600   P40-550   P40-500   P40-400   P40-250   
====================================================================================================
Allele 0                      1.0000    0.5976    0.8452    0.6547    0.9636    0.7071    1.0000    
Allele 1            1.0000              0.4024    0.1548    0.3453    0.0364    0.2929              
====================================================================================================

====================================================================================================
Allele \ Locus      P43-1500  P43-1300  P43-1100  P43-1000  P43-800   P43-750   P43-700   P43-550   
====================================================================================================
Allele 0            1.0000    1.0000    0.2673    1.0000    0.5345              0.3780    0.9636    
Allele 1                                0.7327              0.4655    1.0000    0.6220    0.0364    
====================================================================================================

====================================================================================================
Allele \ Locus      P43-400   P43-350   P43-200   P46-1800  P46-1500  P46-1200  P46-1000  P46-800   
====================================================================================================
Allele 0                      1.0000    0.7071    1.0000    1.0000    1.0000                        
Allele 1            1.0000              0.2929                                  1.0000    1.0000    
====================================================================================================

================================================================================
Allele \ Locus      P46-700   P46-600   P46-550   P46-500   P46-450   P46-250   
================================================================================
Allele 0                      1.0000    0.9258    0.8452    1.0000    0.2673    
Allele 1            1.0000              0.0742    0.1548              0.7327    
================================================================================


Summary Statistics :


   ***********************************************************************************
   **                                                                               **
   **              Summary of Genic Variation Statistics for All Loci               **
   **          [See Nei (1987) Molecular Evolutionary Genetics (p. 176-187)]        **
   **                                                                               **
   ***********************************************************************************


============================================================
Locus     Sample Size  na*       ne*       h*        I*        
============================================================
 P6-1500          14    2.0000    1.3545    0.2617    0.4310
 P6-1200          14    1.0000    1.0000    0.0000    0.0000
 P6-1000          14    1.0000    1.0000    0.0000    0.0000
 P6-850           14    1.0000    1.0000    0.0000    0.0000
 P6-800           14    2.0000    1.0754    0.0701    0.1563
 P6-750           14    2.0000    1.1592    0.1374    0.2643
 P6-700           14    1.0000    1.0000    0.0000    0.0000
 P6-600           14    2.0000    1.1592    0.1374    0.2643
 P6-500           14    2.0000    1.8876    0.4702    0.6631
 P6-450           14    2.0000    1.1592    0.1374    0.2643
 P6-400           14    2.0000    1.9905    0.4976    0.6908
 P6-300           14    1.0000    1.0000    0.0000    0.0000
 P11-1200         14    2.0000    1.7071    0.4142    0.6047
 P11-1000         14    1.0000    1.0000    0.0000    0.0000
 P11-800          14    2.0000    1.6438    0.3917    0.5805
 P11-700          14    2.0000    1.2522    0.2014    0.3540
 P11-600          14    1.0000    1.0000    0.0000    0.0000
 P11-550          14    1.0000    1.0000    0.0000    0.0000
 P11-500          14    1.0000    1.0000    0.0000    0.0000
 P11-400          14    2.0000    1.4660    0.3179    0.4979
 P11-300          14    2.0000    1.9266    0.4809    0.6740
 P11-200          14    2.0000    1.9266    0.4809    0.6740
 P12-1700         14    2.0000    1.4660    0.3179    0.4979
 P12-1500         14    2.0000    1.3545    0.2617    0.4310
 P12-1000         14    2.0000    1.6438    0.3917    0.5805
 P12-800          14    1.0000    1.0000    0.0000    0.0000
 P12-750          14    1.0000    1.0000    0.0000    0.0000
 P12-600          14    1.0000    1.0000    0.0000    0.0000
 P12-500          14    2.0000    1.0754    0.0701    0.1563
 P12-400          14    2.0000    1.5848    0.3690    0.5557
 P14-2000         14    2.0000    1.0754    0.0701    0.1563
 P14-1800         14    1.0000    1.0000    0.0000    0.0000
 P14-1500         14    2.0000    1.2522    0.2014    0.3540
 P14-1000         14    2.0000    1.6438    0.3917    0.5805
 P14-800          14    1.0000    1.0000    0.0000    0.0000
 P14-750          14    1.0000    1.0000    0.0000    0.0000
 P14-600          14    2.0000    1.5848    0.3690    0.5557
 P14-500          14    2.0000    1.8254    0.4522    0.6445
 P14-400          14    1.0000    1.0000    0.0000    0.0000
 P14-300          14    2.0000    1.0754    0.0701    0.1563
 P17-1500         14    2.0000    1.2522    0.2014    0.3540
 P17-1400         14    2.0000    1.2522    0.2014    0.3540
 P17-1000         14    1.0000    1.0000    0.0000    0.0000
 P17-750          14    2.0000    1.4660    0.3179    0.4979
 P17-700          14    1.0000    1.0000    0.0000    0.0000
 P17-600          14    1.0000    1.0000    0.0000    0.0000
 P17-500          14    1.0000    1.0000    0.0000    0.0000
 P17-400          14    1.0000    1.0000    0.0000    0.0000
 P17-350          14    1.0000    1.0000    0.0000    0.0000
 P17-300          14    1.0000    1.0000    0.0000    0.0000
 P18-2000         14    2.0000    1.3545    0.2617    0.4310
 P18-1800         14    2.0000    1.9891    0.4972    0.6904
 P18-1400         14    2.0000    1.9905    0.4976    0.6908
 P18-1100         14    2.0000    1.3545    0.2617    0.4310
 P18-1000         14    2.0000    1.6438    0.3917    0.5805
 P18-800          14    1.0000    1.0000    0.0000    0.0000
 P18-750          14    2.0000    1.7071    0.4142    0.6047
 P18-700          14    2.0000    1.9905    0.4976    0.6908
 P18-600          14    2.0000    1.9891    0.4972    0.6904
 P18-500          14    2.0000    1.8254    0.4522    0.6445
 P18-400          14    2.0000    1.9905    0.4976    0.6908
 P18-300          14    2.0000    1.2522    0.2014    0.3540
 P19-1600         14    2.0000    1.0754    0.0701    0.1563
 P19-1500         14    2.0000    1.9891    0.4972    0.6904
 P19-1400         14    2.0000    1.9266    0.4809    0.6740
 P19-1100         14    2.0000    1.8254    0.4522    0.6445
 P19-1000         14    2.0000    1.1592    0.1374    0.2643
 P19-850          14    1.0000    1.0000    0.0000    0.0000
 P19-750          14    1.0000    1.0000    0.0000    0.0000
 P19-650          14    2.0000    1.0754    0.0701    0.1563
 P19-550          14    2.0000    1.9905    0.4976    0.6908
 P19-450          14    1.0000    1.0000    0.0000    0.0000
 P19-250          14    1.0000    1.0000    0.0000    0.0000
 P20-2000         14    2.0000    1.9266    0.4809    0.6740
 P20-1800         14    2.0000    1.9905    0.4976    0.6908
 P20-1500         14    2.0000    1.1592    0.1374    0.2643
 P20-1400         14    2.0000    1.6438    0.3917    0.5805
 P20-1200         14    1.0000    1.0000    0.0000    0.0000
 P20-1000         14    2.0000    1.8876    0.4702    0.6631
 P20-900          14    1.0000    1.0000    0.0000    0.0000
 P20-800          14    1.0000    1.0000    0.0000    0.0000
 P20-750          14    1.0000    1.0000    0.0000    0.0000
 P20-650          14    1.0000    1.0000    0.0000    0.0000
 P20-600          14    2.0000    1.4660    0.3179    0.4979
 P20-500          14    1.0000    1.0000    0.0000    0.0000
 P21-2200         14    2.0000    1.2522    0.2014    0.3540
 P21-2000         14    2.0000    1.7071    0.4142    0.6047
 P21-1800         14    2.0000    1.7071    0.4142    0.6047
 P21-1500         14    2.0000    1.8876    0.4702    0.6631
 P21-1400         14    1.0000    1.0000    0.0000    0.0000
 P21-1200         14    1.0000    1.0000    0.0000    0.0000
 P21-1000         14    2.0000    1.6438    0.3917    0.5805
 P21-800          14    2.0000    1.0754    0.0701    0.1563
 P21-750          14    2.0000    1.1592    0.1374    0.2643
 P21-600          14    2.0000    1.2522    0.2014    0.3540
 P21-500          14    2.0000    1.9905    0.4976    0.6908
 P21-400          14    2.0000    1.0754    0.0701    0.1563
 P21-350          14    2.0000    1.1592    0.1374    0.2643
 P23-2200         14    2.0000    1.2522    0.2014    0.3540
 P23-2000         14    2.0000    1.9266    0.4809    0.6740
 P23-1500         14    2.0000    1.3545    0.2617    0.4310
 P23-1400         14    2.0000    1.5848    0.3690    0.5557
 P23-1200         14    1.0000    1.0000    0.0000    0.0000
 P23-1100         14    2.0000    1.5848    0.3690    0.5557
 P23-1000         14    1.0000    1.0000    0.0000    0.0000
 P23-900          14    2.0000    1.5848    0.3690    0.5557
 P23-800          14    2.0000    1.3545    0.2617    0.4310
 P23-750          14    2.0000    1.2522    0.2014    0.3540
 P23-600          14    1.0000    1.0000    0.0000    0.0000
 P23-500          14    1.0000    1.0000    0.0000    0.0000
 P23-400          14    1.0000    1.0000    0.0000    0.0000
 P24-1500         14    2.0000    1.0754    0.0701    0.1563
 P24-1200         14    2.0000    1.8876    0.4702    0.6631
 P24-1000         14    1.0000    1.0000    0.0000    0.0000
 P24-750          14    2.0000    1.8254    0.4522    0.6445
 P24-600          14    1.0000    1.0000    0.0000    0.0000
 P24-550          14    2.0000    1.3545    0.2617    0.4310
 P24-500          14    1.0000    1.0000    0.0000    0.0000
 P24-400          14    1.0000    1.0000    0.0000    0.0000
 P24-300          14    1.0000    1.0000    0.0000    0.0000
 P31-1500         14    1.0000    1.0000    0.0000    0.0000
 P31-1200         14    1.0000    1.0000    0.0000    0.0000
 P31-1100         14    1.0000    1.0000    0.0000    0.0000
 P31-1000         14    1.0000    1.0000    0.0000    0.0000
 P31-800          14    2.0000    1.3545    0.2617    0.4310
 P31-750          14    1.0000    1.0000    0.0000    0.0000
 P31-700          14    2.0000    1.3545    0.2617    0.4310
 P31-600          14    1.0000    1.0000    0.0000    0.0000
 P31-550          14    1.0000    1.0000    0.0000    0.0000
 P31-500          14    2.0000    1.3545    0.2617    0.4310
 P31-450          14    1.0000    1.0000    0.0000    0.0000
 P31-350          14    2.0000    1.0754    0.0701    0.1563
 P32-1500         14    2.0000    1.2522    0.2014    0.3540
 P32-1400         14    2.0000    1.9266    0.4809    0.6740
 P32-1200         14    2.0000    1.6438    0.3917    0.5805
 P32-1100         14    1.0000    1.0000    0.0000    0.0000
 P32-1000         14    2.0000    1.1592    0.1374    0.2643
 P32-900          14    2.0000    1.0754    0.0701    0.1563
 P32-800          14    2.0000    1.5848    0.3690    0.5557
 P32-750          14    2.0000    1.9905    0.4976    0.6908
 P32-600          14    2.0000    1.0754    0.0701    0.1563
 P32-550          14    2.0000    1.5848    0.3690    0.5557
 P32-450          14    2.0000    1.0754    0.0701    0.1563
 P34-1400         14    1.0000    1.0000    0.0000    0.0000
 P34-1200         14    1.0000    1.0000    0.0000    0.0000
 P34-1100         14    2.0000    1.6438    0.3917    0.5805
 P34-1000         14    2.0000    1.7071    0.4142    0.6047
 P34-850          14    1.0000    1.0000    0.0000    0.0000
 P34-800          14    2.0000    1.9266    0.4809    0.6740
 P34-750          14    1.0000    1.0000    0.0000    0.0000
 P34-700          14    2.0000    1.8876    0.4702    0.6631
 P34-600          14    1.0000    1.0000    0.0000    0.0000
 P34-500          14    1.0000    1.0000    0.0000    0.0000
 P34-400          14    2.0000    1.6438    0.3917    0.5805
 P35-1800         14    2.0000    1.5848    0.3690    0.5557
 P35-1500         14    2.0000    1.5848    0.3690    0.5557
 P35-1300         14    2.0000    1.5848    0.3690    0.5557
 P35-1200         14    1.0000    1.0000    0.0000    0.0000
 P35-1000         14    1.0000    1.0000    0.0000    0.0000
 P35-850          14    2.0000    1.9266    0.4809    0.6740
 P35-800          14    1.0000    1.0000    0.0000    0.0000
 P35-750          14    2.0000    1.9266    0.4809    0.6740
 P35-700          14    2.0000    1.7071    0.4142    0.6047
 P35-600          14    2.0000    1.6438    0.3917    0.5805
 P35-500          14    2.0000    1.0754    0.0701    0.1563
 P35-400          14    1.0000    1.0000    0.0000    0.0000
 P35-350          14    1.0000    1.0000    0.0000    0.0000
 P35-300          14    2.0000    1.5848    0.3690    0.5557
 P36-1800         14    2.0000    1.1592    0.1374    0.2643
 P36-1500         14    1.0000    1.0000    0.0000    0.0000
 P36-1200         14    1.0000    1.0000    0.0000    0.0000
 P36-1000         14    1.0000    1.0000    0.0000    0.0000
 P36-850          14    2.0000    1.5848    0.3690    0.5557
 P36-750          14    2.0000    1.2522    0.2014    0.3540
 P36-650          14    2.0000    1.1592    0.1374    0.2643
 P36-600          14    1.0000    1.0000    0.0000    0.0000
 P36-550          14    1.0000    1.0000    0.0000    0.0000
 P36-500          14    1.0000    1.0000    0.0000    0.0000
 P36-450          14    1.0000    1.0000    0.0000    0.0000
 P36-400          14    1.0000    1.0000    0.0000    0.0000
 P36-300          14    1.0000    1.0000    0.0000    0.0000
 P38-1400         14    1.0000    1.0000    0.0000    0.0000
 P38-1200         14    2.0000    1.6438    0.3917    0.5805
 P38-1000         14    2.0000    1.4660    0.3179    0.4979
 P38-800          14    2.0000    1.9266    0.4809    0.6740
 P38-750          14    2.0000    1.9891    0.4972    0.6904
 P38-650          14    2.0000    1.6438    0.3917    0.5805
 P38-600          14    1.0000    1.0000    0.0000    0.0000
 P38-500          14    1.0000    1.0000    0.0000    0.0000
 P38-450          14    1.0000    1.0000    0.0000    0.0000
 P38-200          14    2.0000    1.0754    0.0701    0.1563
 P40-1100         14    2.0000    1.3545    0.2617    0.4310
 P40-1000         14    1.0000    1.0000    0.0000    0.0000
 P40-750          14    1.0000    1.0000    0.0000    0.0000
 P40-700          14    2.0000    1.9266    0.4809    0.6740
 P40-600          14    2.0000    1.3545    0.2617    0.4310
 P40-550          14    2.0000    1.8254    0.4522    0.6445
 P40-500          14    2.0000    1.0754    0.0701    0.1563
 P40-400          14    2.0000    1.7071    0.4142    0.6047
 P40-250          14    1.0000    1.0000    0.0000    0.0000
 P43-1500         14    1.0000    1.0000    0.0000    0.0000
 P43-1300         14    1.0000    1.0000    0.0000    0.0000
 P43-1100         14    2.0000    1.6438    0.3917    0.5805
 P43-1000         14    1.0000    1.0000    0.0000    0.0000
 P43-800          14    2.0000    1.9905    0.4976    0.6908
 P43-750          14    1.0000    1.0000    0.0000    0.0000
 P43-700          14    2.0000    1.8876    0.4702    0.6631
 P43-550          14    2.0000    1.0754    0.0701    0.1563
 P43-400          14    1.0000    1.0000    0.0000    0.0000
 P43-350          14    1.0000    1.0000    0.0000    0.0000
 P43-200          14    2.0000    1.7071    0.4142    0.6047
 P46-1800         14    1.0000    1.0000    0.0000    0.0000
 P46-1500         14    1.0000    1.0000    0.0000    0.0000
 P46-1200         14    1.0000    1.0000    0.0000    0.0000
 P46-1000         14    1.0000    1.0000    0.0000    0.0000
 P46-800          14    1.0000    1.0000    0.0000    0.0000
 P46-700          14    1.0000    1.0000    0.0000    0.0000
 P46-600          14    1.0000    1.0000    0.0000    0.0000
 P46-550          14    2.0000    1.1592    0.1374    0.2643
 P46-500          14    2.0000    1.3545    0.2617    0.4310
 P46-450          14    1.0000    1.0000    0.0000    0.0000
 P46-250          14    2.0000    1.6438    0.3917    0.5805

Mean              14    1.5676    1.3016    0.1801    0.2738
St. Dev                 0.4965    0.3549    0.1926    0.2760
============================================================
* na = Observed number of alleles
* ne = Effective number of alleles [Kimura and Crow (1964)]
* h = Nei's (1973) gene diversity
* I = Shannon's Information index [Lewontin (1972)]

The number of polymorphic loci is :     126
The percentage of polymorphic loci is : 56.76 %


*****************************************************************************************************************


Population ID :      3
Population name :      TL

Gene Frequency :
====================================================================================================
Allele \ Locus      P6-1500   P6-1200   P6-1000   P6-850    P6-800    P6-750    P6-700    P6-600    
====================================================================================================
Allele 0            1.0000    1.0000    1.0000    1.0000    1.0000    1.0000              1.0000    
Allele 1                                                                        1.0000              
====================================================================================================

====================================================================================================
Allele \ Locus      P6-500    P6-450    P6-400    P6-300    P11-1200  P11-1000  P11-800   P11-700   
====================================================================================================
Allele 0                      1.0000                        0.5774    0.9428              0.5774    
Allele 1            1.0000              1.0000    1.0000    0.4226    0.0572    1.0000    0.4226    
====================================================================================================

====================================================================================================
Allele \ Locus      P11-600   P11-550   P11-500   P11-400   P11-300   P11-200   P12-1700  P12-1500  
====================================================================================================
Allele 0                      1.0000              0.4714    0.7454              1.0000    0.8165    
Allele 1            1.0000              1.0000    0.5286    0.2546    1.0000              0.1835    
====================================================================================================

====================================================================================================
Allele \ Locus      P12-1000  P12-800   P12-750   P12-600   P12-500   P12-400   P14-2000  P14-1800  
====================================================================================================
Allele 0            0.7454    0.8165                        0.9428    0.7454    1.0000    0.9428    
Allele 1            0.2546    0.1835    1.0000    1.0000    0.0572    0.2546              0.0572    
====================================================================================================

====================================================================================================
Allele \ Locus      P14-1500  P14-1000  P14-800   P14-750   P14-600   P14-500   P14-400   P14-300   
====================================================================================================
Allele 0            0.6667              0.4714              1.0000    0.6667    0.8819    0.7454    
Allele 1            0.3333    1.0000    0.5286    1.0000              0.3333    0.1181    0.2546    
====================================================================================================

====================================================================================================
Allele \ Locus      P17-1500  P17-1400  P17-1000  P17-750   P17-700   P17-600   P17-500   P17-400   
====================================================================================================
Allele 0            1.0000    1.0000    0.8819    0.3333    1.0000                        0.3333    
Allele 1                                0.1181    0.6667              1.0000    1.0000    0.6667    
====================================================================================================

====================================================================================================
Allele \ Locus      P17-350   P17-300   P18-2000  P18-1800  P18-1400  P18-1100  P18-1000  P18-800   
====================================================================================================
Allele 0            1.0000              1.0000    0.5774              1.0000              0.4714    
Allele 1                      1.0000              0.4226    1.0000              1.0000    0.5286    
====================================================================================================

====================================================================================================
Allele \ Locus      P18-750   P18-700   P18-600   P18-500   P18-400   P18-300   P19-1600  P19-1500  
====================================================================================================
Allele 0            1.0000    1.0000    0.8165    0.8165    1.0000    0.8165    1.0000    0.7454    
Allele 1                                0.1835    0.1835              0.1835              0.2546    
====================================================================================================

====================================================================================================
Allele \ Locus      P19-1400  P19-1100  P19-1000  P19-850   P19-750   P19-650   P19-550   P19-450   
====================================================================================================
Allele 0            0.6667              0.8819                                  1.0000    1.0000    
Allele 1            0.3333    1.0000    0.1181    1.0000    1.0000    1.0000                        
====================================================================================================

====================================================================================================
Allele \ Locus      P19-250   P20-2000  P20-1800  P20-1500  P20-1400  P20-1200  P20-1000  P20-900   
====================================================================================================
Allele 0                      1.0000              1.0000    0.9428    0.8819    0.4714    1.0000    
Allele 1            1.0000              1.0000              0.0572    0.1181    0.5286              
====================================================================================================

====================================================================================================
Allele \ Locus      P20-800   P20-750   P20-650   P20-600   P20-500   P21-2200  P21-2000  P21-1800  
====================================================================================================
Allele 0            1.0000    1.0000    1.0000    1.0000    0.7454    1.0000    1.0000    0.8165    
Allele 1                                                    0.2546                        0.1835    
====================================================================================================

====================================================================================================
Allele \ Locus      P21-1500  P21-1400  P21-1200  P21-1000  P21-800   P21-750   P21-600   P21-500   
====================================================================================================
Allele 0            0.8819    0.6667    1.0000              0.7454    0.4714    1.0000    0.7454    
Allele 1            0.1181    0.3333              1.0000    0.2546    0.5286              0.2546    
====================================================================================================

====================================================================================================
Allele \ Locus      P21-400   P21-350   P23-2200  P23-2000  P23-1500  P23-1400  P23-1200  P23-1100  
====================================================================================================
Allele 0            1.0000    1.0000    1.0000    1.0000    1.0000    1.0000    1.0000    1.0000    
Allele 1                                                                                            
====================================================================================================

====================================================================================================
Allele \ Locus      P23-1000  P23-900   P23-800   P23-750   P23-600   P23-500   P23-400   P24-1500  
====================================================================================================
Allele 0                                          1.0000    1.0000                        1.0000    
Allele 1            1.0000    1.0000    1.0000                        1.0000    1.0000              
====================================================================================================

====================================================================================================
Allele \ Locus      P24-1200  P24-1000  P24-750   P24-600   P24-550   P24-500   P24-400   P24-300   
====================================================================================================
Allele 0                      1.0000              0.5774    1.0000                        1.0000    
Allele 1            1.0000              1.0000    0.4226              1.0000    1.0000              
====================================================================================================

====================================================================================================
Allele \ Locus      P31-1500  P31-1200  P31-1100  P31-1000  P31-800   P31-750   P31-700   P31-600   
====================================================================================================
Allele 0            1.0000    1.0000    0.3333              0.8819              0.6667              
Allele 1                                0.6667    1.0000    0.1181    1.0000    0.3333    1.0000    
====================================================================================================

====================================================================================================
Allele \ Locus      P31-550   P31-500   P31-450   P31-350   P32-1500  P32-1400  P32-1200  P32-1100  
====================================================================================================
Allele 0            0.8819    1.0000                        0.6667    1.0000              1.0000    
Allele 1            0.1181              1.0000    1.0000    0.3333              1.0000              
====================================================================================================

====================================================================================================
Allele \ Locus      P32-1000  P32-900   P32-800   P32-750   P32-600   P32-550   P32-450   P34-1400  
====================================================================================================
Allele 0            0.5774    1.0000    1.0000                                            0.6667    
Allele 1            0.4226                        1.0000    1.0000    1.0000    1.0000    0.3333    
====================================================================================================

====================================================================================================
Allele \ Locus      P34-1200  P34-1100  P34-1000  P34-850   P34-800   P34-750   P34-700   P34-600   
====================================================================================================
Allele 0            1.0000    0.6667    0.3333    0.3333                        1.0000              
Allele 1                      0.3333    0.6667    0.6667    1.0000    1.0000              1.0000    
====================================================================================================

====================================================================================================
Allele \ Locus      P34-500   P34-400   P35-1800  P35-1500  P35-1300  P35-1200  P35-1000  P35-850   
====================================================================================================
Allele 0                                1.0000    1.0000    1.0000              1.0000              
Allele 1            1.0000    1.0000                                  1.0000              1.0000    
====================================================================================================

====================================================================================================
Allele \ Locus      P35-800   P35-750   P35-700   P35-600   P35-500   P35-400   P35-350   P35-300   
====================================================================================================
Allele 0            1.0000    0.5774    0.8819                                  1.0000    1.0000    
Allele 1                      0.4226    0.1181    1.0000    1.0000    1.0000                        
====================================================================================================

====================================================================================================
Allele \ Locus      P36-1800  P36-1500  P36-1200  P36-1000  P36-850   P36-750   P36-650   P36-600   
====================================================================================================
Allele 0            0.6667    0.9428    0.7454              1.0000    1.0000                        
Allele 1            0.3333    0.0572    0.2546    1.0000                        1.0000    1.0000    
====================================================================================================

====================================================================================================
Allele \ Locus      P36-550   P36-500   P36-450   P36-400   P36-300   P38-1400  P38-1200  P38-1000  
====================================================================================================
Allele 0            1.0000    1.0000    1.0000              0.6667    1.0000              0.5774    
Allele 1                                          1.0000    0.3333              1.0000    0.4226    
====================================================================================================

====================================================================================================
Allele \ Locus      P38-800   P38-750   P38-650   P38-600   P38-500   P38-450   P38-200   P40-1100  
====================================================================================================
Allele 0            0.7454              0.7454    0.9428                        0.9428    1.0000    
Allele 1            0.2546    1.0000    0.2546    0.0572    1.0000    1.0000    0.0572              
====================================================================================================

====================================================================================================
Allele \ Locus      P40-1000  P40-750   P40-700   P40-600   P40-550   P40-500   P40-400   P40-250   
====================================================================================================
Allele 0                      0.3333              1.0000    0.7454    1.0000    1.0000    0.7454    
Allele 1            1.0000    0.6667    1.0000              0.2546                        0.2546    
====================================================================================================

====================================================================================================
Allele \ Locus      P43-1500  P43-1300  P43-1100  P43-1000  P43-800   P43-750   P43-700   P43-550   
====================================================================================================
Allele 0            1.0000    0.3333              1.0000                        1.0000              
Allele 1                      0.6667    1.0000              1.0000    1.0000              1.0000    
====================================================================================================

====================================================================================================
Allele \ Locus      P43-400   P43-350   P43-200   P46-1800  P46-1500  P46-1200  P46-1000  P46-800   
====================================================================================================
Allele 0                      1.0000    1.0000    1.0000    0.9428    1.0000              0.4714    
Allele 1            1.0000                                  0.0572              1.0000    0.5286    
====================================================================================================

================================================================================
Allele \ Locus      P46-700   P46-600   P46-550   P46-500   P46-450   P46-250   
================================================================================
Allele 0                      1.0000    0.4714    1.0000              0.7454    
Allele 1            1.0000              0.5286              1.0000    0.2546    
================================================================================


Summary Statistics :


   ***********************************************************************************
   **                                                                               **
   **              Summary of Genic Variation Statistics for All Loci               **
   **          [See Nei (1987) Molecular Evolutionary Genetics (p. 176-187)]        **
   **                                                                               **
   ***********************************************************************************


============================================================
Locus     Sample Size  na*       ne*       h*        I*        
============================================================
 P6-1500           9    1.0000    1.0000    0.0000    0.0000
 P6-1200           9    1.0000    1.0000    0.0000    0.0000
 P6-1000           9    1.0000    1.0000    0.0000    0.0000
 P6-850            9    1.0000    1.0000    0.0000    0.0000
 P6-800            9    1.0000    1.0000    0.0000    0.0000
 P6-750            9    1.0000    1.0000    0.0000    0.0000
 P6-700            9    1.0000    1.0000    0.0000    0.0000
 P6-600            9    1.0000    1.0000    0.0000    0.0000
 P6-500            9    1.0000    1.0000    0.0000    0.0000
 P6-450            9    1.0000    1.0000    0.0000    0.0000
 P6-400            9    1.0000    1.0000    0.0000    0.0000
 P6-300            9    1.0000    1.0000    0.0000    0.0000
 P11-1200          9    2.0000    1.9533    0.4880    0.6811
 P11-1000          9    2.0000    1.1209    0.1078    0.2192
 P11-800           9    1.0000    1.0000    0.0000    0.0000
 P11-700           9    2.0000    1.9533    0.4880    0.6811
 P11-600           9    1.0000    1.0000    0.0000    0.0000
 P11-550           9    1.0000    1.0000    0.0000    0.0000
 P11-500           9    1.0000    1.0000    0.0000    0.0000
 P11-400           9    2.0000    1.9935    0.4984    0.6915
 P11-300           9    2.0000    1.6119    0.3796    0.5674
 P11-200           9    1.0000    1.0000    0.0000    0.0000
 P12-1700          9    1.0000    1.0000    0.0000    0.0000
 P12-1500          9    2.0000    1.4279    0.2997    0.4767
 P12-1000          9    2.0000    1.6119    0.3796    0.5674
 P12-800           9    2.0000    1.4279    0.2997    0.4767
 P12-750           9    1.0000    1.0000    0.0000    0.0000
 P12-600           9    1.0000    1.0000    0.0000    0.0000
 P12-500           9    2.0000    1.1209    0.1078    0.2192
 P12-400           9    2.0000    1.6119    0.3796    0.5674
 P14-2000          9    1.0000    1.0000    0.0000    0.0000
 P14-1800          9    2.0000    1.1209    0.1078    0.2192
 P14-1500          9    2.0000    1.8000    0.4444    0.6365
 P14-1000          9    1.0000    1.0000    0.0000    0.0000
 P14-800           9    2.0000    1.9935    0.4984    0.6915
 P14-750           9    1.0000    1.0000    0.0000    0.0000
 P14-600           9    1.0000    1.0000    0.0000    0.0000
 P14-500           9    2.0000    1.8000    0.4444    0.6365
 P14-400           9    2.0000    1.2631    0.2083    0.3631
 P14-300           9    2.0000    1.6119    0.3796    0.5674
 P17-1500          9    1.0000    1.0000    0.0000    0.0000
 P17-1400          9    1.0000    1.0000    0.0000    0.0000
 P17-1000          9    2.0000    1.2631    0.2083    0.3631
 P17-750           9    2.0000    1.8000    0.4444    0.6365
 P17-700           9    1.0000    1.0000    0.0000    0.0000
 P17-600           9    1.0000    1.0000    0.0000    0.0000
 P17-500           9    1.0000    1.0000    0.0000    0.0000
 P17-400           9    2.0000    1.8000    0.4444    0.6365
 P17-350           9    1.0000    1.0000    0.0000    0.0000
 P17-300           9    1.0000    1.0000    0.0000    0.0000
 P18-2000          9    1.0000    1.0000    0.0000    0.0000
 P18-1800          9    2.0000    1.9533    0.4880    0.6811
 P18-1400          9    1.0000    1.0000    0.0000    0.0000
 P18-1100          9    1.0000    1.0000    0.0000    0.0000
 P18-1000          9    1.0000    1.0000    0.0000    0.0000
 P18-800           9    2.0000    1.9935    0.4984    0.6915
 P18-750           9    1.0000    1.0000    0.0000    0.0000
 P18-700           9    1.0000    1.0000    0.0000    0.0000
 P18-600           9    2.0000    1.4279    0.2997    0.4767
 P18-500           9    2.0000    1.4279    0.2997    0.4767
 P18-400           9    1.0000    1.0000    0.0000    0.0000
 P18-300           9    2.0000    1.4279    0.2997    0.4767
 P19-1600          9    1.0000    1.0000    0.0000    0.0000
 P19-1500          9    2.0000    1.6119    0.3796    0.5674
 P19-1400          9    2.0000    1.8000    0.4444    0.6365
 P19-1100          9    1.0000    1.0000    0.0000    0.0000
 P19-1000          9    2.0000    1.2631    0.2083    0.3631
 P19-850           9    1.0000    1.0000    0.0000    0.0000
 P19-750           9    1.0000    1.0000    0.0000    0.0000
 P19-650           9    1.0000    1.0000    0.0000    0.0000
 P19-550           9    1.0000    1.0000    0.0000    0.0000
 P19-450           9    1.0000    1.0000    0.0000    0.0000
 P19-250           9    1.0000    1.0000    0.0000    0.0000
 P20-2000          9    1.0000    1.0000    0.0000    0.0000
 P20-1800          9    1.0000    1.0000    0.0000    0.0000
 P20-1500          9    1.0000    1.0000    0.0000    0.0000
 P20-1400          9    2.0000    1.1209    0.1078    0.2192
 P20-1200          9    2.0000    1.2631    0.2083    0.3631
 P20-1000          9    2.0000    1.9935    0.4984    0.6915
 P20-900           9    1.0000    1.0000    0.0000    0.0000
 P20-800           9    1.0000    1.0000    0.0000    0.0000
 P20-750           9    1.0000    1.0000    0.0000    0.0000
 P20-650           9    1.0000    1.0000    0.0000    0.0000
 P20-600           9    1.0000    1.0000    0.0000    0.0000
 P20-500           9    2.0000    1.6119    0.3796    0.5674
 P21-2200          9    1.0000    1.0000    0.0000    0.0000
 P21-2000          9    1.0000    1.0000    0.0000    0.0000
 P21-1800          9    2.0000    1.4279    0.2997    0.4767
 P21-1500          9    2.0000    1.2631    0.2083    0.3631
 P21-1400          9    2.0000    1.8000    0.4444    0.6365
 P21-1200          9    1.0000    1.0000    0.0000    0.0000
 P21-1000          9    1.0000    1.0000    0.0000    0.0000
 P21-800           9    2.0000    1.6119    0.3796    0.5674
 P21-750           9    2.0000    1.9935    0.4984    0.6915
 P21-600           9    1.0000    1.0000    0.0000    0.0000
 P21-500           9    2.0000    1.6119    0.3796    0.5674
 P21-400           9    1.0000    1.0000    0.0000    0.0000
 P21-350           9    1.0000    1.0000    0.0000    0.0000
 P23-2200          9    1.0000    1.0000    0.0000    0.0000
 P23-2000          9    1.0000    1.0000    0.0000    0.0000
 P23-1500          9    1.0000    1.0000    0.0000    0.0000
 P23-1400          9    1.0000    1.0000    0.0000    0.0000
 P23-1200          9    1.0000    1.0000    0.0000    0.0000
 P23-1100          9    1.0000    1.0000    0.0000    0.0000
 P23-1000          9    1.0000    1.0000    0.0000    0.0000
 P23-900           9    1.0000    1.0000    0.0000    0.0000
 P23-800           9    1.0000    1.0000    0.0000    0.0000
 P23-750           9    1.0000    1.0000    0.0000    0.0000
 P23-600           9    1.0000    1.0000    0.0000    0.0000
 P23-500           9    1.0000    1.0000    0.0000    0.0000
 P23-400           9    1.0000    1.0000    0.0000    0.0000
 P24-1500          9    1.0000    1.0000    0.0000    0.0000
 P24-1200          9    1.0000    1.0000    0.0000    0.0000
 P24-1000          9    1.0000    1.0000    0.0000    0.0000
 P24-750           9    1.0000    1.0000    0.0000    0.0000
 P24-600           9    2.0000    1.9533    0.4880    0.6811
 P24-550           9    1.0000    1.0000    0.0000    0.0000
 P24-500           9    1.0000    1.0000    0.0000    0.0000
 P24-400           9    1.0000    1.0000    0.0000    0.0000
 P24-300           9    1.0000    1.0000    0.0000    0.0000
 P31-1500          9    1.0000    1.0000    0.0000    0.0000
 P31-1200          9    1.0000    1.0000    0.0000    0.0000
 P31-1100          9    2.0000    1.8000    0.4444    0.6365
 P31-1000          9    1.0000    1.0000    0.0000    0.0000
 P31-800           9    2.0000    1.2631    0.2083    0.3631
 P31-750           9    1.0000    1.0000    0.0000    0.0000
 P31-700           9    2.0000    1.8000    0.4444    0.6365
 P31-600           9    1.0000    1.0000    0.0000    0.0000
 P31-550           9    2.0000    1.2631    0.2083    0.3631
 P31-500           9    1.0000    1.0000    0.0000    0.0000
 P31-450           9    1.0000    1.0000    0.0000    0.0000
 P31-350           9    1.0000    1.0000    0.0000    0.0000
 P32-1500          9    2.0000    1.8000    0.4444    0.6365
 P32-1400          9    1.0000    1.0000    0.0000    0.0000
 P32-1200          9    1.0000    1.0000    0.0000    0.0000
 P32-1100          9    1.0000    1.0000    0.0000    0.0000
 P32-1000          9    2.0000    1.9533    0.4880    0.6811
 P32-900           9    1.0000    1.0000    0.0000    0.0000
 P32-800           9    1.0000    1.0000    0.0000    0.0000
 P32-750           9    1.0000    1.0000    0.0000    0.0000
 P32-600           9    1.0000    1.0000    0.0000    0.0000
 P32-550           9    1.0000    1.0000    0.0000    0.0000
 P32-450           9    1.0000    1.0000    0.0000    0.0000
 P34-1400          9    2.0000    1.8000    0.4444    0.6365
 P34-1200          9    1.0000    1.0000    0.0000    0.0000
 P34-1100          9    2.0000    1.8000    0.4444    0.6365
 P34-1000          9    2.0000    1.8000    0.4444    0.6365
 P34-850           9    2.0000    1.8000    0.4444    0.6365
 P34-800           9    1.0000    1.0000    0.0000    0.0000
 P34-750           9    1.0000    1.0000    0.0000    0.0000
 P34-700           9    1.0000    1.0000    0.0000    0.0000
 P34-600           9    1.0000    1.0000    0.0000    0.0000
 P34-500           9    1.0000    1.0000    0.0000    0.0000
 P34-400           9    1.0000    1.0000    0.0000    0.0000
 P35-1800          9    1.0000    1.0000    0.0000    0.0000
 P35-1500          9    1.0000    1.0000    0.0000    0.0000
 P35-1300          9    1.0000    1.0000    0.0000    0.0000
 P35-1200          9    1.0000    1.0000    0.0000    0.0000
 P35-1000          9    1.0000    1.0000    0.0000    0.0000
 P35-850           9    1.0000    1.0000    0.0000    0.0000
 P35-800           9    1.0000    1.0000    0.0000    0.0000
 P35-750           9    2.0000    1.9533    0.4880    0.6811
 P35-700           9    2.0000    1.2631    0.2083    0.3631
 P35-600           9    1.0000    1.0000    0.0000    0.0000
 P35-500           9    1.0000    1.0000    0.0000    0.0000
 P35-400           9    1.0000    1.0000    0.0000    0.0000
 P35-350           9    1.0000    1.0000    0.0000    0.0000
 P35-300           9    1.0000    1.0000    0.0000    0.0000
 P36-1800          9    2.0000    1.8000    0.4444    0.6365
 P36-1500          9    2.0000    1.1209    0.1078    0.2192
 P36-1200          9    2.0000    1.6119    0.3796    0.5674
 P36-1000          9    1.0000    1.0000    0.0000    0.0000
 P36-850           9    1.0000    1.0000    0.0000    0.0000
 P36-750           9    1.0000    1.0000    0.0000    0.0000
 P36-650           9    1.0000    1.0000    0.0000    0.0000
 P36-600           9    1.0000    1.0000    0.0000    0.0000
 P36-550           9    1.0000    1.0000    0.0000    0.0000
 P36-500           9    1.0000    1.0000    0.0000    0.0000
 P36-450           9    1.0000    1.0000    0.0000    0.0000
 P36-400           9    1.0000    1.0000    0.0000    0.0000
 P36-300           9    2.0000    1.8000    0.4444    0.6365
 P38-1400          9    1.0000    1.0000    0.0000    0.0000
 P38-1200          9    1.0000    1.0000    0.0000    0.0000
 P38-1000          9    2.0000    1.9533    0.4880    0.6811
 P38-800           9    2.0000    1.6119    0.3796    0.5674
 P38-750           9    1.0000    1.0000    0.0000    0.0000
 P38-650           9    2.0000    1.6119    0.3796    0.5674
 P38-600           9    2.0000    1.1209    0.1078    0.2192
 P38-500           9    1.0000    1.0000    0.0000    0.0000
 P38-450           9    1.0000    1.0000    0.0000    0.0000
 P38-200           9    2.0000    1.1209    0.1078    0.2192
 P40-1100          9    1.0000    1.0000    0.0000    0.0000
 P40-1000          9    1.0000    1.0000    0.0000    0.0000
 P40-750           9    2.0000    1.8000    0.4444    0.6365
 P40-700           9    1.0000    1.0000    0.0000    0.0000
 P40-600           9    1.0000    1.0000    0.0000    0.0000
 P40-550           9    2.0000    1.6119    0.3796    0.5674
 P40-500           9    1.0000    1.0000    0.0000    0.0000
 P40-400           9    1.0000    1.0000    0.0000    0.0000
 P40-250           9    2.0000    1.6119    0.3796    0.5674
 P43-1500          9    1.0000    1.0000    0.0000    0.0000
 P43-1300          9    2.0000    1.8000    0.4444    0.6365
 P43-1100          9    1.0000    1.0000    0.0000    0.0000
 P43-1000          9    1.0000    1.0000    0.0000    0.0000
 P43-800           9    1.0000    1.0000    0.0000    0.0000
 P43-750           9    1.0000    1.0000    0.0000    0.0000
 P43-700           9    1.0000    1.0000    0.0000    0.0000
 P43-550           9    1.0000    1.0000    0.0000    0.0000
 P43-400           9    1.0000    1.0000    0.0000    0.0000
 P43-350           9    1.0000    1.0000    0.0000    0.0000
 P43-200           9    1.0000    1.0000    0.0000    0.0000
 P46-1800          9    1.0000    1.0000    0.0000    0.0000
 P46-1500          9    2.0000    1.1209    0.1078    0.2192
 P46-1200          9    1.0000    1.0000    0.0000    0.0000
 P46-1000          9    1.0000    1.0000    0.0000    0.0000
 P46-800           9    2.0000    1.9935    0.4984    0.6915
 P46-700           9    1.0000    1.0000    0.0000    0.0000
 P46-600           9    1.0000    1.0000    0.0000    0.0000
 P46-550           9    2.0000    1.9935    0.4984    0.6915
 P46-500           9    1.0000    1.0000    0.0000    0.0000
 P46-450           9    1.0000    1.0000    0.0000    0.0000
 P46-250           9    2.0000    1.6119    0.3796    0.5674

Mean               9    1.3018    1.1866    0.1086    0.1617
St. Dev                 0.4601    0.3256    0.1798    0.2604
============================================================
* na = Observed number of alleles
* ne = Effective number of alleles [Kimura and Crow (1964)]
* h = Nei's (1973) gene diversity
* I = Shannon's Information index [Lewontin (1972)]

The number of polymorphic loci is :     67
The percentage of polymorphic loci is : 30.18 %


*****************************************************************************************************************


Population ID :      4
Population name :      TE

Gene Frequency :
====================================================================================================
Allele \ Locus      P6-1500   P6-1200   P6-1000   P6-850    P6-800    P6-750    P6-700    P6-600    
====================================================================================================
Allele 0            1.0000    1.0000    1.0000    1.0000    1.0000    1.0000    0.4082    0.9129    
Allele 1                                                                        0.5918    0.0871    
====================================================================================================

====================================================================================================
Allele \ Locus      P6-500    P6-450    P6-400    P6-300    P11-1200  P11-1000  P11-800   P11-700   
====================================================================================================
Allele 0                      1.0000              1.0000    0.5774    0.8165              0.7071    
Allele 1            1.0000              1.0000              0.4226    0.1835    1.0000    0.2929    
====================================================================================================

====================================================================================================
Allele \ Locus      P11-600   P11-550   P11-500   P11-400   P11-300   P11-200   P12-1700  P12-1500  
====================================================================================================
Allele 0                      1.0000              0.7071    0.8165    0.7071    0.5774    0.5774    
Allele 1            1.0000              1.0000    0.2929    0.1835    0.2929    0.4226    0.4226    
====================================================================================================

====================================================================================================
Allele \ Locus      P12-1000  P12-800   P12-750   P12-600   P12-500   P12-400   P14-2000  P14-1800  
====================================================================================================
Allele 0            1.0000    1.0000                        0.9129    0.8165    1.0000    0.9129    
Allele 1                                1.0000    1.0000    0.0871    0.1835              0.0871    
====================================================================================================

====================================================================================================
Allele \ Locus      P14-1500  P14-1000  P14-800   P14-750   P14-600   P14-500   P14-400   P14-300   
====================================================================================================
Allele 0            0.9129              1.0000              1.0000    0.4082              0.5774    
Allele 1            0.0871    1.0000              1.0000              0.5918    1.0000    0.4226    
====================================================================================================

====================================================================================================
Allele \ Locus      P17-1500  P17-1400  P17-1000  P17-750   P17-700   P17-600   P17-500   P17-400   
====================================================================================================
Allele 0            0.8165    0.5774    0.9129    0.4082    1.0000    0.7071    0.4082    0.8165    
Allele 1            0.1835    0.4226    0.0871    0.5918              0.2929    0.5918    0.1835    
====================================================================================================

====================================================================================================
Allele \ Locus      P17-350   P17-300   P18-2000  P18-1800  P18-1400  P18-1100  P18-1000  P18-800   
====================================================================================================
Allele 0            1.0000    1.0000    1.0000    0.7071    0.7071    1.0000              0.4082    
Allele 1                                          0.2929    0.2929              1.0000    0.5918    
====================================================================================================

====================================================================================================
Allele \ Locus      P18-750   P18-700   P18-600   P18-500   P18-400   P18-300   P19-1600  P19-1500  
====================================================================================================
Allele 0            1.0000    0.5774    0.4082    1.0000    0.8165    0.8165    1.0000              
Allele 1                      0.4226    0.5918              0.1835    0.1835              1.0000    
====================================================================================================

====================================================================================================
Allele \ Locus      P19-1400  P19-1100  P19-1000  P19-850   P19-750   P19-650   P19-550   P19-450   
====================================================================================================
Allele 0            1.0000    0.5774    1.0000                        1.0000    1.0000    1.0000    
Allele 1                      0.4226              1.0000    1.0000                                  
====================================================================================================

====================================================================================================
Allele \ Locus      P19-250   P20-2000  P20-1800  P20-1500  P20-1400  P20-1200  P20-1000  P20-900   
====================================================================================================
Allele 0                      0.4082    0.7071    0.7071    0.8165    1.0000              1.0000    
Allele 1            1.0000    0.5918    0.2929    0.2929    0.1835              1.0000              
====================================================================================================

====================================================================================================
Allele \ Locus      P20-800   P20-750   P20-650   P20-600   P20-500   P21-2200  P21-2000  P21-1800  
====================================================================================================
Allele 0            1.0000    1.0000    1.0000    0.9129    1.0000    1.0000    1.0000    0.9129    
Allele 1                                          0.0871                                  0.0871    
====================================================================================================

====================================================================================================
Allele \ Locus      P21-1500  P21-1400  P21-1200  P21-1000  P21-800   P21-750   P21-600   P21-500   
====================================================================================================
Allele 0            0.7071    1.0000    0.9129    0.4082    0.9129              1.0000              
Allele 1            0.2929              0.0871    0.5918    0.0871    1.0000              1.0000    
====================================================================================================

====================================================================================================
Allele \ Locus      P21-400   P21-350   P23-2200  P23-2000  P23-1500  P23-1400  P23-1200  P23-1100  
====================================================================================================
Allele 0            0.7071    0.9129    1.0000    0.8165    0.4082    1.0000    1.0000    1.0000    
Allele 1            0.2929    0.0871              0.1835    0.5918                                  
====================================================================================================

====================================================================================================
Allele \ Locus      P23-1000  P23-900   P23-800   P23-750   P23-600   P23-500   P23-400   P24-1500  
====================================================================================================
Allele 0                      1.0000    0.7071    1.0000    1.0000    1.0000    0.9129    1.0000    
Allele 1            1.0000              0.2929                                  0.0871              
====================================================================================================

====================================================================================================
Allele \ Locus      P24-1200  P24-1000  P24-750   P24-600   P24-550   P24-500   P24-400   P24-300   
====================================================================================================
Allele 0            0.5774    0.9129                        1.0000    1.0000    1.0000    1.0000    
Allele 1            0.4226    0.0871    1.0000    1.0000                                            
====================================================================================================

====================================================================================================
Allele \ Locus      P31-1500  P31-1200  P31-1100  P31-1000  P31-800   P31-750   P31-700   P31-600   
====================================================================================================
Allele 0            1.0000    1.0000    1.0000              1.0000    1.0000    1.0000    0.4082    
Allele 1                                          1.0000                                  0.5918    
====================================================================================================

====================================================================================================
Allele \ Locus      P31-550   P31-500   P31-450   P31-350   P32-1500  P32-1400  P32-1200  P32-1100  
====================================================================================================
Allele 0            1.0000    0.9129    0.5774    1.0000    0.7071    1.0000              1.0000    
Allele 1                      0.0871    0.4226              0.2929              1.0000              
====================================================================================================

====================================================================================================
Allele \ Locus      P32-1000  P32-900   P32-800   P32-750   P32-600   P32-550   P32-450   P34-1400  
====================================================================================================
Allele 0            0.9129    1.0000    1.0000    0.4082    0.7071    0.8165    1.0000    1.0000    
Allele 1            0.0871                        0.5918    0.2929    0.1835                        
====================================================================================================

====================================================================================================
Allele \ Locus      P34-1200  P34-1100  P34-1000  P34-850   P34-800   P34-750   P34-700   P34-600   
====================================================================================================
Allele 0            1.0000    1.0000    1.0000    1.0000                        0.8165              
Allele 1                                                    1.0000    1.0000    0.1835    1.0000    
====================================================================================================

====================================================================================================
Allele \ Locus      P34-500   P34-400   P35-1800  P35-1500  P35-1300  P35-1200  P35-1000  P35-850   
====================================================================================================
Allele 0                      0.4082    1.0000    0.7071    0.7071              1.0000    0.5774    
Allele 1            1.0000    0.5918              0.2929    0.2929    1.0000              0.4226    
====================================================================================================

====================================================================================================
Allele \ Locus      P35-800   P35-750   P35-700   P35-600   P35-500   P35-400   P35-350   P35-300   
====================================================================================================
Allele 0            1.0000    0.7071                        1.0000              1.0000    0.8165    
Allele 1                      0.2929    1.0000    1.0000              1.0000              0.1835    
====================================================================================================

====================================================================================================
Allele \ Locus      P36-1800  P36-1500  P36-1200  P36-1000  P36-850   P36-750   P36-650   P36-600   
====================================================================================================
Allele 0            1.0000    1.0000    1.0000    0.9129              1.0000    1.0000              
Allele 1                                          0.0871    1.0000                        1.0000    
====================================================================================================

====================================================================================================
Allele \ Locus      P36-550   P36-500   P36-450   P36-400   P36-300   P38-1400  P38-1200  P38-1000  
====================================================================================================
Allele 0            1.0000    1.0000    1.0000              1.0000    1.0000              0.7071    
Allele 1                                          1.0000                        1.0000    0.2929    
====================================================================================================

====================================================================================================
Allele \ Locus      P38-800   P38-750   P38-650   P38-600   P38-500   P38-450   P38-200   P40-1100  
====================================================================================================
Allele 0            0.9129              1.0000    1.0000                        0.9129    1.0000    
Allele 1            0.0871    1.0000                        1.0000    1.0000    0.0871              
====================================================================================================

====================================================================================================
Allele \ Locus      P40-1000  P40-750   P40-700   P40-600   P40-550   P40-500   P40-400   P40-250   
====================================================================================================
Allele 0                      1.0000              1.0000              0.7071    0.9129    1.0000    
Allele 1            1.0000              1.0000              1.0000    0.2929    0.0871              
====================================================================================================

====================================================================================================
Allele \ Locus      P43-1500  P43-1300  P43-1100  P43-1000  P43-800   P43-750   P43-700   P43-550   
====================================================================================================
Allele 0            1.0000    1.0000              1.0000                        0.8165    0.7071    
Allele 1                                1.0000              1.0000    1.0000    0.1835    0.2929    
====================================================================================================

====================================================================================================
Allele \ Locus      P43-400   P43-350   P43-200   P46-1800  P46-1500  P46-1200  P46-1000  P46-800   
====================================================================================================
Allele 0                      1.0000    0.8165    1.0000    0.8165    1.0000              0.4082    
Allele 1            1.0000              0.1835              0.1835              1.0000    0.5918    
====================================================================================================

================================================================================
Allele \ Locus      P46-700   P46-600   P46-550   P46-500   P46-450   P46-250   
================================================================================
Allele 0                      1.0000              1.0000    0.5774    1.0000    
Allele 1            1.0000              1.0000              0.4226              
================================================================================


Summary Statistics :


   ***********************************************************************************
   **                                                                               **
   **              Summary of Genic Variation Statistics for All Loci               **
   **          [See Nei (1987) Molecular Evolutionary Genetics (p. 176-187)]        **
   **                                                                               **
   ***********************************************************************************


============================================================
Locus     Sample Size  na*       ne*       h*        I*        
============================================================
 P6-1500           6    1.0000    1.0000    0.0000    0.0000
 P6-1200           6    1.0000    1.0000    0.0000    0.0000
 P6-1000           6    1.0000    1.0000    0.0000    0.0000
 P6-850            6    1.0000    1.0000    0.0000    0.0000
 P6-800            6    1.0000    1.0000    0.0000    0.0000
 P6-750            6    1.0000    1.0000    0.0000    0.0000
 P6-700            6    2.0000    1.9348    0.4832    0.6762
 P6-600            6    2.0000    1.1892    0.1591    0.2958
 P6-500            6    1.0000    1.0000    0.0000    0.0000
 P6-450            6    1.0000    1.0000    0.0000    0.0000
 P6-400            6    1.0000    1.0000    0.0000    0.0000
 P6-300            6    1.0000    1.0000    0.0000    0.0000
 P11-1200          6    2.0000    1.9533    0.4880    0.6811
 P11-1000          6    2.0000    1.4279    0.2997    0.4767
 P11-800           6    1.0000    1.0000    0.0000    0.0000
 P11-700           6    2.0000    1.7071    0.4142    0.6047
 P11-600           6    1.0000    1.0000    0.0000    0.0000
 P11-550           6    1.0000    1.0000    0.0000    0.0000
 P11-500           6    1.0000    1.0000    0.0000    0.0000
 P11-400           6    2.0000    1.7071    0.4142    0.6047
 P11-300           6    2.0000    1.4279    0.2997    0.4767
 P11-200           6    2.0000    1.7071    0.4142    0.6047
 P12-1700          6    2.0000    1.9533    0.4880    0.6811
 P12-1500          6    2.0000    1.9533    0.4880    0.6811
 P12-1000          6    1.0000    1.0000    0.0000    0.0000
 P12-800           6    1.0000    1.0000    0.0000    0.0000
 P12-750           6    1.0000    1.0000    0.0000    0.0000
 P12-600           6    1.0000    1.0000    0.0000    0.0000
 P12-500           6    2.0000    1.1892    0.1591    0.2958
 P12-400           6    2.0000    1.4279    0.2997    0.4767
 P14-2000          6    1.0000    1.0000    0.0000    0.0000
 P14-1800          6    2.0000    1.1892    0.1591    0.2958
 P14-1500          6    2.0000    1.1892    0.1591    0.2958
 P14-1000          6    1.0000    1.0000    0.0000    0.0000
 P14-800           6    1.0000    1.0000    0.0000    0.0000
 P14-750           6    1.0000    1.0000    0.0000    0.0000
 P14-600           6    1.0000    1.0000    0.0000    0.0000
 P14-500           6    2.0000    1.9348    0.4832    0.6762
 P14-400           6    1.0000    1.0000    0.0000    0.0000
 P14-300           6    2.0000    1.9533    0.4880    0.6811
 P17-1500          6    2.0000    1.4279    0.2997    0.4767
 P17-1400          6    2.0000    1.9533    0.4880    0.6811
 P17-1000          6    2.0000    1.1892    0.1591    0.2958
 P17-750           6    2.0000    1.9348    0.4832    0.6762
 P17-700           6    1.0000    1.0000    0.0000    0.0000
 P17-600           6    2.0000    1.7071    0.4142    0.6047
 P17-500           6    2.0000    1.9348    0.4832    0.6762
 P17-400           6    2.0000    1.4279    0.2997    0.4767
 P17-350           6    1.0000    1.0000    0.0000    0.0000
 P17-300           6    1.0000    1.0000    0.0000    0.0000
 P18-2000          6    1.0000    1.0000    0.0000    0.0000
 P18-1800          6    2.0000    1.7071    0.4142    0.6047
 P18-1400          6    2.0000    1.7071    0.4142    0.6047
 P18-1100          6    1.0000    1.0000    0.0000    0.0000
 P18-1000          6    1.0000    1.0000    0.0000    0.0000
 P18-800           6    2.0000    1.9348    0.4832    0.6762
 P18-750           6    1.0000    1.0000    0.0000    0.0000
 P18-700           6    2.0000    1.9533    0.4880    0.6811
 P18-600           6    2.0000    1.9348    0.4832    0.6762
 P18-500           6    1.0000    1.0000    0.0000    0.0000
 P18-400           6    2.0000    1.4279    0.2997    0.4767
 P18-300           6    2.0000    1.4279    0.2997    0.4767
 P19-1600          6    1.0000    1.0000    0.0000    0.0000
 P19-1500          6    1.0000    1.0000    0.0000    0.0000
 P19-1400          6    1.0000    1.0000    0.0000    0.0000
 P19-1100          6    2.0000    1.9533    0.4880    0.6811
 P19-1000          6    1.0000    1.0000    0.0000    0.0000
 P19-850           6    1.0000    1.0000    0.0000    0.0000
 P19-750           6    1.0000    1.0000    0.0000    0.0000
 P19-650           6    1.0000    1.0000    0.0000    0.0000
 P19-550           6    1.0000    1.0000    0.0000    0.0000
 P19-450           6    1.0000    1.0000    0.0000    0.0000
 P19-250           6    1.0000    1.0000    0.0000    0.0000
 P20-2000          6    2.0000    1.9348    0.4832    0.6762
 P20-1800          6    2.0000    1.7071    0.4142    0.6047
 P20-1500          6    2.0000    1.7071    0.4142    0.6047
 P20-1400          6    2.0000    1.4279    0.2997    0.4767
 P20-1200          6    1.0000    1.0000    0.0000    0.0000
 P20-1000          6    1.0000    1.0000    0.0000    0.0000
 P20-900           6    1.0000    1.0000    0.0000    0.0000
 P20-800           6    1.0000    1.0000    0.0000    0.0000
 P20-750           6    1.0000    1.0000    0.0000    0.0000
 P20-650           6    1.0000    1.0000    0.0000    0.0000
 P20-600           6    2.0000    1.1892    0.1591    0.2958
 P20-500           6    1.0000    1.0000    0.0000    0.0000
 P21-2200          6    1.0000    1.0000    0.0000    0.0000
 P21-2000          6    1.0000    1.0000    0.0000    0.0000
 P21-1800          6    2.0000    1.1892    0.1591    0.2958
 P21-1500          6    2.0000    1.7071    0.4142    0.6047
 P21-1400          6    1.0000    1.0000    0.0000    0.0000
 P21-1200          6    2.0000    1.1892    0.1591    0.2958
 P21-1000          6    2.0000    1.9348    0.4832    0.6762
 P21-800           6    2.0000    1.1892    0.1591    0.2958
 P21-750           6    1.0000    1.0000    0.0000    0.0000
 P21-600           6    1.0000    1.0000    0.0000    0.0000
 P21-500           6    1.0000    1.0000    0.0000    0.0000
 P21-400           6    2.0000    1.7071    0.4142    0.6047
 P21-350           6    2.0000    1.1892    0.1591    0.2958
 P23-2200          6    1.0000    1.0000    0.0000    0.0000
 P23-2000          6    2.0000    1.4279    0.2997    0.4767
 P23-1500          6    2.0000    1.9348    0.4832    0.6762
 P23-1400          6    1.0000    1.0000    0.0000    0.0000
 P23-1200          6    1.0000    1.0000    0.0000    0.0000
 P23-1100          6    1.0000    1.0000    0.0000    0.0000
 P23-1000          6    1.0000    1.0000    0.0000    0.0000
 P23-900           6    1.0000    1.0000    0.0000    0.0000
 P23-800           6    2.0000    1.7071    0.4142    0.6047
 P23-750           6    1.0000    1.0000    0.0000    0.0000
 P23-600           6    1.0000    1.0000    0.0000    0.0000
 P23-500           6    1.0000    1.0000    0.0000    0.0000
 P23-400           6    2.0000    1.1892    0.1591    0.2958
 P24-1500          6    1.0000    1.0000    0.0000    0.0000
 P24-1200          6    2.0000    1.9533    0.4880    0.6811
 P24-1000          6    2.0000    1.1892    0.1591    0.2958
 P24-750           6    1.0000    1.0000    0.0000    0.0000
 P24-600           6    1.0000    1.0000    0.0000    0.0000
 P24-550           6    1.0000    1.0000    0.0000    0.0000
 P24-500           6    1.0000    1.0000    0.0000    0.0000
 P24-400           6    1.0000    1.0000    0.0000    0.0000
 P24-300           6    1.0000    1.0000    0.0000    0.0000
 P31-1500          6    1.0000    1.0000    0.0000    0.0000
 P31-1200          6    1.0000    1.0000    0.0000    0.0000
 P31-1100          6    1.0000    1.0000    0.0000    0.0000
 P31-1000          6    1.0000    1.0000    0.0000    0.0000
 P31-800           6    1.0000    1.0000    0.0000    0.0000
 P31-750           6    1.0000    1.0000    0.0000    0.0000
 P31-700           6    1.0000    1.0000    0.0000    0.0000
 P31-600           6    2.0000    1.9348    0.4832    0.6762
 P31-550           6    1.0000    1.0000    0.0000    0.0000
 P31-500           6    2.0000    1.1892    0.1591    0.2958
 P31-450           6    2.0000    1.9533    0.4880    0.6811
 P31-350           6    1.0000    1.0000    0.0000    0.0000
 P32-1500          6    2.0000    1.7071    0.4142    0.6047
 P32-1400          6    1.0000    1.0000    0.0000    0.0000
 P32-1200          6    1.0000    1.0000    0.0000    0.0000
 P32-1100          6    1.0000    1.0000    0.0000    0.0000
 P32-1000          6    2.0000    1.1892    0.1591    0.2958
 P32-900           6    1.0000    1.0000    0.0000    0.0000
 P32-800           6    1.0000    1.0000    0.0000    0.0000
 P32-750           6    2.0000    1.9348    0.4832    0.6762
 P32-600           6    2.0000    1.7071    0.4142    0.6047
 P32-550           6    2.0000    1.4279    0.2997    0.4767
 P32-450           6    1.0000    1.0000    0.0000    0.0000
 P34-1400          6    1.0000    1.0000    0.0000    0.0000
 P34-1200          6    1.0000    1.0000    0.0000    0.0000
 P34-1100          6    1.0000    1.0000    0.0000    0.0000
 P34-1000          6    1.0000    1.0000    0.0000    0.0000
 P34-850           6    1.0000    1.0000    0.0000    0.0000
 P34-800           6    1.0000    1.0000    0.0000    0.0000
 P34-750           6    1.0000    1.0000    0.0000    0.0000
 P34-700           6    2.0000    1.4279    0.2997    0.4767
 P34-600           6    1.0000    1.0000    0.0000    0.0000
 P34-500           6    1.0000    1.0000    0.0000    0.0000
 P34-400           6    2.0000    1.9348    0.4832    0.6762
 P35-1800          6    1.0000    1.0000    0.0000    0.0000
 P35-1500          6    2.0000    1.7071    0.4142    0.6047
 P35-1300          6    2.0000    1.7071    0.4142    0.6047
 P35-1200          6    1.0000    1.0000    0.0000    0.0000
 P35-1000          6    1.0000    1.0000    0.0000    0.0000
 P35-850           6    2.0000    1.9533    0.4880    0.6811
 P35-800           6    1.0000    1.0000    0.0000    0.0000
 P35-750           6    2.0000    1.7071    0.4142    0.6047
 P35-700           6    1.0000    1.0000    0.0000    0.0000
 P35-600           6    1.0000    1.0000    0.0000    0.0000
 P35-500           6    1.0000    1.0000    0.0000    0.0000
 P35-400           6    1.0000    1.0000    0.0000    0.0000
 P35-350           6    1.0000    1.0000    0.0000    0.0000
 P35-300           6    2.0000    1.4279    0.2997    0.4767
 P36-1800          6    1.0000    1.0000    0.0000    0.0000
 P36-1500          6    1.0000    1.0000    0.0000    0.0000
 P36-1200          6    1.0000    1.0000    0.0000    0.0000
 P36-1000          6    2.0000    1.1892    0.1591    0.2958
 P36-850           6    1.0000    1.0000    0.0000    0.0000
 P36-750           6    1.0000    1.0000    0.0000    0.0000
 P36-650           6    1.0000    1.0000    0.0000    0.0000
 P36-600           6    1.0000    1.0000    0.0000    0.0000
 P36-550           6    1.0000    1.0000    0.0000    0.0000
 P36-500           6    1.0000    1.0000    0.0000    0.0000
 P36-450           6    1.0000    1.0000    0.0000    0.0000
 P36-400           6    1.0000    1.0000    0.0000    0.0000
 P36-300           6    1.0000    1.0000    0.0000    0.0000
 P38-1400          6    1.0000    1.0000    0.0000    0.0000
 P38-1200          6    1.0000    1.0000    0.0000    0.0000
 P38-1000          6    2.0000    1.7071    0.4142    0.6047
 P38-800           6    2.0000    1.1892    0.1591    0.2958
 P38-750           6    1.0000    1.0000    0.0000    0.0000
 P38-650           6    1.0000    1.0000    0.0000    0.0000
 P38-600           6    1.0000    1.0000    0.0000    0.0000
 P38-500           6    1.0000    1.0000    0.0000    0.0000
 P38-450           6    1.0000    1.0000    0.0000    0.0000
 P38-200           6    2.0000    1.1892    0.1591    0.2958
 P40-1100          6    1.0000    1.0000    0.0000    0.0000
 P40-1000          6    1.0000    1.0000    0.0000    0.0000
 P40-750           6    1.0000    1.0000    0.0000    0.0000
 P40-700           6    1.0000    1.0000    0.0000    0.0000
 P40-600           6    1.0000    1.0000    0.0000    0.0000
 P40-550           6    1.0000    1.0000    0.0000    0.0000
 P40-500           6    2.0000    1.7071    0.4142    0.6047
 P40-400           6    2.0000    1.1892    0.1591    0.2958
 P40-250           6    1.0000    1.0000    0.0000    0.0000
 P43-1500          6    1.0000    1.0000    0.0000    0.0000
 P43-1300          6    1.0000    1.0000    0.0000    0.0000
 P43-1100          6    1.0000    1.0000    0.0000    0.0000
 P43-1000          6    1.0000    1.0000    0.0000    0.0000
 P43-800           6    1.0000    1.0000    0.0000    0.0000
 P43-750           6    1.0000    1.0000    0.0000    0.0000
 P43-700           6    2.0000    1.4279    0.2997    0.4767
 P43-550           6    2.0000    1.7071    0.4142    0.6047
 P43-400           6    1.0000    1.0000    0.0000    0.0000
 P43-350           6    1.0000    1.0000    0.0000    0.0000
 P43-200           6    2.0000    1.4279    0.2997    0.4767
 P46-1800          6    1.0000    1.0000    0.0000    0.0000
 P46-1500          6    2.0000    1.4279    0.2997    0.4767
 P46-1200          6    1.0000    1.0000    0.0000    0.0000
 P46-1000          6    1.0000    1.0000    0.0000    0.0000
 P46-800           6    2.0000    1.9348    0.4832    0.6762
 P46-700           6    1.0000    1.0000    0.0000    0.0000
 P46-600           6    1.0000    1.0000    0.0000    0.0000
 P46-550           6    1.0000    1.0000    0.0000    0.0000
 P46-500           6    1.0000    1.0000    0.0000    0.0000
 P46-450           6    2.0000    1.9533    0.4880    0.6811
 P46-250           6    1.0000    1.0000    0.0000    0.0000

Mean               6    1.3423    1.2067    0.1211    0.1813
St. Dev                 0.4756    0.3347    0.1838    0.2664
============================================================
* na = Observed number of alleles
* ne = Effective number of alleles [Kimura and Crow (1964)]
* h = Nei's (1973) gene diversity
* I = Shannon's Information index [Lewontin (1972)]

The number of polymorphic loci is :     76
The percentage of polymorphic loci is : 34.23 %


*****************************************************************************************************************


Population ID :      5
Population name :      ND

Gene Frequency :
====================================================================================================
Allele \ Locus      P6-1500   P6-1200   P6-1000   P6-850    P6-800    P6-750    P6-700    P6-600    
====================================================================================================
Allele 0            1.0000    1.0000    1.0000    1.0000                        1.0000              
Allele 1                                                    1.0000    1.0000              1.0000    
====================================================================================================

====================================================================================================
Allele \ Locus      P6-500    P6-450    P6-400    P6-300    P11-1200  P11-1000  P11-800   P11-700   
====================================================================================================
Allele 0            0.5774    1.0000    0.4082    1.0000    1.0000    0.9129              1.0000    
Allele 1            0.4226              0.5918                        0.0871    1.0000              
====================================================================================================

====================================================================================================
Allele \ Locus      P11-600   P11-550   P11-500   P11-400   P11-300   P11-200   P12-1700  P12-1500  
====================================================================================================
Allele 0                                1.0000    1.0000    0.5774    0.4082    0.5774    1.0000    
Allele 1            1.0000    1.0000                        0.4226    0.5918    0.4226              
====================================================================================================

====================================================================================================
Allele \ Locus      P12-1000  P12-800   P12-750   P12-600   P12-500   P12-400   P14-2000  P14-1800  
====================================================================================================
Allele 0                      1.0000              0.5774    1.0000    1.0000    1.0000    1.0000    
Allele 1            1.0000              1.0000    0.4226                                            
====================================================================================================

====================================================================================================
Allele \ Locus      P14-1500  P14-1000  P14-800   P14-750   P14-600   P14-500   P14-400   P14-300   
====================================================================================================
Allele 0            0.7071              0.5774              0.4082    1.0000              0.7071    
Allele 1            0.2929    1.0000    0.4226    1.0000    0.5918              1.0000    0.2929    
====================================================================================================

====================================================================================================
Allele \ Locus      P17-1500  P17-1400  P17-1000  P17-750   P17-700   P17-600   P17-500   P17-400   
====================================================================================================
Allele 0            1.0000    1.0000              0.8165              1.0000    0.5774              
Allele 1                                1.0000    0.1835    1.0000              0.4226    1.0000    
====================================================================================================

====================================================================================================
Allele \ Locus      P17-350   P17-300   P18-2000  P18-1800  P18-1400  P18-1100  P18-1000  P18-800   
====================================================================================================
Allele 0            0.9129    1.0000    1.0000    0.4082              1.0000              1.0000    
Allele 1            0.0871                        0.5918    1.0000              1.0000              
====================================================================================================

====================================================================================================
Allele \ Locus      P18-750   P18-700   P18-600   P18-500   P18-400   P18-300   P19-1600  P19-1500  
====================================================================================================
Allele 0                      0.7071              1.0000    1.0000    0.5774    1.0000    1.0000    
Allele 1            1.0000    0.2929    1.0000                        0.4226                        
====================================================================================================

====================================================================================================
Allele \ Locus      P19-1400  P19-1100  P19-1000  P19-850   P19-750   P19-650   P19-550   P19-450   
====================================================================================================
Allele 0            0.4082    1.0000    0.7071                        1.0000    0.4082              
Allele 1            0.5918              0.2929    1.0000    1.0000              0.5918    1.0000    
====================================================================================================

====================================================================================================
Allele \ Locus      P19-250   P20-2000  P20-1800  P20-1500  P20-1400  P20-1200  P20-1000  P20-900   
====================================================================================================
Allele 0                      1.0000    1.0000              0.9129                        0.5774    
Allele 1            1.0000                        1.0000    0.0871    1.0000    1.0000    0.4226    
====================================================================================================

====================================================================================================
Allele \ Locus      P20-800   P20-750   P20-650   P20-600   P20-500   P21-2200  P21-2000  P21-1800  
====================================================================================================
Allele 0                                1.0000    1.0000    0.8165    1.0000    1.0000    0.4082    
Allele 1            1.0000    1.0000                        0.1835                        0.5918    
====================================================================================================

====================================================================================================
Allele \ Locus      P21-1500  P21-1400  P21-1200  P21-1000  P21-800   P21-750   P21-600   P21-500   
====================================================================================================
Allele 0            0.4082    1.0000                        1.0000              0.7071    1.0000    
Allele 1            0.5918              1.0000    1.0000              1.0000    0.2929              
====================================================================================================

====================================================================================================
Allele \ Locus      P21-400   P21-350   P23-2200  P23-2000  P23-1500  P23-1400  P23-1200  P23-1100  
====================================================================================================
Allele 0            1.0000    0.5774    1.0000    1.0000    0.4082    1.0000    1.0000              
Allele 1                      0.4226                        0.5918                        1.0000    
====================================================================================================

====================================================================================================
Allele \ Locus      P23-1000  P23-900   P23-800   P23-750   P23-600   P23-500   P23-400   P24-1500  
====================================================================================================
Allele 0                      1.0000    1.0000    0.4082    1.0000    0.4082    1.0000    1.0000    
Allele 1            1.0000                        0.5918              0.5918                        
====================================================================================================

====================================================================================================
Allele \ Locus      P24-1200  P24-1000  P24-750   P24-600   P24-550   P24-500   P24-400   P24-300   
====================================================================================================
Allele 0                      1.0000    1.0000              1.0000              1.0000              
Allele 1            1.0000                        1.0000              1.0000              1.0000    
====================================================================================================

====================================================================================================
Allele \ Locus      P31-1500  P31-1200  P31-1100  P31-1000  P31-800   P31-750   P31-700   P31-600   
====================================================================================================
Allele 0            1.0000    1.0000    1.0000    0.5774              1.0000              0.7071    
Allele 1                                          0.4226    1.0000              1.0000    0.2929    
====================================================================================================

====================================================================================================
Allele \ Locus      P31-550   P31-500   P31-450   P31-350   P32-1500  P32-1400  P32-1200  P32-1100  
====================================================================================================
Allele 0            0.5774    1.0000    1.0000    1.0000    1.0000    1.0000    1.0000              
Allele 1            0.4226                                                                1.0000    
====================================================================================================

====================================================================================================
Allele \ Locus      P32-1000  P32-900   P32-800   P32-750   P32-600   P32-550   P32-450   P34-1400  
====================================================================================================
Allele 0            1.0000    0.4082    1.0000              0.8165              0.5774    1.0000    
Allele 1                      0.5918              1.0000    0.1835    1.0000    0.4226              
====================================================================================================

====================================================================================================
Allele \ Locus      P34-1200  P34-1100  P34-1000  P34-850   P34-800   P34-750   P34-700   P34-600   
====================================================================================================
Allele 0            1.0000    1.0000    1.0000    1.0000                        0.7071              
Allele 1                                                    1.0000    1.0000    0.2929    1.0000    
====================================================================================================

====================================================================================================
Allele \ Locus      P34-500   P34-400   P35-1800  P35-1500  P35-1300  P35-1200  P35-1000  P35-850   
====================================================================================================
Allele 0                      0.7071    0.7071    0.7071    1.0000    1.0000    1.0000    1.0000    
Allele 1            1.0000    0.2929    0.2929    0.2929                                            
====================================================================================================

====================================================================================================
Allele \ Locus      P35-800   P35-750   P35-700   P35-600   P35-500   P35-400   P35-350   P35-300   
====================================================================================================
Allele 0            0.7071    0.7071    1.0000              0.5774    0.5774    1.0000              
Allele 1            0.2929    0.2929              1.0000    0.4226    0.4226              1.0000    
====================================================================================================

====================================================================================================
Allele \ Locus      P36-1800  P36-1500  P36-1200  P36-1000  P36-850   P36-750   P36-650   P36-600   
====================================================================================================
Allele 0            1.0000    1.0000    0.8165                        1.0000    1.0000              
Allele 1                                0.1835    1.0000    1.0000                        1.0000    
====================================================================================================

====================================================================================================
Allele \ Locus      P36-550   P36-500   P36-450   P36-400   P36-300   P38-1400  P38-1200  P38-1000  
====================================================================================================
Allele 0            0.7071    0.7071    1.0000              1.0000              1.0000    1.0000    
Allele 1            0.2929    0.2929              1.0000              1.0000                        
====================================================================================================

====================================================================================================
Allele \ Locus      P38-800   P38-750   P38-650   P38-600   P38-500   P38-450   P38-200   P40-1100  
====================================================================================================
Allele 0            0.8165    0.5774              0.5774              0.7071    1.0000    1.0000    
Allele 1            0.1835    0.4226    1.0000    0.4226    1.0000    0.2929                        
====================================================================================================

====================================================================================================
Allele \ Locus      P40-1000  P40-750   P40-700   P40-600   P40-550   P40-500   P40-400   P40-250   
====================================================================================================
Allele 0                      1.0000              0.7071    1.0000    1.0000    1.0000    0.8165    
Allele 1            1.0000              1.0000    0.2929                                  0.1835    
====================================================================================================

====================================================================================================
Allele \ Locus      P43-1500  P43-1300  P43-1100  P43-1000  P43-800   P43-750   P43-700   P43-550   
====================================================================================================
Allele 0            1.0000    1.0000    1.0000                                  0.5774    0.8165    
Allele 1                                          1.0000    1.0000    1.0000    0.4226    0.1835    
====================================================================================================

====================================================================================================
Allele \ Locus      P43-400   P43-350   P43-200   P46-1800  P46-1500  P46-1200  P46-1000  P46-800   
====================================================================================================
Allele 0            0.5774    1.0000              1.0000    0.8165                        1.0000    
Allele 1            0.4226              1.0000              0.1835    1.0000    1.0000              
====================================================================================================

================================================================================
Allele \ Locus      P46-700   P46-600   P46-550   P46-500   P46-450   P46-250   
================================================================================
Allele 0                                          0.5774    1.0000              
Allele 1            1.0000    1.0000    1.0000    0.4226              1.0000    
================================================================================


Summary Statistics :


   ***********************************************************************************
   **                                                                               **
   **              Summary of Genic Variation Statistics for All Loci               **
   **          [See Nei (1987) Molecular Evolutionary Genetics (p. 176-187)]        **
   **                                                                               **
   ***********************************************************************************


============================================================
Locus     Sample Size  na*       ne*       h*        I*        
============================================================
 P6-1500           6    1.0000    1.0000    0.0000    0.0000
 P6-1200           6    1.0000    1.0000    0.0000    0.0000
 P6-1000           6    1.0000    1.0000    0.0000    0.0000
 P6-850            6    1.0000    1.0000    0.0000    0.0000
 P6-800            6    1.0000    1.0000    0.0000    0.0000
 P6-750            6    1.0000    1.0000    0.0000    0.0000
 P6-700            6    1.0000    1.0000    0.0000    0.0000
 P6-600            6    1.0000    1.0000    0.0000    0.0000
 P6-500            6    2.0000    1.9533    0.4880    0.6811
 P6-450            6    1.0000    1.0000    0.0000    0.0000
 P6-400            6    2.0000    1.9348    0.4832    0.6762
 P6-300            6    1.0000    1.0000    0.0000    0.0000
 P11-1200          6    1.0000    1.0000    0.0000    0.0000
 P11-1000          6    2.0000    1.1892    0.1591    0.2958
 P11-800           6    1.0000    1.0000    0.0000    0.0000
 P11-700           6    1.0000    1.0000    0.0000    0.0000
 P11-600           6    1.0000    1.0000    0.0000    0.0000
 P11-550           6    1.0000    1.0000    0.0000    0.0000
 P11-500           6    1.0000    1.0000    0.0000    0.0000
 P11-400           6    1.0000    1.0000    0.0000    0.0000
 P11-300           6    2.0000    1.9533    0.4880    0.6811
 P11-200           6    2.0000    1.9348    0.4832    0.6762
 P12-1700          6    2.0000    1.9533    0.4880    0.6811
 P12-1500          6    1.0000    1.0000    0.0000    0.0000
 P12-1000          6    1.0000    1.0000    0.0000    0.0000
 P12-800           6    1.0000    1.0000    0.0000    0.0000
 P12-750           6    1.0000    1.0000    0.0000    0.0000
 P12-600           6    2.0000    1.9533    0.4880    0.6811
 P12-500           6    1.0000    1.0000    0.0000    0.0000
 P12-400           6    1.0000    1.0000    0.0000    0.0000
 P14-2000          6    1.0000    1.0000    0.0000    0.0000
 P14-1800          6    1.0000    1.0000    0.0000    0.0000
 P14-1500          6    2.0000    1.7071    0.4142    0.6047
 P14-1000          6    1.0000    1.0000    0.0000    0.0000
 P14-800           6    2.0000    1.9533    0.4880    0.6811
 P14-750           6    1.0000    1.0000    0.0000    0.0000
 P14-600           6    2.0000    1.9348    0.4832    0.6762
 P14-500           6    1.0000    1.0000    0.0000    0.0000
 P14-400           6    1.0000    1.0000    0.0000    0.0000
 P14-300           6    2.0000    1.7071    0.4142    0.6047
 P17-1500          6    1.0000    1.0000    0.0000    0.0000
 P17-1400          6    1.0000    1.0000    0.0000    0.0000
 P17-1000          6    1.0000    1.0000    0.0000    0.0000
 P17-750           6    2.0000    1.4279    0.2997    0.4767
 P17-700           6    1.0000    1.0000    0.0000    0.0000
 P17-600           6    1.0000    1.0000    0.0000    0.0000
 P17-500           6    2.0000    1.9533    0.4880    0.6811
 P17-400           6    1.0000    1.0000    0.0000    0.0000
 P17-350           6    2.0000    1.1892    0.1591    0.2958
 P17-300           6    1.0000    1.0000    0.0000    0.0000
 P18-2000          6    1.0000    1.0000    0.0000    0.0000
 P18-1800          6    2.0000    1.9348    0.4832    0.6762
 P18-1400          6    1.0000    1.0000    0.0000    0.0000
 P18-1100          6    1.0000    1.0000    0.0000    0.0000
 P18-1000          6    1.0000    1.0000    0.0000    0.0000
 P18-800           6    1.0000    1.0000    0.0000    0.0000
 P18-750           6    1.0000    1.0000    0.0000    0.0000
 P18-700           6    2.0000    1.7071    0.4142    0.6047
 P18-600           6    1.0000    1.0000    0.0000    0.0000
 P18-500           6    1.0000    1.0000    0.0000    0.0000
 P18-400           6    1.0000    1.0000    0.0000    0.0000
 P18-300           6    2.0000    1.9533    0.4880    0.6811
 P19-1600          6    1.0000    1.0000    0.0000    0.0000
 P19-1500          6    1.0000    1.0000    0.0000    0.0000
 P19-1400          6    2.0000    1.9348    0.4832    0.6762
 P19-1100          6    1.0000    1.0000    0.0000    0.0000
 P19-1000          6    2.0000    1.7071    0.4142    0.6047
 P19-850           6    1.0000    1.0000    0.0000    0.0000
 P19-750           6    1.0000    1.0000    0.0000    0.0000
 P19-650           6    1.0000    1.0000    0.0000    0.0000
 P19-550           6    2.0000    1.9348    0.4832    0.6762
 P19-450           6    1.0000    1.0000    0.0000    0.0000
 P19-250           6    1.0000    1.0000    0.0000    0.0000
 P20-2000          6    1.0000    1.0000    0.0000    0.0000
 P20-1800          6    1.0000    1.0000    0.0000    0.0000
 P20-1500          6    1.0000    1.0000    0.0000    0.0000
 P20-1400          6    2.0000    1.1892    0.1591    0.2958
 P20-1200          6    1.0000    1.0000    0.0000    0.0000
 P20-1000          6    1.0000    1.0000    0.0000    0.0000
 P20-900           6    2.0000    1.9533    0.4880    0.6811
 P20-800           6    1.0000    1.0000    0.0000    0.0000
 P20-750           6    1.0000    1.0000    0.0000    0.0000
 P20-650           6    1.0000    1.0000    0.0000    0.0000
 P20-600           6    1.0000    1.0000    0.0000    0.0000
 P20-500           6    2.0000    1.4279    0.2997    0.4767
 P21-2200          6    1.0000    1.0000    0.0000    0.0000
 P21-2000          6    1.0000    1.0000    0.0000    0.0000
 P21-1800          6    2.0000    1.9348    0.4832    0.6762
 P21-1500          6    2.0000    1.9348    0.4832    0.6762
 P21-1400          6    1.0000    1.0000    0.0000    0.0000
 P21-1200          6    1.0000    1.0000    0.0000    0.0000
 P21-1000          6    1.0000    1.0000    0.0000    0.0000
 P21-800           6    1.0000    1.0000    0.0000    0.0000
 P21-750           6    1.0000    1.0000    0.0000    0.0000
 P21-600           6    2.0000    1.7071    0.4142    0.6047
 P21-500           6    1.0000    1.0000    0.0000    0.0000
 P21-400           6    1.0000    1.0000    0.0000    0.0000
 P21-350           6    2.0000    1.9533    0.4880    0.6811
 P23-2200          6    1.0000    1.0000    0.0000    0.0000
 P23-2000          6    1.0000    1.0000    0.0000    0.0000
 P23-1500          6    2.0000    1.9348    0.4832    0.6762
 P23-1400          6    1.0000    1.0000    0.0000    0.0000
 P23-1200          6    1.0000    1.0000    0.0000    0.0000
 P23-1100          6    1.0000    1.0000    0.0000    0.0000
 P23-1000          6    1.0000    1.0000    0.0000    0.0000
 P23-900           6    1.0000    1.0000    0.0000    0.0000
 P23-800           6    1.0000    1.0000    0.0000    0.0000
 P23-750           6    2.0000    1.9348    0.4832    0.6762
 P23-600           6    1.0000    1.0000    0.0000    0.0000
 P23-500           6    2.0000    1.9348    0.4832    0.6762
 P23-400           6    1.0000    1.0000    0.0000    0.0000
 P24-1500          6    1.0000    1.0000    0.0000    0.0000
 P24-1200          6    1.0000    1.0000    0.0000    0.0000
 P24-1000          6    1.0000    1.0000    0.0000    0.0000
 P24-750           6    1.0000    1.0000    0.0000    0.0000
 P24-600           6    1.0000    1.0000    0.0000    0.0000
 P24-550           6    1.0000    1.0000    0.0000    0.0000
 P24-500           6    1.0000    1.0000    0.0000    0.0000
 P24-400           6    1.0000    1.0000    0.0000    0.0000
 P24-300           6    1.0000    1.0000    0.0000    0.0000
 P31-1500          6    1.0000    1.0000    0.0000    0.0000
 P31-1200          6    1.0000    1.0000    0.0000    0.0000
 P31-1100          6    1.0000    1.0000    0.0000    0.0000
 P31-1000          6    2.0000    1.9533    0.4880    0.6811
 P31-800           6    1.0000    1.0000    0.0000    0.0000
 P31-750           6    1.0000    1.0000    0.0000    0.0000
 P31-700           6    1.0000    1.0000    0.0000    0.0000
 P31-600           6    2.0000    1.7071    0.4142    0.6047
 P31-550           6    2.0000    1.9533    0.4880    0.6811
 P31-500           6    1.0000    1.0000    0.0000    0.0000
 P31-450           6    1.0000    1.0000    0.0000    0.0000
 P31-350           6    1.0000    1.0000    0.0000    0.0000
 P32-1500          6    1.0000    1.0000    0.0000    0.0000
 P32-1400          6    1.0000    1.0000    0.0000    0.0000
 P32-1200          6    1.0000    1.0000    0.0000    0.0000
 P32-1100          6    1.0000    1.0000    0.0000    0.0000
 P32-1000          6    1.0000    1.0000    0.0000    0.0000
 P32-900           6    2.0000    1.9348    0.4832    0.6762
 P32-800           6    1.0000    1.0000    0.0000    0.0000
 P32-750           6    1.0000    1.0000    0.0000    0.0000
 P32-600           6    2.0000    1.4279    0.2997    0.4767
 P32-550           6    1.0000    1.0000    0.0000    0.0000
 P32-450           6    2.0000    1.9533    0.4880    0.6811
 P34-1400          6    1.0000    1.0000    0.0000    0.0000
 P34-1200          6    1.0000    1.0000    0.0000    0.0000
 P34-1100          6    1.0000    1.0000    0.0000    0.0000
 P34-1000          6    1.0000    1.0000    0.0000    0.0000
 P34-850           6    1.0000    1.0000    0.0000    0.0000
 P34-800           6    1.0000    1.0000    0.0000    0.0000
 P34-750           6    1.0000    1.0000    0.0000    0.0000
 P34-700           6    2.0000    1.7071    0.4142    0.6047
 P34-600           6    1.0000    1.0000    0.0000    0.0000
 P34-500           6    1.0000    1.0000    0.0000    0.0000
 P34-400           6    2.0000    1.7071    0.4142    0.6047
 P35-1800          6    2.0000    1.7071    0.4142    0.6047
 P35-1500          6    2.0000    1.7071    0.4142    0.6047
 P35-1300          6    1.0000    1.0000    0.0000    0.0000
 P35-1200          6    1.0000    1.0000    0.0000    0.0000
 P35-1000          6    1.0000    1.0000    0.0000    0.0000
 P35-850           6    1.0000    1.0000    0.0000    0.0000
 P35-800           6    2.0000    1.7071    0.4142    0.6047
 P35-750           6    2.0000    1.7071    0.4142    0.6047
 P35-700           6    1.0000    1.0000    0.0000    0.0000
 P35-600           6    1.0000    1.0000    0.0000    0.0000
 P35-500           6    2.0000    1.9533    0.4880    0.6811
 P35-400           6    2.0000    1.9533    0.4880    0.6811
 P35-350           6    1.0000    1.0000    0.0000    0.0000
 P35-300           6    1.0000    1.0000    0.0000    0.0000
 P36-1800          6    1.0000    1.0000    0.0000    0.0000
 P36-1500          6    1.0000    1.0000    0.0000    0.0000
 P36-1200          6    2.0000    1.4279    0.2997    0.4767
 P36-1000          6    1.0000    1.0000    0.0000    0.0000
 P36-850           6    1.0000    1.0000    0.0000    0.0000
 P36-750           6    1.0000    1.0000    0.0000    0.0000
 P36-650           6    1.0000    1.0000    0.0000    0.0000
 P36-600           6    1.0000    1.0000    0.0000    0.0000
 P36-550           6    2.0000    1.7071    0.4142    0.6047
 P36-500           6    2.0000    1.7071    0.4142    0.6047
 P36-450           6    1.0000    1.0000    0.0000    0.0000
 P36-400           6    1.0000    1.0000    0.0000    0.0000
 P36-300           6    1.0000    1.0000    0.0000    0.0000
 P38-1400          6    1.0000    1.0000    0.0000    0.0000
 P38-1200          6    1.0000    1.0000    0.0000    0.0000
 P38-1000          6    1.0000    1.0000    0.0000    0.0000
 P38-800           6    2.0000    1.4279    0.2997    0.4767
 P38-750           6    2.0000    1.9533    0.4880    0.6811
 P38-650           6    1.0000    1.0000    0.0000    0.0000
 P38-600           6    2.0000    1.9533    0.4880    0.6811
 P38-500           6    1.0000    1.0000    0.0000    0.0000
 P38-450           6    2.0000    1.7071    0.4142    0.6047
 P38-200           6    1.0000    1.0000    0.0000    0.0000
 P40-1100          6    1.0000    1.0000    0.0000    0.0000
 P40-1000          6    1.0000    1.0000    0.0000    0.0000
 P40-750           6    1.0000    1.0000    0.0000    0.0000
 P40-700           6    1.0000    1.0000    0.0000    0.0000
 P40-600           6    2.0000    1.7071    0.4142    0.6047
 P40-550           6    1.0000    1.0000    0.0000    0.0000
 P40-500           6    1.0000    1.0000    0.0000    0.0000
 P40-400           6    1.0000    1.0000    0.0000    0.0000
 P40-250           6    2.0000    1.4279    0.2997    0.4767
 P43-1500          6    1.0000    1.0000    0.0000    0.0000
 P43-1300          6    1.0000    1.0000    0.0000    0.0000
 P43-1100          6    1.0000    1.0000    0.0000    0.0000
 P43-1000          6    1.0000    1.0000    0.0000    0.0000
 P43-800           6    1.0000    1.0000    0.0000    0.0000
 P43-750           6    1.0000    1.0000    0.0000    0.0000
 P43-700           6    2.0000    1.9533    0.4880    0.6811
 P43-550           6    2.0000    1.4279    0.2997    0.4767
 P43-400           6    2.0000    1.9533    0.4880    0.6811
 P43-350           6    1.0000    1.0000    0.0000    0.0000
 P43-200           6    1.0000    1.0000    0.0000    0.0000
 P46-1800          6    1.0000    1.0000    0.0000    0.0000
 P46-1500          6    2.0000    1.4279    0.2997    0.4767
 P46-1200          6    1.0000    1.0000    0.0000    0.0000
 P46-1000          6    1.0000    1.0000    0.0000    0.0000
 P46-800           6    1.0000    1.0000    0.0000    0.0000
 P46-700           6    1.0000    1.0000    0.0000    0.0000
 P46-600           6    1.0000    1.0000    0.0000    0.0000
 P46-550           6    1.0000    1.0000    0.0000    0.0000
 P46-500           6    2.0000    1.9533    0.4880    0.6811
 P46-450           6    1.0000    1.0000    0.0000    0.0000
 P46-250           6    1.0000    1.0000    0.0000    0.0000

Mean               6    1.2613    1.2011    0.1107    0.1596
St. Dev                 0.4403    0.3582    0.1920    0.2739
============================================================
* na = Observed number of alleles
* ne = Effective number of alleles [Kimura and Crow (1964)]
* h = Nei's (1973) gene diversity
* I = Shannon's Information index [Lewontin (1972)]

The number of polymorphic loci is :     58
The percentage of polymorphic loci is : 26.13 %


*****************************************************************************************************************


Population ID :      6
Population name :      HJ

Gene Frequency :
====================================================================================================
Allele \ Locus      P6-1500   P6-1200   P6-1000   P6-850    P6-800    P6-750    P6-700    P6-600    
====================================================================================================
Allele 0            1.0000    0.6742              1.0000    0.3015    0.3015    1.0000    0.3015    
Allele 1                      0.3258    1.0000              0.6985    0.6985              0.6985    
====================================================================================================

====================================================================================================
Allele \ Locus      P6-500    P6-450    P6-400    P6-300    P11-1200  P11-1000  P11-800   P11-700   
====================================================================================================
Allele 0            1.0000    0.9045              1.0000    1.0000    1.0000              0.7385    
Allele 1                      0.0955    1.0000                                  1.0000    0.2615    
====================================================================================================

====================================================================================================
Allele \ Locus      P11-600   P11-550   P11-500   P11-400   P11-300   P11-200   P12-1700  P12-1500  
====================================================================================================
Allele 0                                1.0000    1.0000    0.9045              1.0000    1.0000    
Allele 1            1.0000    1.0000                        0.0955    1.0000                        
====================================================================================================

====================================================================================================
Allele \ Locus      P12-1000  P12-800   P12-750   P12-600   P12-500   P12-400   P14-2000  P14-1800  
====================================================================================================
Allele 0            0.7977              0.8528              0.5222    0.9535    1.0000    1.0000    
Allele 1            0.2023    1.0000    0.1472    1.0000    0.4778    0.0465                        
====================================================================================================

====================================================================================================
Allele \ Locus      P14-1500  P14-1000  P14-800   P14-750   P14-600   P14-500   P14-400   P14-300   
====================================================================================================
Allele 0            1.0000                                  1.0000    0.7977    0.7385    1.0000    
Allele 1                      1.0000    1.0000    1.0000              0.2023    0.2615              
====================================================================================================

====================================================================================================
Allele \ Locus      P17-1500  P17-1400  P17-1000  P17-750   P17-700   P17-600   P17-500   P17-400   
====================================================================================================
Allele 0            1.0000    1.0000    0.5222    1.0000    0.4264    1.0000                        
Allele 1                                0.4778              0.5736              1.0000    1.0000    
====================================================================================================

====================================================================================================
Allele \ Locus      P17-350   P17-300   P18-2000  P18-1800  P18-1400  P18-1100  P18-1000  P18-800   
====================================================================================================
Allele 0            1.0000    0.3015    1.0000    0.6030              1.0000              1.0000    
Allele 1                      0.6985              0.3970    1.0000              1.0000              
====================================================================================================

====================================================================================================
Allele \ Locus      P18-750   P18-700   P18-600   P18-500   P18-400   P18-300   P19-1600  P19-1500  
====================================================================================================
Allele 0                      0.7977    0.4264    0.6742    0.9045    0.9535    1.0000    1.0000    
Allele 1            1.0000    0.2023    0.5736    0.3258    0.0955    0.0465                        
====================================================================================================

====================================================================================================
Allele \ Locus      P19-1400  P19-1100  P19-1000  P19-850   P19-750   P19-650   P19-550   P19-450   
====================================================================================================
Allele 0            0.4264    1.0000    0.4264              0.6030    1.0000    0.7977    1.0000    
Allele 1            0.5736              0.5736    1.0000    0.3970              0.2023              
====================================================================================================

====================================================================================================
Allele \ Locus      P19-250   P20-2000  P20-1800  P20-1500  P20-1400  P20-1200  P20-1000  P20-900   
====================================================================================================
Allele 0                      1.0000    1.0000    0.4264    1.0000    0.6030              0.7385    
Allele 1            1.0000                        0.5736              0.3970    1.0000    0.2615    
====================================================================================================

====================================================================================================
Allele \ Locus      P20-800   P20-750   P20-650   P20-600   P20-500   P21-2200  P21-2000  P21-1800  
====================================================================================================
Allele 0            0.4264    1.0000    1.0000    1.0000    1.0000    1.0000    0.9045              
Allele 1            0.5736                                                      0.0955    1.0000    
====================================================================================================

====================================================================================================
Allele \ Locus      P21-1500  P21-1400  P21-1200  P21-1000  P21-800   P21-750   P21-600   P21-500   
====================================================================================================
Allele 0            0.6030    1.0000    1.0000              1.0000    0.4264              0.7977    
Allele 1            0.3970                        1.0000              0.5736    1.0000    0.2023    
====================================================================================================

====================================================================================================
Allele \ Locus      P21-400   P21-350   P23-2200  P23-2000  P23-1500  P23-1400  P23-1200  P23-1100  
====================================================================================================
Allele 0            1.0000    1.0000    1.0000    1.0000    1.0000    1.0000    0.9535    0.5222    
Allele 1                                                                        0.0465    0.4778    
====================================================================================================

====================================================================================================
Allele \ Locus      P23-1000  P23-900   P23-800   P23-750   P23-600   P23-500   P23-400   P24-1500  
====================================================================================================
Allele 0            0.6742              0.9535              1.0000                        1.0000    
Allele 1            0.3258    1.0000    0.0465    1.0000              1.0000    1.0000              
====================================================================================================

====================================================================================================
Allele \ Locus      P24-1200  P24-1000  P24-750   P24-600   P24-550   P24-500   P24-400   P24-300   
====================================================================================================
Allele 0                      1.0000    0.9535              0.8528              0.7977    0.8528    
Allele 1            1.0000              0.0465    1.0000    0.1472    1.0000    0.2023    0.1472    
====================================================================================================

====================================================================================================
Allele \ Locus      P31-1500  P31-1200  P31-1100  P31-1000  P31-800   P31-750   P31-700   P31-600   
====================================================================================================
Allele 0            1.0000    1.0000              0.7977    1.0000              1.0000              
Allele 1                                1.0000    0.2023              1.0000              1.0000    
====================================================================================================

====================================================================================================
Allele \ Locus      P31-550   P31-500   P31-450   P31-350   P32-1500  P32-1400  P32-1200  P32-1100  
====================================================================================================
Allele 0                      0.8528    0.3015              1.0000    1.0000    0.6030    0.9535    
Allele 1            1.0000    0.1472    0.6985    1.0000                        0.3970    0.0465    
====================================================================================================

====================================================================================================
Allele \ Locus      P32-1000  P32-900   P32-800   P32-750   P32-600   P32-550   P32-450   P34-1400  
====================================================================================================
Allele 0            1.0000    1.0000    1.0000    0.4264              0.9535    0.6742    1.0000    
Allele 1                                          0.5736    1.0000    0.0465    0.3258              
====================================================================================================

====================================================================================================
Allele \ Locus      P34-1200  P34-1100  P34-1000  P34-850   P34-800   P34-750   P34-700   P34-600   
====================================================================================================
Allele 0            1.0000    0.9045    0.4264    1.0000              1.0000    0.3015              
Allele 1                      0.0955    0.5736              1.0000              0.6985    1.0000    
====================================================================================================

====================================================================================================
Allele \ Locus      P34-500   P34-400   P35-1800  P35-1500  P35-1300  P35-1200  P35-1000  P35-850   
====================================================================================================
Allele 0            0.6742    0.3015    1.0000    1.0000    1.0000    1.0000              1.0000    
Allele 1            0.3258    0.6985                                            1.0000              
====================================================================================================

====================================================================================================
Allele \ Locus      P35-800   P35-750   P35-700   P35-600   P35-500   P35-400   P35-350   P35-300   
====================================================================================================
Allele 0                      1.0000    0.7977    1.0000    0.4264    0.7385    1.0000    0.3015    
Allele 1            1.0000              0.2023              0.5736    0.2615              0.6985    
====================================================================================================

====================================================================================================
Allele \ Locus      P36-1800  P36-1500  P36-1200  P36-1000  P36-850   P36-750   P36-650   P36-600   
====================================================================================================
Allele 0            0.7977    1.0000    0.9045              1.0000    0.9045    1.0000              
Allele 1            0.2023              0.0955    1.0000              0.0955              1.0000    
====================================================================================================

====================================================================================================
Allele \ Locus      P36-550   P36-500   P36-450   P36-400   P36-300   P38-1400  P38-1200  P38-1000  
====================================================================================================
Allele 0            1.0000              1.0000    0.9535    1.0000              1.0000    1.0000    
Allele 1                      1.0000              0.0465              1.0000                        
====================================================================================================

====================================================================================================
Allele \ Locus      P38-800   P38-750   P38-650   P38-600   P38-500   P38-450   P38-200   P40-1100  
====================================================================================================
Allele 0            0.9045    0.4264    0.7977    0.3015    0.8528              0.5222    1.0000    
Allele 1            0.0955    0.5736    0.2023    0.6985    0.1472    1.0000    0.4778              
====================================================================================================

====================================================================================================
Allele \ Locus      P40-1000  P40-750   P40-700   P40-600   P40-550   P40-500   P40-400   P40-250   
====================================================================================================
Allele 0                      1.0000                        0.7977    1.0000    1.0000    1.0000    
Allele 1            1.0000              1.0000    1.0000    0.2023                                  
====================================================================================================

====================================================================================================
Allele \ Locus      P43-1500  P43-1300  P43-1100  P43-1000  P43-800   P43-750   P43-700   P43-550   
====================================================================================================
Allele 0            1.0000              0.6030    0.9535              1.0000    0.3015              
Allele 1                      1.0000    0.3970    0.0465    1.0000              0.6985    1.0000    
====================================================================================================

====================================================================================================
Allele \ Locus      P43-400   P43-350   P43-200   P46-1800  P46-1500  P46-1200  P46-1000  P46-800   
====================================================================================================
Allele 0            0.7385    1.0000    0.3015    0.6742    1.0000    0.4264              1.0000    
Allele 1            0.2615              0.6985    0.3258              0.5736    1.0000              
====================================================================================================

================================================================================
Allele \ Locus      P46-700   P46-600   P46-550   P46-500   P46-450   P46-250   
================================================================================
Allele 0            0.6030    1.0000    0.4264              0.3015    0.7977    
Allele 1            0.3970              0.5736    1.0000    0.6985    0.2023    
================================================================================


Summary Statistics :


   ***********************************************************************************
   **                                                                               **
   **              Summary of Genic Variation Statistics for All Loci               **
   **          [See Nei (1987) Molecular Evolutionary Genetics (p. 176-187)]        **
   **                                                                               **
   ***********************************************************************************


============================================================
Locus     Sample Size  na*       ne*       h*        I*        
============================================================
 P6-1500          11    1.0000    1.0000    0.0000    0.0000
 P6-1200          11    2.0000    1.7835    0.4393    0.6312
 P6-1000          11    1.0000    1.0000    0.0000    0.0000
 P6-850           11    1.0000    1.0000    0.0000    0.0000
 P6-800           11    2.0000    1.7277    0.4212    0.6121
 P6-750           11    2.0000    1.7277    0.4212    0.6121
 P6-700           11    1.0000    1.0000    0.0000    0.0000
 P6-600           11    2.0000    1.7277    0.4212    0.6121
 P6-500           11    1.0000    1.0000    0.0000    0.0000
 P6-450           11    2.0000    1.2088    0.1727    0.3150
 P6-400           11    1.0000    1.0000    0.0000    0.0000
 P6-300           11    1.0000    1.0000    0.0000    0.0000
 P11-1200         11    1.0000    1.0000    0.0000    0.0000
 P11-1000         11    1.0000    1.0000    0.0000    0.0000
 P11-800          11    1.0000    1.0000    0.0000    0.0000
 P11-700          11    2.0000    1.6292    0.3862    0.5746
 P11-600          11    1.0000    1.0000    0.0000    0.0000
 P11-550          11    1.0000    1.0000    0.0000    0.0000
 P11-500          11    1.0000    1.0000    0.0000    0.0000
 P11-400          11    1.0000    1.0000    0.0000    0.0000
 P11-300          11    2.0000    1.2088    0.1727    0.3150
 P11-200          11    1.0000    1.0000    0.0000    0.0000
 P12-1700         11    1.0000    1.0000    0.0000    0.0000
 P12-1500         11    1.0000    1.0000    0.0000    0.0000
 P12-1000         11    2.0000    1.4765    0.3227    0.5035
 P12-800          11    1.0000    1.0000    0.0000    0.0000
 P12-750          11    2.0000    1.3352    0.2511    0.4178
 P12-600          11    1.0000    1.0000    0.0000    0.0000
 P12-500          11    2.0000    1.9961    0.4990    0.6922
 P12-400          11    2.0000    1.0974    0.0887    0.1882
 P14-2000         11    1.0000    1.0000    0.0000    0.0000
 P14-1800         11    1.0000    1.0000    0.0000    0.0000
 P14-1500         11    1.0000    1.0000    0.0000    0.0000
 P14-1000         11    1.0000    1.0000    0.0000    0.0000
 P14-800          11    1.0000    1.0000    0.0000    0.0000
 P14-750          11    1.0000    1.0000    0.0000    0.0000
 P14-600          11    1.0000    1.0000    0.0000    0.0000
 P14-500          11    2.0000    1.4765    0.3227    0.5035
 P14-400          11    2.0000    1.6292    0.3862    0.5746
 P14-300          11    1.0000    1.0000    0.0000    0.0000
 P17-1500         11    1.0000    1.0000    0.0000    0.0000
 P17-1400         11    1.0000    1.0000    0.0000    0.0000
 P17-1000         11    2.0000    1.9961    0.4990    0.6922
 P17-750          11    1.0000    1.0000    0.0000    0.0000
 P17-700          11    2.0000    1.9576    0.4892    0.6823
 P17-600          11    1.0000    1.0000    0.0000    0.0000
 P17-500          11    1.0000    1.0000    0.0000    0.0000
 P17-400          11    1.0000    1.0000    0.0000    0.0000
 P17-350          11    1.0000    1.0000    0.0000    0.0000
 P17-300          11    2.0000    1.7277    0.4212    0.6121
 P18-2000         11    1.0000    1.0000    0.0000    0.0000
 P18-1800         11    2.0000    1.9185    0.4788    0.6718
 P18-1400         11    1.0000    1.0000    0.0000    0.0000
 P18-1100         11    1.0000    1.0000    0.0000    0.0000
 P18-1000         11    1.0000    1.0000    0.0000    0.0000
 P18-800          11    1.0000    1.0000    0.0000    0.0000
 P18-750          11    1.0000    1.0000    0.0000    0.0000
 P18-700          11    2.0000    1.4765    0.3227    0.5035
 P18-600          11    2.0000    1.9576    0.4892    0.6823
 P18-500          11    2.0000    1.7835    0.4393    0.6312
 P18-400          11    2.0000    1.2088    0.1727    0.3150
 P18-300          11    2.0000    1.0974    0.0887    0.1882
 P19-1600         11    1.0000    1.0000    0.0000    0.0000
 P19-1500         11    1.0000    1.0000    0.0000    0.0000
 P19-1400         11    2.0000    1.9576    0.4892    0.6823
 P19-1100         11    1.0000    1.0000    0.0000    0.0000
 P19-1000         11    2.0000    1.9576    0.4892    0.6823
 P19-850          11    1.0000    1.0000    0.0000    0.0000
 P19-750          11    2.0000    1.9185    0.4788    0.6718
 P19-650          11    1.0000    1.0000    0.0000    0.0000
 P19-550          11    2.0000    1.4765    0.3227    0.5035
 P19-450          11    1.0000    1.0000    0.0000    0.0000
 P19-250          11    1.0000    1.0000    0.0000    0.0000
 P20-2000         11    1.0000    1.0000    0.0000    0.0000
 P20-1800         11    1.0000    1.0000    0.0000    0.0000
 P20-1500         11    2.0000    1.9576    0.4892    0.6823
 P20-1400         11    1.0000    1.0000    0.0000    0.0000
 P20-1200         11    2.0000    1.9185    0.4788    0.6718
 P20-1000         11    1.0000    1.0000    0.0000    0.0000
 P20-900          11    2.0000    1.6292    0.3862    0.5746
 P20-800          11    2.0000    1.9576    0.4892    0.6823
 P20-750          11    1.0000    1.0000    0.0000    0.0000
 P20-650          11    1.0000    1.0000    0.0000    0.0000
 P20-600          11    1.0000    1.0000    0.0000    0.0000
 P20-500          11    1.0000    1.0000    0.0000    0.0000
 P21-2200         11    1.0000    1.0000    0.0000    0.0000
 P21-2000         11    2.0000    1.2088    0.1727    0.3150
 P21-1800         11    1.0000    1.0000    0.0000    0.0000
 P21-1500         11    2.0000    1.9185    0.4788    0.6718
 P21-1400         11    1.0000    1.0000    0.0000    0.0000
 P21-1200         11    1.0000    1.0000    0.0000    0.0000
 P21-1000         11    1.0000    1.0000    0.0000    0.0000
 P21-800          11    1.0000    1.0000    0.0000    0.0000
 P21-750          11    2.0000    1.9576    0.4892    0.6823
 P21-600          11    1.0000    1.0000    0.0000    0.0000
 P21-500          11    2.0000    1.4765    0.3227    0.5035
 P21-400          11    1.0000    1.0000    0.0000    0.0000
 P21-350          11    1.0000    1.0000    0.0000    0.0000
 P23-2200         11    1.0000    1.0000    0.0000    0.0000
 P23-2000         11    1.0000    1.0000    0.0000    0.0000
 P23-1500         11    1.0000    1.0000    0.0000    0.0000
 P23-1400         11    1.0000    1.0000    0.0000    0.0000
 P23-1200         11    2.0000    1.0974    0.0887    0.1882
 P23-1100         11    2.0000    1.9961    0.4990    0.6922
 P23-1000         11    2.0000    1.7835    0.4393    0.6312
 P23-900          11    1.0000    1.0000    0.0000    0.0000
 P23-800          11    2.0000    1.0974    0.0887    0.1882
 P23-750          11    1.0000    1.0000    0.0000    0.0000
 P23-600          11    1.0000    1.0000    0.0000    0.0000
 P23-500          11    1.0000    1.0000    0.0000    0.0000
 P23-400          11    1.0000    1.0000    0.0000    0.0000
 P24-1500         11    1.0000    1.0000    0.0000    0.0000
 P24-1200         11    1.0000    1.0000    0.0000    0.0000
 P24-1000         11    1.0000    1.0000    0.0000    0.0000
 P24-750          11    2.0000    1.0974    0.0887    0.1882
 P24-600          11    1.0000    1.0000    0.0000    0.0000
 P24-550          11    2.0000    1.3352    0.2511    0.4178
 P24-500          11    1.0000    1.0000    0.0000    0.0000
 P24-400          11    2.0000    1.4765    0.3227    0.5035
 P24-300          11    2.0000    1.3352    0.2511    0.4178
 P31-1500         11    1.0000    1.0000    0.0000    0.0000
 P31-1200         11    1.0000    1.0000    0.0000    0.0000
 P31-1100         11    1.0000    1.0000    0.0000    0.0000
 P31-1000         11    2.0000    1.4765    0.3227    0.5035
 P31-800          11    1.0000    1.0000    0.0000    0.0000
 P31-750          11    1.0000    1.0000    0.0000    0.0000
 P31-700          11    1.0000    1.0000    0.0000    0.0000
 P31-600          11    1.0000    1.0000    0.0000    0.0000
 P31-550          11    1.0000    1.0000    0.0000    0.0000
 P31-500          11    2.0000    1.3352    0.2511    0.4178
 P31-450          11    2.0000    1.7277    0.4212    0.6121
 P31-350          11    1.0000    1.0000    0.0000    0.0000
 P32-1500         11    1.0000    1.0000    0.0000    0.0000
 P32-1400         11    1.0000    1.0000    0.0000    0.0000
 P32-1200         11    2.0000    1.9185    0.4788    0.6718
 P32-1100         11    2.0000    1.0974    0.0887    0.1882
 P32-1000         11    1.0000    1.0000    0.0000    0.0000
 P32-900          11    1.0000    1.0000    0.0000    0.0000
 P32-800          11    1.0000    1.0000    0.0000    0.0000
 P32-750          11    2.0000    1.9576    0.4892    0.6823
 P32-600          11    1.0000    1.0000    0.0000    0.0000
 P32-550          11    2.0000    1.0974    0.0887    0.1882
 P32-450          11    2.0000    1.7835    0.4393    0.6312
 P34-1400         11    1.0000    1.0000    0.0000    0.0000
 P34-1200         11    1.0000    1.0000    0.0000    0.0000
 P34-1100         11    2.0000    1.2088    0.1727    0.3150
 P34-1000         11    2.0000    1.9576    0.4892    0.6823
 P34-850          11    1.0000    1.0000    0.0000    0.0000
 P34-800          11    1.0000    1.0000    0.0000    0.0000
 P34-750          11    1.0000    1.0000    0.0000    0.0000
 P34-700          11    2.0000    1.7277    0.4212    0.6121
 P34-600          11    1.0000    1.0000    0.0000    0.0000
 P34-500          11    2.0000    1.7835    0.4393    0.6312
 P34-400          11    2.0000    1.7277    0.4212    0.6121
 P35-1800         11    1.0000    1.0000    0.0000    0.0000
 P35-1500         11    1.0000    1.0000    0.0000    0.0000
 P35-1300         11    1.0000    1.0000    0.0000    0.0000
 P35-1200         11    1.0000    1.0000    0.0000    0.0000
 P35-1000         11    1.0000    1.0000    0.0000    0.0000
 P35-850          11    1.0000    1.0000    0.0000    0.0000
 P35-800          11    1.0000    1.0000    0.0000    0.0000
 P35-750          11    1.0000    1.0000    0.0000    0.0000
 P35-700          11    2.0000    1.4765    0.3227    0.5035
 P35-600          11    1.0000    1.0000    0.0000    0.0000
 P35-500          11    2.0000    1.9576    0.4892    0.6823
 P35-400          11    2.0000    1.6292    0.3862    0.5746
 P35-350          11    1.0000    1.0000    0.0000    0.0000
 P35-300          11    2.0000    1.7277    0.4212    0.6121
 P36-1800         11    2.0000    1.4765    0.3227    0.5035
 P36-1500         11    1.0000    1.0000    0.0000    0.0000
 P36-1200         11    2.0000    1.2088    0.1727    0.3150
 P36-1000         11    1.0000    1.0000    0.0000    0.0000
 P36-850          11    1.0000    1.0000    0.0000    0.0000
 P36-750          11    2.0000    1.2088    0.1727    0.3150
 P36-650          11    1.0000    1.0000    0.0000    0.0000
 P36-600          11    1.0000    1.0000    0.0000    0.0000
 P36-550          11    1.0000    1.0000    0.0000    0.0000
 P36-500          11    1.0000    1.0000    0.0000    0.0000
 P36-450          11    1.0000    1.0000    0.0000    0.0000
 P36-400          11    2.0000    1.0974    0.0887    0.1882
 P36-300          11    1.0000    1.0000    0.0000    0.0000
 P38-1400         11    1.0000    1.0000    0.0000    0.0000
 P38-1200         11    1.0000    1.0000    0.0000    0.0000
 P38-1000         11    1.0000    1.0000    0.0000    0.0000
 P38-800          11    2.0000    1.2088    0.1727    0.3150
 P38-750          11    2.0000    1.9576    0.4892    0.6823
 P38-650          11    2.0000    1.4765    0.3227    0.5035
 P38-600          11    2.0000    1.7277    0.4212    0.6121
 P38-500          11    2.0000    1.3352    0.2511    0.4178
 P38-450          11    1.0000    1.0000    0.0000    0.0000
 P38-200          11    2.0000    1.9961    0.4990    0.6922
 P40-1100         11    1.0000    1.0000    0.0000    0.0000
 P40-1000         11    1.0000    1.0000    0.0000    0.0000
 P40-750          11    1.0000    1.0000    0.0000    0.0000
 P40-700          11    1.0000    1.0000    0.0000    0.0000
 P40-600          11    1.0000    1.0000    0.0000    0.0000
 P40-550          11    2.0000    1.4765    0.3227    0.5035
 P40-500          11    1.0000    1.0000    0.0000    0.0000
 P40-400          11    1.0000    1.0000    0.0000    0.0000
 P40-250          11    1.0000    1.0000    0.0000    0.0000
 P43-1500         11    1.0000    1.0000    0.0000    0.0000
 P43-1300         11    1.0000    1.0000    0.0000    0.0000
 P43-1100         11    2.0000    1.9185    0.4788    0.6718
 P43-1000         11    2.0000    1.0974    0.0887    0.1882
 P43-800          11    1.0000    1.0000    0.0000    0.0000
 P43-750          11    1.0000    1.0000    0.0000    0.0000
 P43-700          11    2.0000    1.7277    0.4212    0.6121
 P43-550          11    1.0000    1.0000    0.0000    0.0000
 P43-400          11    2.0000    1.6292    0.3862    0.5746
 P43-350          11    1.0000    1.0000    0.0000    0.0000
 P43-200          11    2.0000    1.7277    0.4212    0.6121
 P46-1800         11    2.0000    1.7835    0.4393    0.6312
 P46-1500         11    1.0000    1.0000    0.0000    0.0000
 P46-1200         11    2.0000    1.9576    0.4892    0.6823
 P46-1000         11    1.0000    1.0000    0.0000    0.0000
 P46-800          11    1.0000    1.0000    0.0000    0.0000
 P46-700          11    2.0000    1.9185    0.4788    0.6718
 P46-600          11    1.0000    1.0000    0.0000    0.0000
 P46-550          11    2.0000    1.9576    0.4892    0.6823
 P46-500          11    1.0000    1.0000    0.0000    0.0000
 P46-450          11    2.0000    1.7277    0.4212    0.6121
 P46-250          11    2.0000    1.4765    0.3227    0.5035

Mean              11    1.3649    1.2224    0.1290    0.1923
St. Dev                 0.4825    0.3466    0.1894    0.2731
============================================================
* na = Observed number of alleles
* ne = Effective number of alleles [Kimura and Crow (1964)]
* h = Nei's (1973) gene diversity
* I = Shannon's Information index [Lewontin (1972)]

The number of polymorphic loci is :     81
The percentage of polymorphic loci is : 36.49 %


*****************************************************************************************************************


Population ID :      7
Population name :      LC

Gene Frequency :
====================================================================================================
Allele \ Locus      P6-1500   P6-1200   P6-1000   P6-850    P6-800    P6-750    P6-700    P6-600    
====================================================================================================
Allele 0            0.9258    0.8452              1.0000    1.0000              0.9258              
Allele 1            0.0742    0.1548    1.0000                        1.0000    0.0742    1.0000    
====================================================================================================

====================================================================================================
Allele \ Locus      P6-500    P6-450    P6-400    P6-300    P11-1200  P11-1000  P11-800   P11-700   
====================================================================================================
Allele 0            1.0000    1.0000              0.9258    1.0000    1.0000              0.6547    
Allele 1                                1.0000    0.0742                        1.0000    0.3453    
====================================================================================================

====================================================================================================
Allele \ Locus      P11-600   P11-550   P11-500   P11-400   P11-300   P11-200   P12-1700  P12-1500  
====================================================================================================
Allele 0                      1.0000              0.6547    1.0000    0.3780    0.7071    1.0000    
Allele 1            1.0000              1.0000    0.3453              0.6220    0.2929              
====================================================================================================

====================================================================================================
Allele \ Locus      P12-1000  P12-800   P12-750   P12-600   P12-500   P12-400   P14-2000  P14-1800  
====================================================================================================
Allele 0            0.9636    0.4629                        0.8864    0.6547    0.8864    0.3780    
Allele 1            0.0364    0.5371    1.0000    1.0000    0.1136    0.3453    0.1136    0.6220    
====================================================================================================

====================================================================================================
Allele \ Locus      P14-1500  P14-1000  P14-800   P14-750   P14-600   P14-500   P14-400   P14-300   
====================================================================================================
Allele 0                                1.0000              0.5345    0.6547    0.8864    0.9258    
Allele 1            1.0000    1.0000              1.0000    0.4655    0.3453    0.1136    0.0742    
====================================================================================================

====================================================================================================
Allele \ Locus      P17-1500  P17-1400  P17-1000  P17-750   P17-700   P17-600   P17-500   P17-400   
====================================================================================================
Allele 0            1.0000    1.0000    1.0000    0.8452    1.0000    0.8452                        
Allele 1                                          0.1548              0.1548    1.0000    1.0000    
====================================================================================================

====================================================================================================
Allele \ Locus      P17-350   P17-300   P18-2000  P18-1800  P18-1400  P18-1100  P18-1000  P18-800   
====================================================================================================
Allele 0            1.0000    0.8018    1.0000    0.5345    0.8452    0.5345              0.6547    
Allele 1                      0.1982              0.4655    0.1548    0.4655    1.0000    0.3453    
====================================================================================================

====================================================================================================
Allele \ Locus      P18-750   P18-700   P18-600   P18-500   P18-400   P18-300   P19-1600  P19-1500  
====================================================================================================
Allele 0            0.5345    0.9636    0.3780    0.5976    0.5976    0.4629    1.0000    0.9258    
Allele 1            0.4655    0.0364    0.6220    0.4024    0.4024    0.5371              0.0742    
====================================================================================================

====================================================================================================
Allele \ Locus      P19-1400  P19-1100  P19-1000  P19-850   P19-750   P19-650   P19-550   P19-450   
====================================================================================================
Allele 0            0.5976    0.3780    1.0000                        0.5976    1.0000    1.0000    
Allele 1            0.4024    0.6220              1.0000    1.0000    0.4024                        
====================================================================================================

====================================================================================================
Allele \ Locus      P19-250   P20-2000  P20-1800  P20-1500  P20-1400  P20-1200  P20-1000  P20-900   
====================================================================================================
Allele 0                      1.0000    0.9258    0.7559    1.0000    0.4629    0.2673    1.0000    
Allele 1            1.0000              0.0742    0.2441              0.5371    0.7327              
====================================================================================================

====================================================================================================
Allele \ Locus      P20-800   P20-750   P20-650   P20-600   P20-500   P21-2200  P21-2000  P21-1800  
====================================================================================================
Allele 0            0.7559    0.9636    1.0000    1.0000    0.6547    1.0000    1.0000    0.5345    
Allele 1            0.2441    0.0364                        0.3453                        0.4655    
====================================================================================================

====================================================================================================
Allele \ Locus      P21-1500  P21-1400  P21-1200  P21-1000  P21-800   P21-750   P21-600   P21-500   
====================================================================================================
Allele 0            0.9258    0.9636    0.2673    0.4629    0.8864    0.4629    1.0000              
Allele 1            0.0742    0.0364    0.7327    0.5371    0.1136    0.5371              1.0000    
====================================================================================================

====================================================================================================
Allele \ Locus      P21-400   P21-350   P23-2200  P23-2000  P23-1500  P23-1400  P23-1200  P23-1100  
====================================================================================================
Allele 0            1.0000    0.9258    0.7559    1.0000    0.3780    1.0000    0.7559    1.0000    
Allele 1                      0.0742    0.2441              0.6220              0.2441              
====================================================================================================

====================================================================================================
Allele \ Locus      P23-1000  P23-900   P23-800   P23-750   P23-600   P23-500   P23-400   P24-1500  
====================================================================================================
Allele 0                      0.8452    0.7071    0.7559    1.0000    0.3780    0.6547    0.9636    
Allele 1            1.0000    0.1548    0.2929    0.2441              0.6220    0.3453    0.0364    
====================================================================================================

====================================================================================================
Allele \ Locus      P24-1200  P24-1000  P24-750   P24-600   P24-550   P24-500   P24-400   P24-300   
====================================================================================================
Allele 0                      0.9258    0.2673              0.4629    0.3780    0.5976    0.8864    
Allele 1            1.0000    0.0742    0.7327    1.0000    0.5371    0.6220    0.4024    0.1136    
====================================================================================================

====================================================================================================
Allele \ Locus      P31-1500  P31-1200  P31-1100  P31-1000  P31-800   P31-750   P31-700   P31-600   
====================================================================================================
Allele 0            1.0000    1.0000    0.9258              0.5976    0.9636    0.4629    0.3780    
Allele 1                                0.0742    1.0000    0.4024    0.0364    0.5371    0.6220    
====================================================================================================

====================================================================================================
Allele \ Locus      P31-550   P31-500   P31-450   P31-350   P32-1500  P32-1400  P32-1200  P32-1100  
====================================================================================================
Allele 0            0.8018    1.0000    0.9636    0.3780    0.8018    1.0000    0.4629    0.8452    
Allele 1            0.1982              0.0364    0.6220    0.1982              0.5371    0.1548    
====================================================================================================

====================================================================================================
Allele \ Locus      P32-1000  P32-900   P32-800   P32-750   P32-600   P32-550   P32-450   P34-1400  
====================================================================================================
Allele 0            1.0000    1.0000    1.0000              0.4629    0.4629    0.3780    1.0000    
Allele 1                                          1.0000    0.5371    0.5371    0.6220              
====================================================================================================

====================================================================================================
Allele \ Locus      P34-1200  P34-1100  P34-1000  P34-850   P34-800   P34-750   P34-700   P34-600   
====================================================================================================
Allele 0            1.0000    1.0000    0.8864    0.9636    0.3780    0.7071                        
Allele 1                                0.1136    0.0364    0.6220    0.2929    1.0000    1.0000    
====================================================================================================

====================================================================================================
Allele \ Locus      P34-500   P34-400   P35-1800  P35-1500  P35-1300  P35-1200  P35-1000  P35-850   
====================================================================================================
Allele 0                                1.0000    0.8864    0.7071              1.0000    0.4629    
Allele 1            1.0000    1.0000              0.1136    0.2929    1.0000              0.5371    
====================================================================================================

====================================================================================================
Allele \ Locus      P35-800   P35-750   P35-700   P35-600   P35-500   P35-400   P35-350   P35-300   
====================================================================================================
Allele 0            0.9636    0.7071    0.9636    0.2673    0.2673    0.2673    0.9636    0.9636    
Allele 1            0.0364    0.2929    0.0364    0.7327    0.7327    0.7327    0.0364    0.0364    
====================================================================================================

====================================================================================================
Allele \ Locus      P36-1800  P36-1500  P36-1200  P36-1000  P36-850   P36-750   P36-650   P36-600   
====================================================================================================
Allele 0            1.0000    0.8452    1.0000              1.0000    0.9258    0.4629              
Allele 1                      0.1548              1.0000              0.0742    0.5371    1.0000    
====================================================================================================

====================================================================================================
Allele \ Locus      P36-550   P36-500   P36-450   P36-400   P36-300   P38-1400  P38-1200  P38-1000  
====================================================================================================
Allele 0            0.8452    1.0000    1.0000              0.2673    0.5345              0.6547    
Allele 1            0.1548                        1.0000    0.7327    0.4655    1.0000    0.3453    
====================================================================================================

====================================================================================================
Allele \ Locus      P38-800   P38-750   P38-650   P38-600   P38-500   P38-450   P38-200   P40-1100  
====================================================================================================
Allele 0            1.0000    0.2673    0.9636    0.2673                        0.9258    0.5345    
Allele 1                      0.7327    0.0364    0.7327    1.0000    1.0000    0.0742    0.4655    
====================================================================================================

====================================================================================================
Allele \ Locus      P40-1000  P40-750   P40-700   P40-600   P40-550   P40-500   P40-400   P40-250   
====================================================================================================
Allele 0                      0.9636    0.2673    1.0000              1.0000    1.0000    0.8452    
Allele 1            1.0000    0.0364    0.7327              1.0000                        0.1548    
====================================================================================================

====================================================================================================
Allele \ Locus      P43-1500  P43-1300  P43-1100  P43-1000  P43-800   P43-750   P43-700   P43-550   
====================================================================================================
Allele 0            1.0000    0.9258    0.4629    0.8452    0.3780    0.8452              0.4629    
Allele 1                      0.0742    0.5371    0.1548    0.6220    0.1548    1.0000    0.5371    
====================================================================================================

====================================================================================================
Allele \ Locus      P43-400   P43-350   P43-200   P46-1800  P46-1500  P46-1200  P46-1000  P46-800   
====================================================================================================
Allele 0            0.2673    0.9636    1.0000    0.8864    1.0000    1.0000              0.7071    
Allele 1            0.7327    0.0364              0.1136                        1.0000    0.2929    
====================================================================================================

================================================================================
Allele \ Locus      P46-700   P46-600   P46-550   P46-500   P46-450   P46-250   
================================================================================
Allele 0                      0.9636    0.2673    0.9636    0.9636    0.9636    
Allele 1            1.0000    0.0364    0.7327    0.0364    0.0364    0.0364    
================================================================================


Summary Statistics :


   ***********************************************************************************
   **                                                                               **
   **              Summary of Genic Variation Statistics for All Loci               **
   **          [See Nei (1987) Molecular Evolutionary Genetics (p. 176-187)]        **
   **                                                                               **
   ***********************************************************************************


============================================================
Locus     Sample Size  na*       ne*       h*        I*        
============================================================
 P6-1500          14    2.0000    1.1592    0.1374    0.2643
 P6-1200          14    2.0000    1.3545    0.2617    0.4310
 P6-1000          14    1.0000    1.0000    0.0000    0.0000
 P6-850           14    1.0000    1.0000    0.0000    0.0000
 P6-800           14    1.0000    1.0000    0.0000    0.0000
 P6-750           14    1.0000    1.0000    0.0000    0.0000
 P6-700           14    2.0000    1.1592    0.1374    0.2643
 P6-600           14    1.0000    1.0000    0.0000    0.0000
 P6-500           14    1.0000    1.0000    0.0000    0.0000
 P6-450           14    1.0000    1.0000    0.0000    0.0000
 P6-400           14    1.0000    1.0000    0.0000    0.0000
 P6-300           14    2.0000    1.1592    0.1374    0.2643
 P11-1200         14    1.0000    1.0000    0.0000    0.0000
 P11-1000         14    1.0000    1.0000    0.0000    0.0000
 P11-800          14    1.0000    1.0000    0.0000    0.0000
 P11-700          14    2.0000    1.8254    0.4522    0.6445
 P11-600          14    1.0000    1.0000    0.0000    0.0000
 P11-550          14    1.0000    1.0000    0.0000    0.0000
 P11-500          14    1.0000    1.0000    0.0000    0.0000
 P11-400          14    2.0000    1.8254    0.4522    0.6445
 P11-300          14    1.0000    1.0000    0.0000    0.0000
 P11-200          14    2.0000    1.8876    0.4702    0.6631
 P12-1700         14    2.0000    1.7071    0.4142    0.6047
 P12-1500         14    1.0000    1.0000    0.0000    0.0000
 P12-1000         14    2.0000    1.0754    0.0701    0.1563
 P12-800          14    2.0000    1.9891    0.4972    0.6904
 P12-750          14    1.0000    1.0000    0.0000    0.0000
 P12-600          14    1.0000    1.0000    0.0000    0.0000
 P12-500          14    2.0000    1.2522    0.2014    0.3540
 P12-400          14    2.0000    1.8254    0.4522    0.6445
 P14-2000         14    2.0000    1.2522    0.2014    0.3540
 P14-1800         14    2.0000    1.8876    0.4702    0.6631
 P14-1500         14    1.0000    1.0000    0.0000    0.0000
 P14-1000         14    1.0000    1.0000    0.0000    0.0000
 P14-800          14    1.0000    1.0000    0.0000    0.0000
 P14-750          14    1.0000    1.0000    0.0000    0.0000
 P14-600          14    2.0000    1.9905    0.4976    0.6908
 P14-500          14    2.0000    1.8254    0.4522    0.6445
 P14-400          14    2.0000    1.2522    0.2014    0.3540
 P14-300          14    2.0000    1.1592    0.1374    0.2643
 P17-1500         14    1.0000    1.0000    0.0000    0.0000
 P17-1400         14    1.0000    1.0000    0.0000    0.0000
 P17-1000         14    1.0000    1.0000    0.0000    0.0000
 P17-750          14    2.0000    1.3545    0.2617    0.4310
 P17-700          14    1.0000    1.0000    0.0000    0.0000
 P17-600          14    2.0000    1.3545    0.2617    0.4310
 P17-500          14    1.0000    1.0000    0.0000    0.0000
 P17-400          14    1.0000    1.0000    0.0000    0.0000
 P17-350          14    1.0000    1.0000    0.0000    0.0000
 P17-300          14    2.0000    1.4660    0.3179    0.4979
 P18-2000         14    1.0000    1.0000    0.0000    0.0000
 P18-1800         14    2.0000    1.9905    0.4976    0.6908
 P18-1400         14    2.0000    1.3545    0.2617    0.4310
 P18-1100         14    2.0000    1.9905    0.4976    0.6908
 P18-1000         14    1.0000    1.0000    0.0000    0.0000
 P18-800          14    2.0000    1.8254    0.4522    0.6445
 P18-750          14    2.0000    1.9905    0.4976    0.6908
 P18-700          14    2.0000    1.0754    0.0701    0.1563
 P18-600          14    2.0000    1.8876    0.4702    0.6631
 P18-500          14    2.0000    1.9266    0.4809    0.6740
 P18-400          14    2.0000    1.9266    0.4809    0.6740
 P18-300          14    2.0000    1.9891    0.4972    0.6904
 P19-1600         14    1.0000    1.0000    0.0000    0.0000
 P19-1500         14    2.0000    1.1592    0.1374    0.2643
 P19-1400         14    2.0000    1.9266    0.4809    0.6740
 P19-1100         14    2.0000    1.8876    0.4702    0.6631
 P19-1000         14    1.0000    1.0000    0.0000    0.0000
 P19-850          14    1.0000    1.0000    0.0000    0.0000
 P19-750          14    1.0000    1.0000    0.0000    0.0000
 P19-650          14    2.0000    1.9266    0.4809    0.6740
 P19-550          14    1.0000    1.0000    0.0000    0.0000
 P19-450          14    1.0000    1.0000    0.0000    0.0000
 P19-250          14    1.0000    1.0000    0.0000    0.0000
 P20-2000         14    1.0000    1.0000    0.0000    0.0000
 P20-1800         14    2.0000    1.1592    0.1374    0.2643
 P20-1500         14    2.0000    1.5848    0.3690    0.5557
 P20-1400         14    1.0000    1.0000    0.0000    0.0000
 P20-1200         14    2.0000    1.9891    0.4972    0.6904
 P20-1000         14    2.0000    1.6438    0.3917    0.5805
 P20-900          14    1.0000    1.0000    0.0000    0.0000
 P20-800          14    2.0000    1.5848    0.3690    0.5557
 P20-750          14    2.0000    1.0754    0.0701    0.1563
 P20-650          14    1.0000    1.0000    0.0000    0.0000
 P20-600          14    1.0000    1.0000    0.0000    0.0000
 P20-500          14    2.0000    1.8254    0.4522    0.6445
 P21-2200         14    1.0000    1.0000    0.0000    0.0000
 P21-2000         14    1.0000    1.0000    0.0000    0.0000
 P21-1800         14    2.0000    1.9905    0.4976    0.6908
 P21-1500         14    2.0000    1.1592    0.1374    0.2643
 P21-1400         14    2.0000    1.0754    0.0701    0.1563
 P21-1200         14    2.0000    1.6438    0.3917    0.5805
 P21-1000         14    2.0000    1.9891    0.4972    0.6904
 P21-800          14    2.0000    1.2522    0.2014    0.3540
 P21-750          14    2.0000    1.9891    0.4972    0.6904
 P21-600          14    1.0000    1.0000    0.0000    0.0000
 P21-500          14    1.0000    1.0000    0.0000    0.0000
 P21-400          14    1.0000    1.0000    0.0000    0.0000
 P21-350          14    2.0000    1.1592    0.1374    0.2643
 P23-2200         14    2.0000    1.5848    0.3690    0.5557
 P23-2000         14    1.0000    1.0000    0.0000    0.0000
 P23-1500         14    2.0000    1.8876    0.4702    0.6631
 P23-1400         14    1.0000    1.0000    0.0000    0.0000
 P23-1200         14    2.0000    1.5848    0.3690    0.5557
 P23-1100         14    1.0000    1.0000    0.0000    0.0000
 P23-1000         14    1.0000    1.0000    0.0000    0.0000
 P23-900          14    2.0000    1.3545    0.2617    0.4310
 P23-800          14    2.0000    1.7071    0.4142    0.6047
 P23-750          14    2.0000    1.5848    0.3690    0.5557
 P23-600          14    1.0000    1.0000    0.0000    0.0000
 P23-500          14    2.0000    1.8876    0.4702    0.6631
 P23-400          14    2.0000    1.8254    0.4522    0.6445
 P24-1500         14    2.0000    1.0754    0.0701    0.1563
 P24-1200         14    1.0000    1.0000    0.0000    0.0000
 P24-1000         14    2.0000    1.1592    0.1374    0.2643
 P24-750          14    2.0000    1.6438    0.3917    0.5805
 P24-600          14    1.0000    1.0000    0.0000    0.0000
 P24-550          14    2.0000    1.9891    0.4972    0.6904
 P24-500          14    2.0000    1.8876    0.4702    0.6631
 P24-400          14    2.0000    1.9266    0.4809    0.6740
 P24-300          14    2.0000    1.2522    0.2014    0.3540
 P31-1500         14    1.0000    1.0000    0.0000    0.0000
 P31-1200         14    1.0000    1.0000    0.0000    0.0000
 P31-1100         14    2.0000    1.1592    0.1374    0.2643
 P31-1000         14    1.0000    1.0000    0.0000    0.0000
 P31-800          14    2.0000    1.9266    0.4809    0.6740
 P31-750          14    2.0000    1.0754    0.0701    0.1563
 P31-700          14    2.0000    1.9891    0.4972    0.6904
 P31-600          14    2.0000    1.8876    0.4702    0.6631
 P31-550          14    2.0000    1.4660    0.3179    0.4979
 P31-500          14    1.0000    1.0000    0.0000    0.0000
 P31-450          14    2.0000    1.0754    0.0701    0.1563
 P31-350          14    2.0000    1.8876    0.4702    0.6631
 P32-1500         14    2.0000    1.4660    0.3179    0.4979
 P32-1400         14    1.0000    1.0000    0.0000    0.0000
 P32-1200         14    2.0000    1.9891    0.4972    0.6904
 P32-1100         14    2.0000    1.3545    0.2617    0.4310
 P32-1000         14    1.0000    1.0000    0.0000    0.0000
 P32-900          14    1.0000    1.0000    0.0000    0.0000
 P32-800          14    1.0000    1.0000    0.0000    0.0000
 P32-750          14    1.0000    1.0000    0.0000    0.0000
 P32-600          14    2.0000    1.9891    0.4972    0.6904
 P32-550          14    2.0000    1.9891    0.4972    0.6904
 P32-450          14    2.0000    1.8876    0.4702    0.6631
 P34-1400         14    1.0000    1.0000    0.0000    0.0000
 P34-1200         14    1.0000    1.0000    0.0000    0.0000
 P34-1100         14    1.0000    1.0000    0.0000    0.0000
 P34-1000         14    2.0000    1.2522    0.2014    0.3540
 P34-850          14    2.0000    1.0754    0.0701    0.1563
 P34-800          14    2.0000    1.8876    0.4702    0.6631
 P34-750          14    2.0000    1.7071    0.4142    0.6047
 P34-700          14    1.0000    1.0000    0.0000    0.0000
 P34-600          14    1.0000    1.0000    0.0000    0.0000
 P34-500          14    1.0000    1.0000    0.0000    0.0000
 P34-400          14    1.0000    1.0000    0.0000    0.0000
 P35-1800         14    1.0000    1.0000    0.0000    0.0000
 P35-1500         14    2.0000    1.2522    0.2014    0.3540
 P35-1300         14    2.0000    1.7071    0.4142    0.6047
 P35-1200         14    1.0000    1.0000    0.0000    0.0000
 P35-1000         14    1.0000    1.0000    0.0000    0.0000
 P35-850          14    2.0000    1.9891    0.4972    0.6904
 P35-800          14    2.0000    1.0754    0.0701    0.1563
 P35-750          14    2.0000    1.7071    0.4142    0.6047
 P35-700          14    2.0000    1.0754    0.0701    0.1563
 P35-600          14    2.0000    1.6438    0.3917    0.5805
 P35-500          14    2.0000    1.6438    0.3917    0.5805
 P35-400          14    2.0000    1.6438    0.3917    0.5805
 P35-350          14    2.0000    1.0754    0.0701    0.1563
 P35-300          14    2.0000    1.0754    0.0701    0.1563
 P36-1800         14    1.0000    1.0000    0.0000    0.0000
 P36-1500         14    2.0000    1.3545    0.2617    0.4310
 P36-1200         14    1.0000    1.0000    0.0000    0.0000
 P36-1000         14    1.0000    1.0000    0.0000    0.0000
 P36-850          14    1.0000    1.0000    0.0000    0.0000
 P36-750          14    2.0000    1.1592    0.1374    0.2643
 P36-650          14    2.0000    1.9891    0.4972    0.6904
 P36-600          14    1.0000    1.0000    0.0000    0.0000
 P36-550          14    2.0000    1.3545    0.2617    0.4310
 P36-500          14    1.0000    1.0000    0.0000    0.0000
 P36-450          14    1.0000    1.0000    0.0000    0.0000
 P36-400          14    1.0000    1.0000    0.0000    0.0000
 P36-300          14    2.0000    1.6438    0.3917    0.5805
 P38-1400         14    2.0000    1.9905    0.4976    0.6908
 P38-1200         14    1.0000    1.0000    0.0000    0.0000
 P38-1000         14    2.0000    1.8254    0.4522    0.6445
 P38-800          14    1.0000    1.0000    0.0000    0.0000
 P38-750          14    2.0000    1.6438    0.3917    0.5805
 P38-650          14    2.0000    1.0754    0.0701    0.1563
 P38-600          14    2.0000    1.6438    0.3917    0.5805
 P38-500          14    1.0000    1.0000    0.0000    0.0000
 P38-450          14    1.0000    1.0000    0.0000    0.0000
 P38-200          14    2.0000    1.1592    0.1374    0.2643
 P40-1100         14    2.0000    1.9905    0.4976    0.6908
 P40-1000         14    1.0000    1.0000    0.0000    0.0000
 P40-750          14    2.0000    1.0754    0.0701    0.1563
 P40-700          14    2.0000    1.6438    0.3917    0.5805
 P40-600          14    1.0000    1.0000    0.0000    0.0000
 P40-550          14    1.0000    1.0000    0.0000    0.0000
 P40-500          14    1.0000    1.0000    0.0000    0.0000
 P40-400          14    1.0000    1.0000    0.0000    0.0000
 P40-250          14    2.0000    1.3545    0.2617    0.4310
 P43-1500         14    1.0000    1.0000    0.0000    0.0000
 P43-1300         14    2.0000    1.1592    0.1374    0.2643
 P43-1100         14    2.0000    1.9891    0.4972    0.6904
 P43-1000         14    2.0000    1.3545    0.2617    0.4310
 P43-800          14    2.0000    1.8876    0.4702    0.6631
 P43-750          14    2.0000    1.3545    0.2617    0.4310
 P43-700          14    1.0000    1.0000    0.0000    0.0000
 P43-550          14    2.0000    1.9891    0.4972    0.6904
 P43-400          14    2.0000    1.6438    0.3917    0.5805
 P43-350          14    2.0000    1.0754    0.0701    0.1563
 P43-200          14    1.0000    1.0000    0.0000    0.0000
 P46-1800         14    2.0000    1.2522    0.2014    0.3540
 P46-1500         14    1.0000    1.0000    0.0000    0.0000
 P46-1200         14    1.0000    1.0000    0.0000    0.0000
 P46-1000         14    1.0000    1.0000    0.0000    0.0000
 P46-800          14    2.0000    1.7071    0.4142    0.6047
 P46-700          14    1.0000    1.0000    0.0000    0.0000
 P46-600          14    2.0000    1.0754    0.0701    0.1563
 P46-550          14    2.0000    1.6438    0.3917    0.5805
 P46-500          14    2.0000    1.0754    0.0701    0.1563
 P46-450          14    2.0000    1.0754    0.0701    0.1563
 P46-250          14    2.0000    1.0754    0.0701    0.1563

Mean              14    1.5586    1.3122    0.1810    0.2725
St. Dev                 0.4977    0.3784    0.2003    0.2837
============================================================
* na = Observed number of alleles
* ne = Effective number of alleles [Kimura and Crow (1964)]
* h = Nei's (1973) gene diversity
* I = Shannon's Information index [Lewontin (1972)]

The number of polymorphic loci is :     124
The percentage of polymorphic loci is : 55.86 %


*****************************************************************************************************************


Population ID :      8
Population name :      JJ

Gene Frequency :
====================================================================================================
Allele \ Locus      P6-1500   P6-1200   P6-1000   P6-850    P6-800    P6-750    P6-700    P6-600    
====================================================================================================
Allele 0            1.0000    0.7454    0.7817    1.0000    0.2357              1.0000    0.2357    
Allele 1                      0.2546    0.2183              0.7643    1.0000              0.7643    
====================================================================================================

====================================================================================================
Allele \ Locus      P6-500    P6-450    P6-400    P6-300    P11-1200  P11-1000  P11-800   P11-700   
====================================================================================================
Allele 0            0.9718    1.0000    0.9718    1.0000    1.0000    1.0000    0.2357    0.6667    
Allele 1            0.0282              0.0282                                  0.7643    0.3333    
====================================================================================================

====================================================================================================
Allele \ Locus      P11-600   P11-550   P11-500   P11-400   P11-300   P11-200   P12-1700  P12-1500  
====================================================================================================
Allele 0                      0.9718    0.3333    0.6667    0.9428    0.6667    0.9428    0.9718    
Allele 1            1.0000    0.0282    0.6667    0.3333    0.0572    0.3333    0.0572    0.0282    
====================================================================================================

====================================================================================================
Allele \ Locus      P12-1000  P12-800   P12-750   P12-600   P12-500   P12-400   P14-2000  P14-1800  
====================================================================================================
Allele 0            0.7071    0.9718    0.2357    0.3333    0.6236    0.5774    1.0000    0.3333    
Allele 1            0.2929    0.0282    0.7643    0.6667    0.3764    0.4226              0.6667    
====================================================================================================

====================================================================================================
Allele \ Locus      P14-1500  P14-1000  P14-800   P14-750   P14-600   P14-500   P14-400   P14-300   
====================================================================================================
Allele 0            0.9718              0.7071              0.9129    0.7454    0.5774    0.8165    
Allele 1            0.0282    1.0000    0.2929    1.0000    0.0871    0.2546    0.4226    0.1835    
====================================================================================================

====================================================================================================
Allele \ Locus      P17-1500  P17-1400  P17-1000  P17-750   P17-700   P17-600   P17-500   P17-400   
====================================================================================================
Allele 0            0.9428    1.0000    0.9428    0.2357    0.8819    0.5270              0.9718    
Allele 1            0.0572              0.0572    0.7643    0.1181    0.4730    1.0000    0.0282    
====================================================================================================

====================================================================================================
Allele \ Locus      P17-350   P17-300   P18-2000  P18-1800  P18-1400  P18-1100  P18-1000  P18-800   
====================================================================================================
Allele 0            1.0000    0.5774    1.0000    0.5774    0.5270    0.9428              0.4082    
Allele 1                      0.4226              0.4226    0.4730    0.0572    1.0000    0.5918    
====================================================================================================

====================================================================================================
Allele \ Locus      P18-750   P18-700   P18-600   P18-500   P18-400   P18-300   P19-1600  P19-1500  
====================================================================================================
Allele 0            0.5270    0.8165    0.8498    0.7454    0.5270    0.4082    1.0000              
Allele 1            0.4730    0.1835    0.1502    0.2546    0.4730    0.5918              1.0000    
====================================================================================================

====================================================================================================
Allele \ Locus      P19-1400  P19-1100  P19-1000  P19-850   P19-750   P19-650   P19-550   P19-450   
====================================================================================================
Allele 0            1.0000    1.0000    0.2357    0.2357              0.9129    1.0000    1.0000    
Allele 1                                0.7643    0.7643    1.0000    0.0871                        
====================================================================================================

====================================================================================================
Allele \ Locus      P19-250   P20-2000  P20-1800  P20-1500  P20-1400  P20-1200  P20-1000  P20-900   
====================================================================================================
Allele 0                      1.0000    0.8819    0.4714    1.0000    0.7817              0.6667    
Allele 1            1.0000              0.1181    0.5286              0.2183    1.0000    0.3333    
====================================================================================================

====================================================================================================
Allele \ Locus      P20-800   P20-750   P20-650   P20-600   P20-500   P21-2200  P21-2000  P21-1800  
====================================================================================================
Allele 0            0.9718    0.4082    0.9129    1.0000    0.8819    1.0000    1.0000    0.9718    
Allele 1            0.0282    0.5918    0.0871              0.1181                        0.0282    
====================================================================================================

====================================================================================================
Allele \ Locus      P21-1500  P21-1400  P21-1200  P21-1000  P21-800   P21-750   P21-600   P21-500   
====================================================================================================
Allele 0            1.0000    1.0000    1.0000                                  0.7817    0.9428    
Allele 1                                          1.0000    1.0000    1.0000    0.2183    0.0572    
====================================================================================================

====================================================================================================
Allele \ Locus      P21-400   P21-350   P23-2200  P23-2000  P23-1500  P23-1400  P23-1200  P23-1100  
====================================================================================================
Allele 0                                1.0000    1.0000    0.7454    1.0000    1.0000    1.0000    
Allele 1            1.0000    1.0000                        0.2546                                  
====================================================================================================

====================================================================================================
Allele \ Locus      P23-1000  P23-900   P23-800   P23-750   P23-600   P23-500   P23-400   P24-1500  
====================================================================================================
Allele 0                                          1.0000    0.6667                        1.0000    
Allele 1            1.0000    1.0000    1.0000              0.3333    1.0000    1.0000              
====================================================================================================

====================================================================================================
Allele \ Locus      P24-1200  P24-1000  P24-750   P24-600   P24-550   P24-500   P24-400   P24-300   
====================================================================================================
Allele 0            1.0000    1.0000    0.4714              1.0000    1.0000              0.6236    
Allele 1                                0.5286    1.0000                        1.0000    0.3764    
====================================================================================================

====================================================================================================
Allele \ Locus      P31-1500  P31-1200  P31-1100  P31-1000  P31-800   P31-750   P31-700   P31-600   
====================================================================================================
Allele 0            1.0000    1.0000    0.8498              1.0000              1.0000              
Allele 1                                0.1502    1.0000              1.0000              1.0000    
====================================================================================================

====================================================================================================
Allele \ Locus      P31-550   P31-500   P31-450   P31-350   P32-1500  P32-1400  P32-1200  P32-1100  
====================================================================================================
Allele 0            1.0000              0.9129              1.0000    0.5774    1.0000    0.3333    
Allele 1                      1.0000    0.0871    1.0000              0.4226              0.6667    
====================================================================================================

====================================================================================================
Allele \ Locus      P32-1000  P32-900   P32-800   P32-750   P32-600   P32-550   P32-450   P34-1400  
====================================================================================================
Allele 0            1.0000    1.0000    1.0000              0.8165                        1.0000    
Allele 1                                          1.0000    0.1835    1.0000    1.0000              
====================================================================================================

====================================================================================================
Allele \ Locus      P34-1200  P34-1100  P34-1000  P34-850   P34-800   P34-750   P34-700   P34-600   
====================================================================================================
Allele 0            0.6667    0.8165    0.4714    0.4714    0.4082              1.0000              
Allele 1            0.3333    0.1835    0.5286    0.5286    0.5918    1.0000              1.0000    
====================================================================================================

====================================================================================================
Allele \ Locus      P34-500   P34-400   P35-1800  P35-1500  P35-1300  P35-1200  P35-1000  P35-850   
====================================================================================================
Allele 0            0.8165    0.2357    1.0000    0.9718    1.0000    0.4082    0.5270              
Allele 1            0.1835    0.7643              0.0282              0.5918    0.4730    1.0000    
====================================================================================================

====================================================================================================
Allele \ Locus      P35-800   P35-750   P35-700   P35-600   P35-500   P35-400   P35-350   P35-300   
====================================================================================================
Allele 0            1.0000              0.9428    0.2357              0.9129    1.0000    0.2357    
Allele 1                      1.0000    0.0572    0.7643    1.0000    0.0871              0.7643    
====================================================================================================

====================================================================================================
Allele \ Locus      P36-1800  P36-1500  P36-1200  P36-1000  P36-850   P36-750   P36-650   P36-600   
====================================================================================================
Allele 0            0.9129    0.9129    0.9428              0.9129    0.9428    1.0000    1.0000    
Allele 1            0.0871    0.0871    0.0572    1.0000    0.0871    0.0572                        
====================================================================================================

====================================================================================================
Allele \ Locus      P36-550   P36-500   P36-450   P36-400   P36-300   P38-1400  P38-1200  P38-1000  
====================================================================================================
Allele 0                      0.4082    1.0000    0.5774    0.7817    1.0000    0.3333    0.6667    
Allele 1            1.0000    0.5918              0.4226    0.2183              0.6667    0.3333    
====================================================================================================

====================================================================================================
Allele \ Locus      P38-800   P38-750   P38-650   P38-600   P38-500   P38-450   P38-200   P40-1100  
====================================================================================================
Allele 0            0.9718    0.6667    0.7071    1.0000    0.2357    0.3333    0.6236    0.9718    
Allele 1            0.0282    0.3333    0.2929              0.7643    0.6667    0.3764    0.0282    
====================================================================================================

====================================================================================================
Allele \ Locus      P40-1000  P40-750   P40-700   P40-600   P40-550   P40-500   P40-400   P40-250   
====================================================================================================
Allele 0                      0.4714    0.4082    0.7817    0.9428              1.0000    0.8819    
Allele 1            1.0000    0.5286    0.5918    0.2183    0.0572    1.0000              0.1181    
====================================================================================================

====================================================================================================
Allele \ Locus      P43-1500  P43-1300  P43-1100  P43-1000  P43-800   P43-750   P43-700   P43-550   
====================================================================================================
Allele 0            1.0000    0.8498    1.0000    0.2357    0.3333              1.0000    0.8165    
Allele 1                      0.1502              0.7643    0.6667    1.0000              0.1835    
====================================================================================================

====================================================================================================
Allele \ Locus      P43-400   P43-350   P43-200   P46-1800  P46-1500  P46-1200  P46-1000  P46-800   
====================================================================================================
Allele 0            0.9129    1.0000    0.2357    0.7454    1.0000    0.8819              0.3333    
Allele 1            0.0871              0.7643    0.2546              0.1181    1.0000    0.6667    
====================================================================================================

================================================================================
Allele \ Locus      P46-700   P46-600   P46-550   P46-500   P46-450   P46-250   
================================================================================
Allele 0                      0.4082              1.0000    0.9129    0.7071    
Allele 1            1.0000    0.5918    1.0000              0.0871    0.2929    
================================================================================


Summary Statistics :


   ***********************************************************************************
   **                                                                               **
   **              Summary of Genic Variation Statistics for All Loci               **
   **          [See Nei (1987) Molecular Evolutionary Genetics (p. 176-187)]        **
   **                                                                               **
   ***********************************************************************************


============================================================
Locus     Sample Size  na*       ne*       h*        I*        
============================================================
 P6-1500          18    1.0000    1.0000    0.0000    0.0000
 P6-1200          18    2.0000    1.6119    0.3796    0.5674
 P6-1000          18    2.0000    1.5180    0.3412    0.5247
 P6-850           18    1.0000    1.0000    0.0000    0.0000
 P6-800           18    2.0000    1.5632    0.3603    0.5461
 P6-750           18    1.0000    1.0000    0.0000    0.0000
 P6-700           18    1.0000    1.0000    0.0000    0.0000
 P6-600           18    2.0000    1.5632    0.3603    0.5461
 P6-500           18    2.0000    1.0579    0.0548    0.1283
 P6-450           18    1.0000    1.0000    0.0000    0.0000
 P6-400           18    2.0000    1.0579    0.0548    0.1283
 P6-300           18    1.0000    1.0000    0.0000    0.0000
 P11-1200         18    1.0000    1.0000    0.0000    0.0000
 P11-1000         18    1.0000    1.0000    0.0000    0.0000
 P11-800          18    2.0000    1.5632    0.3603    0.5461
 P11-700          18    2.0000    1.8000    0.4444    0.6365
 P11-600          18    1.0000    1.0000    0.0000    0.0000
 P11-550          18    2.0000    1.0579    0.0548    0.1283
 P11-500          18    2.0000    1.8000    0.4444    0.6365
 P11-400          18    2.0000    1.8000    0.4444    0.6365
 P11-300          18    2.0000    1.1209    0.1078    0.2192
 P11-200          18    2.0000    1.8000    0.4444    0.6365
 P12-1700         18    2.0000    1.1209    0.1078    0.2192
 P12-1500         18    2.0000    1.0579    0.0548    0.1283
 P12-1000         18    2.0000    1.7071    0.4142    0.6047
 P12-800          18    2.0000    1.0579    0.0548    0.1283
 P12-750          18    2.0000    1.5632    0.3603    0.5461
 P12-600          18    2.0000    1.8000    0.4444    0.6365
 P12-500          18    2.0000    1.8848    0.4694    0.6623
 P12-400          18    2.0000    1.9533    0.4880    0.6811
 P14-2000         18    1.0000    1.0000    0.0000    0.0000
 P14-1800         18    2.0000    1.8000    0.4444    0.6365
 P14-1500         18    2.0000    1.0579    0.0548    0.1283
 P14-1000         18    1.0000    1.0000    0.0000    0.0000
 P14-800          18    2.0000    1.7071    0.4142    0.6047
 P14-750          18    1.0000    1.0000    0.0000    0.0000
 P14-600          18    2.0000    1.1892    0.1591    0.2958
 P14-500          18    2.0000    1.6119    0.3796    0.5674
 P14-400          18    2.0000    1.9533    0.4880    0.6811
 P14-300          18    2.0000    1.4279    0.2997    0.4767
 P17-1500         18    2.0000    1.1209    0.1078    0.2192
 P17-1400         18    1.0000    1.0000    0.0000    0.0000
 P17-1000         18    2.0000    1.1209    0.1078    0.2192
 P17-750          18    2.0000    1.5632    0.3603    0.5461
 P17-700          18    2.0000    1.2631    0.2083    0.3631
 P17-600          18    2.0000    1.9942    0.4985    0.6917
 P17-500          18    1.0000    1.0000    0.0000    0.0000
 P17-400          18    2.0000    1.0579    0.0548    0.1283
 P17-350          18    1.0000    1.0000    0.0000    0.0000
 P17-300          18    2.0000    1.9533    0.4880    0.6811
 P18-2000         18    1.0000    1.0000    0.0000    0.0000
 P18-1800         18    2.0000    1.9533    0.4880    0.6811
 P18-1400         18    2.0000    1.9942    0.4985    0.6917
 P18-1100         18    2.0000    1.1209    0.1078    0.2192
 P18-1000         18    1.0000    1.0000    0.0000    0.0000
 P18-800          18    2.0000    1.9348    0.4832    0.6762
 P18-750          18    2.0000    1.9942    0.4985    0.6917
 P18-700          18    2.0000    1.4279    0.2997    0.4767
 P18-600          18    2.0000    1.3427    0.2552    0.4230
 P18-500          18    2.0000    1.6119    0.3796    0.5674
 P18-400          18    2.0000    1.9942    0.4985    0.6917
 P18-300          18    2.0000    1.9348    0.4832    0.6762
 P19-1600         18    1.0000    1.0000    0.0000    0.0000
 P19-1500         18    1.0000    1.0000    0.0000    0.0000
 P19-1400         18    1.0000    1.0000    0.0000    0.0000
 P19-1100         18    1.0000    1.0000    0.0000    0.0000
 P19-1000         18    2.0000    1.5632    0.3603    0.5461
 P19-850          18    2.0000    1.5632    0.3603    0.5461
 P19-750          18    1.0000    1.0000    0.0000    0.0000
 P19-650          18    2.0000    1.1892    0.1591    0.2958
 P19-550          18    1.0000    1.0000    0.0000    0.0000
 P19-450          18    1.0000    1.0000    0.0000    0.0000
 P19-250          18    1.0000    1.0000    0.0000    0.0000
 P20-2000         18    1.0000    1.0000    0.0000    0.0000
 P20-1800         18    2.0000    1.2631    0.2083    0.3631
 P20-1500         18    2.0000    1.9935    0.4984    0.6915
 P20-1400         18    1.0000    1.0000    0.0000    0.0000
 P20-1200         18    2.0000    1.5180    0.3412    0.5247
 P20-1000         18    1.0000    1.0000    0.0000    0.0000
 P20-900          18    2.0000    1.8000    0.4444    0.6365
 P20-800          18    2.0000    1.0579    0.0548    0.1283
 P20-750          18    2.0000    1.9348    0.4832    0.6762
 P20-650          18    2.0000    1.1892    0.1591    0.2958
 P20-600          18    1.0000    1.0000    0.0000    0.0000
 P20-500          18    2.0000    1.2631    0.2083    0.3631
 P21-2200         18    1.0000    1.0000    0.0000    0.0000
 P21-2000         18    1.0000    1.0000    0.0000    0.0000
 P21-1800         18    2.0000    1.0579    0.0548    0.1283
 P21-1500         18    1.0000    1.0000    0.0000    0.0000
 P21-1400         18    1.0000    1.0000    0.0000    0.0000
 P21-1200         18    1.0000    1.0000    0.0000    0.0000
 P21-1000         18    1.0000    1.0000    0.0000    0.0000
 P21-800          18    1.0000    1.0000    0.0000    0.0000
 P21-750          18    1.0000    1.0000    0.0000    0.0000
 P21-600          18    2.0000    1.5180    0.3412    0.5247
 P21-500          18    2.0000    1.1209    0.1078    0.2192
 P21-400          18    1.0000    1.0000    0.0000    0.0000
 P21-350          18    1.0000    1.0000    0.0000    0.0000
 P23-2200         18    1.0000    1.0000    0.0000    0.0000
 P23-2000         18    1.0000    1.0000    0.0000    0.0000
 P23-1500         18    2.0000    1.6119    0.3796    0.5674
 P23-1400         18    1.0000    1.0000    0.0000    0.0000
 P23-1200         18    1.0000    1.0000    0.0000    0.0000
 P23-1100         18    1.0000    1.0000    0.0000    0.0000
 P23-1000         18    1.0000    1.0000    0.0000    0.0000
 P23-900          18    1.0000    1.0000    0.0000    0.0000
 P23-800          18    1.0000    1.0000    0.0000    0.0000
 P23-750          18    1.0000    1.0000    0.0000    0.0000
 P23-600          18    2.0000    1.8000    0.4444    0.6365
 P23-500          18    1.0000    1.0000    0.0000    0.0000
 P23-400          18    1.0000    1.0000    0.0000    0.0000
 P24-1500         18    1.0000    1.0000    0.0000    0.0000
 P24-1200         18    1.0000    1.0000    0.0000    0.0000
 P24-1000         18    1.0000    1.0000    0.0000    0.0000
 P24-750          18    2.0000    1.9935    0.4984    0.6915
 P24-600          18    1.0000    1.0000    0.0000    0.0000
 P24-550          18    1.0000    1.0000    0.0000    0.0000
 P24-500          18    1.0000    1.0000    0.0000    0.0000
 P24-400          18    1.0000    1.0000    0.0000    0.0000
 P24-300          18    2.0000    1.8848    0.4694    0.6623
 P31-1500         18    1.0000    1.0000    0.0000    0.0000
 P31-1200         18    1.0000    1.0000    0.0000    0.0000
 P31-1100         18    2.0000    1.3427    0.2552    0.4230
 P31-1000         18    1.0000    1.0000    0.0000    0.0000
 P31-800          18    1.0000    1.0000    0.0000    0.0000
 P31-750          18    1.0000    1.0000    0.0000    0.0000
 P31-700          18    1.0000    1.0000    0.0000    0.0000
 P31-600          18    1.0000    1.0000    0.0000    0.0000
 P31-550          18    1.0000    1.0000    0.0000    0.0000
 P31-500          18    1.0000    1.0000    0.0000    0.0000
 P31-450          18    2.0000    1.1892    0.1591    0.2958
 P31-350          18    1.0000    1.0000    0.0000    0.0000
 P32-1500         18    1.0000    1.0000    0.0000    0.0000
 P32-1400         18    2.0000    1.9533    0.4880    0.6811
 P32-1200         18    1.0000    1.0000    0.0000    0.0000
 P32-1100         18    2.0000    1.8000    0.4444    0.6365
 P32-1000         18    1.0000    1.0000    0.0000    0.0000
 P32-900          18    1.0000    1.0000    0.0000    0.0000
 P32-800          18    1.0000    1.0000    0.0000    0.0000
 P32-750          18    1.0000    1.0000    0.0000    0.0000
 P32-600          18    2.0000    1.4279    0.2997    0.4767
 P32-550          18    1.0000    1.0000    0.0000    0.0000
 P32-450          18    1.0000    1.0000    0.0000    0.0000
 P34-1400         18    1.0000    1.0000    0.0000    0.0000
 P34-1200         18    2.0000    1.8000    0.4444    0.6365
 P34-1100         18    2.0000    1.4279    0.2997    0.4767
 P34-1000         18    2.0000    1.9935    0.4984    0.6915
 P34-850          18    2.0000    1.9935    0.4984    0.6915
 P34-800          18    2.0000    1.9348    0.4832    0.6762
 P34-750          18    1.0000    1.0000    0.0000    0.0000
 P34-700          18    1.0000    1.0000    0.0000    0.0000
 P34-600          18    1.0000    1.0000    0.0000    0.0000
 P34-500          18    2.0000    1.4279    0.2997    0.4767
 P34-400          18    2.0000    1.5632    0.3603    0.5461
 P35-1800         18    1.0000    1.0000    0.0000    0.0000
 P35-1500         18    2.0000    1.0579    0.0548    0.1283
 P35-1300         18    1.0000    1.0000    0.0000    0.0000
 P35-1200         18    2.0000    1.9348    0.4832    0.6762
 P35-1000         18    2.0000    1.9942    0.4985    0.6917
 P35-850          18    1.0000    1.0000    0.0000    0.0000
 P35-800          18    1.0000    1.0000    0.0000    0.0000
 P35-750          18    1.0000    1.0000    0.0000    0.0000
 P35-700          18    2.0000    1.1209    0.1078    0.2192
 P35-600          18    2.0000    1.5632    0.3603    0.5461
 P35-500          18    1.0000    1.0000    0.0000    0.0000
 P35-400          18    2.0000    1.1892    0.1591    0.2958
 P35-350          18    1.0000    1.0000    0.0000    0.0000
 P35-300          18    2.0000    1.5632    0.3603    0.5461
 P36-1800         18    2.0000    1.1892    0.1591    0.2958
 P36-1500         18    2.0000    1.1892    0.1591    0.2958
 P36-1200         18    2.0000    1.1209    0.1078    0.2192
 P36-1000         18    1.0000    1.0000    0.0000    0.0000
 P36-850          18    2.0000    1.1892    0.1591    0.2958
 P36-750          18    2.0000    1.1209    0.1078    0.2192
 P36-650          18    1.0000    1.0000    0.0000    0.0000
 P36-600          18    1.0000    1.0000    0.0000    0.0000
 P36-550          18    1.0000    1.0000    0.0000    0.0000
 P36-500          18    2.0000    1.9348    0.4832    0.6762
 P36-450          18    1.0000    1.0000    0.0000    0.0000
 P36-400          18    2.0000    1.9533    0.4880    0.6811
 P36-300          18    2.0000    1.5180    0.3412    0.5247
 P38-1400         18    1.0000    1.0000    0.0000    0.0000
 P38-1200         18    2.0000    1.8000    0.4444    0.6365
 P38-1000         18    2.0000    1.8000    0.4444    0.6365
 P38-800          18    2.0000    1.0579    0.0548    0.1283
 P38-750          18    2.0000    1.8000    0.4444    0.6365
 P38-650          18    2.0000    1.7071    0.4142    0.6047
 P38-600          18    1.0000    1.0000    0.0000    0.0000
 P38-500          18    2.0000    1.5632    0.3603    0.5461
 P38-450          18    2.0000    1.8000    0.4444    0.6365
 P38-200          18    2.0000    1.8848    0.4694    0.6623
 P40-1100         18    2.0000    1.0579    0.0548    0.1283
 P40-1000         18    1.0000    1.0000    0.0000    0.0000
 P40-750          18    2.0000    1.9935    0.4984    0.6915
 P40-700          18    2.0000    1.9348    0.4832    0.6762
 P40-600          18    2.0000    1.5180    0.3412    0.5247
 P40-550          18    2.0000    1.1209    0.1078    0.2192
 P40-500          18    1.0000    1.0000    0.0000    0.0000
 P40-400          18    1.0000    1.0000    0.0000    0.0000
 P40-250          18    2.0000    1.2631    0.2083    0.3631
 P43-1500         18    1.0000    1.0000    0.0000    0.0000
 P43-1300         18    2.0000    1.3427    0.2552    0.4230
 P43-1100         18    1.0000    1.0000    0.0000    0.0000
 P43-1000         18    2.0000    1.5632    0.3603    0.5461
 P43-800          18    2.0000    1.8000    0.4444    0.6365
 P43-750          18    1.0000    1.0000    0.0000    0.0000
 P43-700          18    1.0000    1.0000    0.0000    0.0000
 P43-550          18    2.0000    1.4279    0.2997    0.4767
 P43-400          18    2.0000    1.1892    0.1591    0.2958
 P43-350          18    1.0000    1.0000    0.0000    0.0000
 P43-200          18    2.0000    1.5632    0.3603    0.5461
 P46-1800         18    2.0000    1.6119    0.3796    0.5674
 P46-1500         18    1.0000    1.0000    0.0000    0.0000
 P46-1200         18    2.0000    1.2631    0.2083    0.3631
 P46-1000         18    1.0000    1.0000    0.0000    0.0000
 P46-800          18    2.0000    1.8000    0.4444    0.6365
 P46-700          18    1.0000    1.0000    0.0000    0.0000
 P46-600          18    2.0000    1.9348    0.4832    0.6762
 P46-550          18    1.0000    1.0000    0.0000    0.0000
 P46-500          18    1.0000    1.0000    0.0000    0.0000
 P46-450          18    2.0000    1.1892    0.1591    0.2958
 P46-250          18    2.0000    1.7071    0.4142    0.6047

Mean              18    1.5225    1.2842    0.1674    0.2531
St. Dev                 0.5006    0.3601    0.1951    0.2793
============================================================
* na = Observed number of alleles
* ne = Effective number of alleles [Kimura and Crow (1964)]
* h = Nei's (1973) gene diversity
* I = Shannon's Information index [Lewontin (1972)]

The number of polymorphic loci is :     116
The percentage of polymorphic loci is : 52.25 %


*****************************************************************************************************************


Population ID :      9
Population name :      YZ

Gene Frequency :
====================================================================================================
Allele \ Locus      P6-1500   P6-1200   P6-1000   P6-850    P6-800    P6-750    P6-700    P6-600    
====================================================================================================
Allele 0            1.0000    1.0000    0.8452    0.9258              0.9258    1.0000    1.0000    
Allele 1                                0.1548    0.0742    1.0000    0.0742                        
====================================================================================================

====================================================================================================
Allele \ Locus      P6-500    P6-450    P6-400    P6-300    P11-1200  P11-1000  P11-800   P11-700   
====================================================================================================
Allele 0                      1.0000              1.0000    1.0000    0.7559              0.9258    
Allele 1            1.0000              1.0000                        0.2441    1.0000    0.0742    
====================================================================================================

====================================================================================================
Allele \ Locus      P11-600   P11-550   P11-500   P11-400   P11-300   P11-200   P12-1700  P12-1500  
====================================================================================================
Allele 0                      1.0000              0.5345    0.7559    0.8452    0.7559    1.0000    
Allele 1            1.0000              1.0000    0.4655    0.2441    0.1548    0.2441              
====================================================================================================

====================================================================================================
Allele \ Locus      P12-1000  P12-800   P12-750   P12-600   P12-500   P12-400   P14-2000  P14-1800  
====================================================================================================
Allele 0            0.5345    0.8452              0.3780    0.5345    0.8452    0.9258              
Allele 1            0.4655    0.1548    1.0000    0.6220    0.4655    0.1548    0.0742    1.0000    
====================================================================================================

====================================================================================================
Allele \ Locus      P14-1500  P14-1000  P14-800   P14-750   P14-600   P14-500   P14-400   P14-300   
====================================================================================================
Allele 0            0.9258              0.6547              1.0000    0.9258    0.6547    1.0000    
Allele 1            0.0742    1.0000    0.3453    1.0000              0.0742    0.3453              
====================================================================================================

====================================================================================================
Allele \ Locus      P17-1500  P17-1400  P17-1000  P17-750   P17-700   P17-600   P17-500   P17-400   
====================================================================================================
Allele 0            0.6547    0.9258    0.5345    0.6547    1.0000    0.5345              0.9258    
Allele 1            0.3453    0.0742    0.4655    0.3453              0.4655    1.0000    0.0742    
====================================================================================================

====================================================================================================
Allele \ Locus      P17-350   P17-300   P18-2000  P18-1800  P18-1400  P18-1100  P18-1000  P18-800   
====================================================================================================
Allele 0            1.0000              1.0000    1.0000    0.5345    1.0000              0.6547    
Allele 1                      1.0000                        0.4655              1.0000    0.3453    
====================================================================================================

====================================================================================================
Allele \ Locus      P18-750   P18-700   P18-600   P18-500   P18-400   P18-300   P19-1600  P19-1500  
====================================================================================================
Allele 0            1.0000    1.0000    0.5345              0.5345    0.6547    1.0000              
Allele 1                                0.4655    1.0000    0.4655    0.3453              1.0000    
====================================================================================================

====================================================================================================
Allele \ Locus      P19-1400  P19-1100  P19-1000  P19-850   P19-750   P19-650   P19-550   P19-450   
====================================================================================================
Allele 0            1.0000    0.9258              0.6547              1.0000    0.8452    1.0000    
Allele 1                      0.0742    1.0000    0.3453    1.0000              0.1548              
====================================================================================================

====================================================================================================
Allele \ Locus      P19-250   P20-2000  P20-1800  P20-1500  P20-1400  P20-1200  P20-1000  P20-900   
====================================================================================================
Allele 0            0.6547    1.0000    1.0000                        1.0000              1.0000    
Allele 1            0.3453                        1.0000    1.0000              1.0000              
====================================================================================================

====================================================================================================
Allele \ Locus      P20-800   P20-750   P20-650   P20-600   P20-500   P21-2200  P21-2000  P21-1800  
====================================================================================================
Allele 0            1.0000    1.0000    1.0000    0.3780    0.5345    1.0000    1.0000    1.0000    
Allele 1                                          0.6220    0.4655                                  
====================================================================================================

====================================================================================================
Allele \ Locus      P21-1500  P21-1400  P21-1200  P21-1000  P21-800   P21-750   P21-600   P21-500   
====================================================================================================
Allele 0            1.0000    0.7559    0.5345                                  0.7559    1.0000    
Allele 1                      0.2441    0.4655    1.0000    1.0000    1.0000    0.2441              
====================================================================================================

====================================================================================================
Allele \ Locus      P21-400   P21-350   P23-2200  P23-2000  P23-1500  P23-1400  P23-1200  P23-1100  
====================================================================================================
Allele 0                                0.8452    1.0000    0.3780    1.0000    1.0000    1.0000    
Allele 1            1.0000    1.0000    0.1548              0.6220                                  
====================================================================================================

====================================================================================================
Allele \ Locus      P23-1000  P23-900   P23-800   P23-750   P23-600   P23-500   P23-400   P24-1500  
====================================================================================================
Allele 0                      1.0000              0.3780    1.0000                        1.0000    
Allele 1            1.0000              1.0000    0.6220              1.0000    1.0000              
====================================================================================================

====================================================================================================
Allele \ Locus      P24-1200  P24-1000  P24-750   P24-600   P24-550   P24-500   P24-400   P24-300   
====================================================================================================
Allele 0            1.0000    1.0000              0.3780    1.0000    1.0000    0.3780    0.8452    
Allele 1                                1.0000    0.6220                        0.6220    0.1548    
====================================================================================================

====================================================================================================
Allele \ Locus      P31-1500  P31-1200  P31-1100  P31-1000  P31-800   P31-750   P31-700   P31-600   
====================================================================================================
Allele 0            1.0000    1.0000    0.6547    0.5345              1.0000    1.0000    1.0000    
Allele 1                                0.3453    0.4655    1.0000                                  
====================================================================================================

====================================================================================================
Allele \ Locus      P31-550   P31-500   P31-450   P31-350   P32-1500  P32-1400  P32-1200  P32-1100  
====================================================================================================
Allele 0            0.9258              1.0000              1.0000    0.8452    1.0000              
Allele 1            0.0742    1.0000              1.0000              0.1548              1.0000    
====================================================================================================

====================================================================================================
Allele \ Locus      P32-1000  P32-900   P32-800   P32-750   P32-600   P32-550   P32-450   P34-1400  
====================================================================================================
Allele 0            1.0000    0.3780    1.0000    0.3780    1.0000    0.7559              1.0000    
Allele 1                      0.6220              0.6220              0.2441    1.0000              
====================================================================================================

====================================================================================================
Allele \ Locus      P34-1200  P34-1100  P34-1000  P34-850   P34-800   P34-750   P34-700   P34-600   
====================================================================================================
Allele 0            1.0000    1.0000    0.5345    1.0000    0.8452                                  
Allele 1                                0.4655              0.1548    1.0000    1.0000    1.0000    
====================================================================================================

====================================================================================================
Allele \ Locus      P34-500   P34-400   P35-1800  P35-1500  P35-1300  P35-1200  P35-1000  P35-850   
====================================================================================================
Allele 0            0.7559              1.0000    1.0000    1.0000              0.5345    1.0000    
Allele 1            0.2441    1.0000                                  1.0000    0.4655              
====================================================================================================

====================================================================================================
Allele \ Locus      P35-800   P35-750   P35-700   P35-600   P35-500   P35-400   P35-350   P35-300   
====================================================================================================
Allele 0            1.0000    0.3780                        0.9258    0.3780    1.0000    0.5345    
Allele 1                      0.6220    1.0000    1.0000    0.0742    0.6220              0.4655    
====================================================================================================

====================================================================================================
Allele \ Locus      P36-1800  P36-1500  P36-1200  P36-1000  P36-850   P36-750   P36-650   P36-600   
====================================================================================================
Allele 0            0.8452    1.0000    0.7559              0.8452    1.0000    1.0000              
Allele 1            0.1548              0.2441    1.0000    0.1548                        1.0000    
====================================================================================================

====================================================================================================
Allele \ Locus      P36-550   P36-500   P36-450   P36-400   P36-300   P38-1400  P38-1200  P38-1000  
====================================================================================================
Allele 0                      1.0000    1.0000              0.7559    1.0000              0.5345    
Allele 1            1.0000                        1.0000    0.2441              1.0000    0.4655    
====================================================================================================

====================================================================================================
Allele \ Locus      P38-800   P38-750   P38-650   P38-600   P38-500   P38-450   P38-200   P40-1100  
====================================================================================================
Allele 0            0.6547    0.9258    0.5345    0.7559              0.3780    0.5345    1.0000    
Allele 1            0.3453    0.0742    0.4655    0.2441    1.0000    0.6220    0.4655              
====================================================================================================

====================================================================================================
Allele \ Locus      P40-1000  P40-750   P40-700   P40-600   P40-550   P40-500   P40-400   P40-250   
====================================================================================================
Allele 0                      1.0000    0.8452    0.7559    1.0000              0.3780    0.5345    
Allele 1            1.0000              0.1548    0.2441              1.0000    0.6220    0.4655    
====================================================================================================

====================================================================================================
Allele \ Locus      P43-1500  P43-1300  P43-1100  P43-1000  P43-800   P43-750   P43-700   P43-550   
====================================================================================================
Allele 0            1.0000    0.6547    1.0000              0.8452                        1.0000    
Allele 1                      0.3453              1.0000    0.1548    1.0000    1.0000              
====================================================================================================

====================================================================================================
Allele \ Locus      P43-400   P43-350   P43-200   P46-1800  P46-1500  P46-1200  P46-1000  P46-800   
====================================================================================================
Allele 0            0.3780    1.0000    0.5345    1.0000    0.7559    1.0000              0.6547    
Allele 1            0.6220              0.4655              0.2441              1.0000    0.3453    
====================================================================================================

================================================================================
Allele \ Locus      P46-700   P46-600   P46-550   P46-500   P46-450   P46-250   
================================================================================
Allele 0                      1.0000              0.3780    1.0000    0.5345    
Allele 1            1.0000              1.0000    0.6220              0.4655    
================================================================================


Summary Statistics :


   ***********************************************************************************
   **                                                                               **
   **              Summary of Genic Variation Statistics for All Loci               **
   **          [See Nei (1987) Molecular Evolutionary Genetics (p. 176-187)]        **
   **                                                                               **
   ***********************************************************************************


============================================================
Locus     Sample Size  na*       ne*       h*        I*        
============================================================
 P6-1500           7    1.0000    1.0000    0.0000    0.0000
 P6-1200           7    1.0000    1.0000    0.0000    0.0000
 P6-1000           7    2.0000    1.3545    0.2617    0.4310
 P6-850            7    2.0000    1.1592    0.1374    0.2643
 P6-800            7    1.0000    1.0000    0.0000    0.0000
 P6-750            7    2.0000    1.1592    0.1374    0.2643
 P6-700            7    1.0000    1.0000    0.0000    0.0000
 P6-600            7    1.0000    1.0000    0.0000    0.0000
 P6-500            7    1.0000    1.0000    0.0000    0.0000
 P6-450            7    1.0000    1.0000    0.0000    0.0000
 P6-400            7    1.0000    1.0000    0.0000    0.0000
 P6-300            7    1.0000    1.0000    0.0000    0.0000
 P11-1200          7    1.0000    1.0000    0.0000    0.0000
 P11-1000          7    2.0000    1.5848    0.3690    0.5557
 P11-800           7    1.0000    1.0000    0.0000    0.0000
 P11-700           7    2.0000    1.1592    0.1374    0.2643
 P11-600           7    1.0000    1.0000    0.0000    0.0000
 P11-550           7    1.0000    1.0000    0.0000    0.0000
 P11-500           7    1.0000    1.0000    0.0000    0.0000
 P11-400           7    2.0000    1.9905    0.4976    0.6908
 P11-300           7    2.0000    1.5848    0.3690    0.5557
 P11-200           7    2.0000    1.3545    0.2617    0.4310
 P12-1700          7    2.0000    1.5848    0.3690    0.5557
 P12-1500          7    1.0000    1.0000    0.0000    0.0000
 P12-1000          7    2.0000    1.9905    0.4976    0.6908
 P12-800           7    2.0000    1.3545    0.2617    0.4310
 P12-750           7    1.0000    1.0000    0.0000    0.0000
 P12-600           7    2.0000    1.8876    0.4702    0.6631
 P12-500           7    2.0000    1.9905    0.4976    0.6908
 P12-400           7    2.0000    1.3545    0.2617    0.4310
 P14-2000          7    2.0000    1.1592    0.1374    0.2643
 P14-1800          7    1.0000    1.0000    0.0000    0.0000
 P14-1500          7    2.0000    1.1592    0.1374    0.2643
 P14-1000          7    1.0000    1.0000    0.0000    0.0000
 P14-800           7    2.0000    1.8254    0.4522    0.6445
 P14-750           7    1.0000    1.0000    0.0000    0.0000
 P14-600           7    1.0000    1.0000    0.0000    0.0000
 P14-500           7    2.0000    1.1592    0.1374    0.2643
 P14-400           7    2.0000    1.8254    0.4522    0.6445
 P14-300           7    1.0000    1.0000    0.0000    0.0000
 P17-1500          7    2.0000    1.8254    0.4522    0.6445
 P17-1400          7    2.0000    1.1592    0.1374    0.2643
 P17-1000          7    2.0000    1.9905    0.4976    0.6908
 P17-750           7    2.0000    1.8254    0.4522    0.6445
 P17-700           7    1.0000    1.0000    0.0000    0.0000
 P17-600           7    2.0000    1.9905    0.4976    0.6908
 P17-500           7    1.0000    1.0000    0.0000    0.0000
 P17-400           7    2.0000    1.1592    0.1374    0.2643
 P17-350           7    1.0000    1.0000    0.0000    0.0000
 P17-300           7    1.0000    1.0000    0.0000    0.0000
 P18-2000          7    1.0000    1.0000    0.0000    0.0000
 P18-1800          7    1.0000    1.0000    0.0000    0.0000
 P18-1400          7    2.0000    1.9905    0.4976    0.6908
 P18-1100          7    1.0000    1.0000    0.0000    0.0000
 P18-1000          7    1.0000    1.0000    0.0000    0.0000
 P18-800           7    2.0000    1.8254    0.4522    0.6445
 P18-750           7    1.0000    1.0000    0.0000    0.0000
 P18-700           7    1.0000    1.0000    0.0000    0.0000
 P18-600           7    2.0000    1.9905    0.4976    0.6908
 P18-500           7    1.0000    1.0000    0.0000    0.0000
 P18-400           7    2.0000    1.9905    0.4976    0.6908
 P18-300           7    2.0000    1.8254    0.4522    0.6445
 P19-1600          7    1.0000    1.0000    0.0000    0.0000
 P19-1500          7    1.0000    1.0000    0.0000    0.0000
 P19-1400          7    1.0000    1.0000    0.0000    0.0000
 P19-1100          7    2.0000    1.1592    0.1374    0.2643
 P19-1000          7    1.0000    1.0000    0.0000    0.0000
 P19-850           7    2.0000    1.8254    0.4522    0.6445
 P19-750           7    1.0000    1.0000    0.0000    0.0000
 P19-650           7    1.0000    1.0000    0.0000    0.0000
 P19-550           7    2.0000    1.3545    0.2617    0.4310
 P19-450           7    1.0000    1.0000    0.0000    0.0000
 P19-250           7    2.0000    1.8254    0.4522    0.6445
 P20-2000          7    1.0000    1.0000    0.0000    0.0000
 P20-1800          7    1.0000    1.0000    0.0000    0.0000
 P20-1500          7    1.0000    1.0000    0.0000    0.0000
 P20-1400          7    1.0000    1.0000    0.0000    0.0000
 P20-1200          7    1.0000    1.0000    0.0000    0.0000
 P20-1000          7    1.0000    1.0000    0.0000    0.0000
 P20-900           7    1.0000    1.0000    0.0000    0.0000
 P20-800           7    1.0000    1.0000    0.0000    0.0000
 P20-750           7    1.0000    1.0000    0.0000    0.0000
 P20-650           7    1.0000    1.0000    0.0000    0.0000
 P20-600           7    2.0000    1.8876    0.4702    0.6631
 P20-500           7    2.0000    1.9905    0.4976    0.6908
 P21-2200          7    1.0000    1.0000    0.0000    0.0000
 P21-2000          7    1.0000    1.0000    0.0000    0.0000
 P21-1800          7    1.0000    1.0000    0.0000    0.0000
 P21-1500          7    1.0000    1.0000    0.0000    0.0000
 P21-1400          7    2.0000    1.5848    0.3690    0.5557
 P21-1200          7    2.0000    1.9905    0.4976    0.6908
 P21-1000          7    1.0000    1.0000    0.0000    0.0000
 P21-800           7    1.0000    1.0000    0.0000    0.0000
 P21-750           7    1.0000    1.0000    0.0000    0.0000
 P21-600           7    2.0000    1.5848    0.3690    0.5557
 P21-500           7    1.0000    1.0000    0.0000    0.0000
 P21-400           7    1.0000    1.0000    0.0000    0.0000
 P21-350           7    1.0000    1.0000    0.0000    0.0000
 P23-2200          7    2.0000    1.3545    0.2617    0.4310
 P23-2000          7    1.0000    1.0000    0.0000    0.0000
 P23-1500          7    2.0000    1.8876    0.4702    0.6631
 P23-1400          7    1.0000    1.0000    0.0000    0.0000
 P23-1200          7    1.0000    1.0000    0.0000    0.0000
 P23-1100          7    1.0000    1.0000    0.0000    0.0000
 P23-1000          7    1.0000    1.0000    0.0000    0.0000
 P23-900           7    1.0000    1.0000    0.0000    0.0000
 P23-800           7    1.0000    1.0000    0.0000    0.0000
 P23-750           7    2.0000    1.8876    0.4702    0.6631
 P23-600           7    1.0000    1.0000    0.0000    0.0000
 P23-500           7    1.0000    1.0000    0.0000    0.0000
 P23-400           7    1.0000    1.0000    0.0000    0.0000
 P24-1500          7    1.0000    1.0000    0.0000    0.0000
 P24-1200          7    1.0000    1.0000    0.0000    0.0000
 P24-1000          7    1.0000    1.0000    0.0000    0.0000
 P24-750           7    1.0000    1.0000    0.0000    0.0000
 P24-600           7    2.0000    1.8876    0.4702    0.6631
 P24-550           7    1.0000    1.0000    0.0000    0.0000
 P24-500           7    1.0000    1.0000    0.0000    0.0000
 P24-400           7    2.0000    1.8876    0.4702    0.6631
 P24-300           7    2.0000    1.3545    0.2617    0.4310
 P31-1500          7    1.0000    1.0000    0.0000    0.0000
 P31-1200          7    1.0000    1.0000    0.0000    0.0000
 P31-1100          7    2.0000    1.8254    0.4522    0.6445
 P31-1000          7    2.0000    1.9905    0.4976    0.6908
 P31-800           7    1.0000    1.0000    0.0000    0.0000
 P31-750           7    1.0000    1.0000    0.0000    0.0000
 P31-700           7    1.0000    1.0000    0.0000    0.0000
 P31-600           7    1.0000    1.0000    0.0000    0.0000
 P31-550           7    2.0000    1.1592    0.1374    0.2643
 P31-500           7    1.0000    1.0000    0.0000    0.0000
 P31-450           7    1.0000    1.0000    0.0000    0.0000
 P31-350           7    1.0000    1.0000    0.0000    0.0000
 P32-1500          7    1.0000    1.0000    0.0000    0.0000
 P32-1400          7    2.0000    1.3545    0.2617    0.4310
 P32-1200          7    1.0000    1.0000    0.0000    0.0000
 P32-1100          7    1.0000    1.0000    0.0000    0.0000
 P32-1000          7    1.0000    1.0000    0.0000    0.0000
 P32-900           7    2.0000    1.8876    0.4702    0.6631
 P32-800           7    1.0000    1.0000    0.0000    0.0000
 P32-750           7    2.0000    1.8876    0.4702    0.6631
 P32-600           7    1.0000    1.0000    0.0000    0.0000
 P32-550           7    2.0000    1.5848    0.3690    0.5557
 P32-450           7    1.0000    1.0000    0.0000    0.0000
 P34-1400          7    1.0000    1.0000    0.0000    0.0000
 P34-1200          7    1.0000    1.0000    0.0000    0.0000
 P34-1100          7    1.0000    1.0000    0.0000    0.0000
 P34-1000          7    2.0000    1.9905    0.4976    0.6908
 P34-850           7    1.0000    1.0000    0.0000    0.0000
 P34-800           7    2.0000    1.3545    0.2617    0.4310
 P34-750           7    1.0000    1.0000    0.0000    0.0000
 P34-700           7    1.0000    1.0000    0.0000    0.0000
 P34-600           7    1.0000    1.0000    0.0000    0.0000
 P34-500           7    2.0000    1.5848    0.3690    0.5557
 P34-400           7    1.0000    1.0000    0.0000    0.0000
 P35-1800          7    1.0000    1.0000    0.0000    0.0000
 P35-1500          7    1.0000    1.0000    0.0000    0.0000
 P35-1300          7    1.0000    1.0000    0.0000    0.0000
 P35-1200          7    1.0000    1.0000    0.0000    0.0000
 P35-1000          7    2.0000    1.9905    0.4976    0.6908
 P35-850           7    1.0000    1.0000    0.0000    0.0000
 P35-800           7    1.0000    1.0000    0.0000    0.0000
 P35-750           7    2.0000    1.8876    0.4702    0.6631
 P35-700           7    1.0000    1.0000    0.0000    0.0000
 P35-600           7    1.0000    1.0000    0.0000    0.0000
 P35-500           7    2.0000    1.1592    0.1374    0.2643
 P35-400           7    2.0000    1.8876    0.4702    0.6631
 P35-350           7    1.0000    1.0000    0.0000    0.0000
 P35-300           7    2.0000    1.9905    0.4976    0.6908
 P36-1800          7    2.0000    1.3545    0.2617    0.4310
 P36-1500          7    1.0000    1.0000    0.0000    0.0000
 P36-1200          7    2.0000    1.5848    0.3690    0.5557
 P36-1000          7    1.0000    1.0000    0.0000    0.0000
 P36-850           7    2.0000    1.3545    0.2617    0.4310
 P36-750           7    1.0000    1.0000    0.0000    0.0000
 P36-650           7    1.0000    1.0000    0.0000    0.0000
 P36-600           7    1.0000    1.0000    0.0000    0.0000
 P36-550           7    1.0000    1.0000    0.0000    0.0000
 P36-500           7    1.0000    1.0000    0.0000    0.0000
 P36-450           7    1.0000    1.0000    0.0000    0.0000
 P36-400           7    1.0000    1.0000    0.0000    0.0000
 P36-300           7    2.0000    1.5848    0.3690    0.5557
 P38-1400          7    1.0000    1.0000    0.0000    0.0000
 P38-1200          7    1.0000    1.0000    0.0000    0.0000
 P38-1000          7    2.0000    1.9905    0.4976    0.6908
 P38-800           7    2.0000    1.8254    0.4522    0.6445
 P38-750           7    2.0000    1.1592    0.1374    0.2643
 P38-650           7    2.0000    1.9905    0.4976    0.6908
 P38-600           7    2.0000    1.5848    0.3690    0.5557
 P38-500           7    1.0000    1.0000    0.0000    0.0000
 P38-450           7    2.0000    1.8876    0.4702    0.6631
 P38-200           7    2.0000    1.9905    0.4976    0.6908
 P40-1100          7    1.0000    1.0000    0.0000    0.0000
 P40-1000          7    1.0000    1.0000    0.0000    0.0000
 P40-750           7    1.0000    1.0000    0.0000    0.0000
 P40-700           7    2.0000    1.3545    0.2617    0.4310
 P40-600           7    2.0000    1.5848    0.3690    0.5557
 P40-550           7    1.0000    1.0000    0.0000    0.0000
 P40-500           7    1.0000    1.0000    0.0000    0.0000
 P40-400           7    2.0000    1.8876    0.4702    0.6631
 P40-250           7    2.0000    1.9905    0.4976    0.6908
 P43-1500          7    1.0000    1.0000    0.0000    0.0000
 P43-1300          7    2.0000    1.8254    0.4522    0.6445
 P43-1100          7    1.0000    1.0000    0.0000    0.0000
 P43-1000          7    1.0000    1.0000    0.0000    0.0000
 P43-800           7    2.0000    1.3545    0.2617    0.4310
 P43-750           7    1.0000    1.0000    0.0000    0.0000
 P43-700           7    1.0000    1.0000    0.0000    0.0000
 P43-550           7    1.0000    1.0000    0.0000    0.0000
 P43-400           7    2.0000    1.8876    0.4702    0.6631
 P43-350           7    1.0000    1.0000    0.0000    0.0000
 P43-200           7    2.0000    1.9905    0.4976    0.6908
 P46-1800          7    1.0000    1.0000    0.0000    0.0000
 P46-1500          7    2.0000    1.5848    0.3690    0.5557
 P46-1200          7    1.0000    1.0000    0.0000    0.0000
 P46-1000          7    1.0000    1.0000    0.0000    0.0000
 P46-800           7    2.0000    1.8254    0.4522    0.6445
 P46-700           7    1.0000    1.0000    0.0000    0.0000
 P46-600           7    1.0000    1.0000    0.0000    0.0000
 P46-550           7    1.0000    1.0000    0.0000    0.0000
 P46-500           7    2.0000    1.8876    0.4702    0.6631
 P46-450           7    1.0000    1.0000    0.0000    0.0000
 P46-250           7    2.0000    1.9905    0.4976    0.6908

Mean               7    1.3739    1.2508    0.1416    0.2085
St. Dev                 0.4849    0.3739    0.1995    0.2854
============================================================
* na = Observed number of alleles
* ne = Effective number of alleles [Kimura and Crow (1964)]
* h = Nei's (1973) gene diversity
* I = Shannon's Information index [Lewontin (1972)]

The number of polymorphic loci is :     83
The percentage of polymorphic loci is : 37.39 %


*****************************************************************************************************************


Population ID :      10
Population name :      DL

Gene Frequency :
====================================================================================================
Allele \ Locus      P6-1500   P6-1200   P6-1000   P6-850    P6-800    P6-750    P6-700    P6-600    
====================================================================================================
Allele 0            1.0000    1.0000    1.0000    1.0000    0.9428    0.5774    1.0000              
Allele 1                                                    0.0572    0.4226              1.0000    
====================================================================================================

====================================================================================================
Allele \ Locus      P6-500    P6-450    P6-400    P6-300    P11-1200  P11-1000  P11-800   P11-700   
====================================================================================================
Allele 0            0.9428    1.0000    0.5774              0.4714    0.8819              0.6667    
Allele 1            0.0572              0.4226    1.0000    0.5286    0.1181    1.0000    0.3333    
====================================================================================================

====================================================================================================
Allele \ Locus      P11-600   P11-550   P11-500   P11-400   P11-300   P11-200   P12-1700  P12-1500  
====================================================================================================
Allele 0                      1.0000              0.5774    0.7454              1.0000    1.0000    
Allele 1            1.0000              1.0000    0.4226    0.2546    1.0000                        
====================================================================================================

====================================================================================================
Allele \ Locus      P12-1000  P12-800   P12-750   P12-600   P12-500   P12-400   P14-2000  P14-1800  
====================================================================================================
Allele 0            1.0000    0.6667                        0.8165    0.7454    1.0000    0.7454    
Allele 1                      0.3333    1.0000    1.0000    0.1835    0.2546              0.2546    
====================================================================================================

====================================================================================================
Allele \ Locus      P14-1500  P14-1000  P14-800   P14-750   P14-600   P14-500   P14-400   P14-300   
====================================================================================================
Allele 0                                1.0000              1.0000    0.9428    0.8165    0.6667    
Allele 1            1.0000    1.0000              1.0000              0.0572    0.1835    0.3333    
====================================================================================================

====================================================================================================
Allele \ Locus      P17-1500  P17-1400  P17-1000  P17-750   P17-700   P17-600   P17-500   P17-400   
====================================================================================================
Allele 0            1.0000    1.0000    1.0000    0.3333    1.0000    0.4714              0.3333    
Allele 1                                          0.6667              0.5286    1.0000    0.6667    
====================================================================================================

====================================================================================================
Allele \ Locus      P17-350   P17-300   P18-2000  P18-1800  P18-1400  P18-1100  P18-1000  P18-800   
====================================================================================================
Allele 0            0.9428    0.5774    1.0000    0.6667    0.8165    1.0000              0.4714    
Allele 1            0.0572    0.4226              0.3333    0.1835              1.0000    0.5286    
====================================================================================================

====================================================================================================
Allele \ Locus      P18-750   P18-700   P18-600   P18-500   P18-400   P18-300   P19-1600  P19-1500  
====================================================================================================
Allele 0            1.0000    1.0000    0.6667    0.8165    1.0000    0.7454    1.0000    1.0000    
Allele 1                                0.3333    0.1835              0.2546                        
====================================================================================================

====================================================================================================
Allele \ Locus      P19-1400  P19-1100  P19-1000  P19-850   P19-750   P19-650   P19-550   P19-450   
====================================================================================================
Allele 0                                1.0000                        0.4714    1.0000    1.0000    
Allele 1            1.0000    1.0000              1.0000    1.0000    0.5286                        
====================================================================================================

====================================================================================================
Allele \ Locus      P19-250   P20-2000  P20-1800  P20-1500  P20-1400  P20-1200  P20-1000  P20-900   
====================================================================================================
Allele 0                      1.0000    0.7454    1.0000    1.0000    0.7454              1.0000    
Allele 1            1.0000              0.2546                        0.2546    1.0000              
====================================================================================================

====================================================================================================
Allele \ Locus      P20-800   P20-750   P20-650   P20-600   P20-500   P21-2200  P21-2000  P21-1800  
====================================================================================================
Allele 0            1.0000    0.7454    1.0000    0.8165    0.9428    1.0000    1.0000    1.0000    
Allele 1                      0.2546              0.1835    0.0572                                  
====================================================================================================

====================================================================================================
Allele \ Locus      P21-1500  P21-1400  P21-1200  P21-1000  P21-800   P21-750   P21-600   P21-500   
====================================================================================================
Allele 0            1.0000    1.0000    1.0000              0.4714    1.0000    1.0000    0.5774    
Allele 1                                          1.0000    0.5286                        0.4226    
====================================================================================================

====================================================================================================
Allele \ Locus      P21-400   P21-350   P23-2200  P23-2000  P23-1500  P23-1400  P23-1200  P23-1100  
====================================================================================================
Allele 0            1.0000    1.0000    1.0000    1.0000    1.0000    1.0000    1.0000    1.0000    
Allele 1                                                                                            
====================================================================================================

====================================================================================================
Allele \ Locus      P23-1000  P23-900   P23-800   P23-750   P23-600   P23-500   P23-400   P24-1500  
====================================================================================================
Allele 0                                          1.0000    1.0000                        1.0000    
Allele 1            1.0000    1.0000    1.0000                        1.0000    1.0000              
====================================================================================================

====================================================================================================
Allele \ Locus      P24-1200  P24-1000  P24-750   P24-600   P24-550   P24-500   P24-400   P24-300   
====================================================================================================
Allele 0            1.0000    1.0000    1.0000    0.3333              1.0000              1.0000    
Allele 1                                          0.6667    1.0000              1.0000              
====================================================================================================

====================================================================================================
Allele \ Locus      P31-1500  P31-1200  P31-1100  P31-1000  P31-800   P31-750   P31-700   P31-600   
====================================================================================================
Allele 0            1.0000    1.0000    0.5774              1.0000    0.3333    0.8165    0.4714    
Allele 1                                0.4226    1.0000              0.6667    0.1835    0.5286    
====================================================================================================

====================================================================================================
Allele \ Locus      P31-550   P31-500   P31-450   P31-350   P32-1500  P32-1400  P32-1200  P32-1100  
====================================================================================================
Allele 0            0.8165    1.0000                        1.0000    1.0000    0.5774    1.0000    
Allele 1            0.1835              1.0000    1.0000                        0.4226              
====================================================================================================

====================================================================================================
Allele \ Locus      P32-1000  P32-900   P32-800   P32-750   P32-600   P32-550   P32-450   P34-1400  
====================================================================================================
Allele 0            1.0000    1.0000    0.6667                                            1.0000    
Allele 1                                0.3333    1.0000    1.0000    1.0000    1.0000              
====================================================================================================

====================================================================================================
Allele \ Locus      P34-1200  P34-1100  P34-1000  P34-850   P34-800   P34-750   P34-700   P34-600   
====================================================================================================
Allele 0            1.0000    1.0000    0.9428    1.0000                        1.0000              
Allele 1                                0.0572              1.0000    1.0000              1.0000    
====================================================================================================

====================================================================================================
Allele \ Locus      P34-500   P34-400   P35-1800  P35-1500  P35-1300  P35-1200  P35-1000  P35-850   
====================================================================================================
Allele 0                                1.0000    1.0000    1.0000    0.7454    0.7454    0.4714    
Allele 1            1.0000    1.0000                                  0.2546    0.2546    0.5286    
====================================================================================================

====================================================================================================
Allele \ Locus      P35-800   P35-750   P35-700   P35-600   P35-500   P35-400   P35-350   P35-300   
====================================================================================================
Allele 0            1.0000    0.7454    1.0000                                  0.6667    1.0000    
Allele 1                      0.2546              1.0000    1.0000    1.0000    0.3333              
====================================================================================================

====================================================================================================
Allele \ Locus      P36-1800  P36-1500  P36-1200  P36-1000  P36-850   P36-750   P36-650   P36-600   
====================================================================================================
Allele 0            1.0000    1.0000    1.0000              1.0000    1.0000                        
Allele 1                                          1.0000                        1.0000    1.0000    
====================================================================================================

====================================================================================================
Allele \ Locus      P36-550   P36-500   P36-450   P36-400   P36-300   P38-1400  P38-1200  P38-1000  
====================================================================================================
Allele 0            1.0000    1.0000    1.0000    0.8819    0.9428    1.0000              0.5774    
Allele 1                                          0.1181    0.0572              1.0000    0.4226    
====================================================================================================

====================================================================================================
Allele \ Locus      P38-800   P38-750   P38-650   P38-600   P38-500   P38-450   P38-200   P40-1100  
====================================================================================================
Allele 0            0.8165              1.0000    0.3333                        0.8165    1.0000    
Allele 1            0.1835    1.0000              0.6667    1.0000    1.0000    0.1835              
====================================================================================================

====================================================================================================
Allele \ Locus      P40-1000  P40-750   P40-700   P40-600   P40-550   P40-500   P40-400   P40-250   
====================================================================================================
Allele 0                      1.0000              1.0000    0.5774    1.0000    0.8165    0.9428    
Allele 1            1.0000              1.0000              0.4226              0.1835    0.0572    
====================================================================================================

====================================================================================================
Allele \ Locus      P43-1500  P43-1300  P43-1100  P43-1000  P43-800   P43-750   P43-700   P43-550   
====================================================================================================
Allele 0            1.0000    0.5774    0.5774    1.0000                        1.0000              
Allele 1                      0.4226    0.4226              1.0000    1.0000              1.0000    
====================================================================================================

====================================================================================================
Allele \ Locus      P43-400   P43-350   P43-200   P46-1800  P46-1500  P46-1200  P46-1000  P46-800   
====================================================================================================
Allele 0                      0.6667    1.0000    1.0000    0.8819    1.0000              0.4714    
Allele 1            1.0000    0.3333                        0.1181              1.0000    0.5286    
====================================================================================================

================================================================================
Allele \ Locus      P46-700   P46-600   P46-550   P46-500   P46-450   P46-250   
================================================================================
Allele 0                      0.7454    1.0000    1.0000              1.0000    
Allele 1            1.0000    0.2546                        1.0000              
================================================================================


Summary Statistics :


   ***********************************************************************************
   **                                                                               **
   **              Summary of Genic Variation Statistics for All Loci               **
   **          [See Nei (1987) Molecular Evolutionary Genetics (p. 176-187)]        **
   **                                                                               **
   ***********************************************************************************


============================================================
Locus     Sample Size  na*       ne*       h*        I*        
============================================================
 P6-1500           9    1.0000    1.0000    0.0000    0.0000
 P6-1200           9    1.0000    1.0000    0.0000    0.0000
 P6-1000           9    1.0000    1.0000    0.0000    0.0000
 P6-850            9    1.0000    1.0000    0.0000    0.0000
 P6-800            9    2.0000    1.1209    0.1078    0.2192
 P6-750            9    2.0000    1.9533    0.4880    0.6811
 P6-700            9    1.0000    1.0000    0.0000    0.0000
 P6-600            9    1.0000    1.0000    0.0000    0.0000
 P6-500            9    2.0000    1.1209    0.1078    0.2192
 P6-450            9    1.0000    1.0000    0.0000    0.0000
 P6-400            9    2.0000    1.9533    0.4880    0.6811
 P6-300            9    1.0000    1.0000    0.0000    0.0000
 P11-1200          9    2.0000    1.9935    0.4984    0.6915
 P11-1000          9    2.0000    1.2631    0.2083    0.3631
 P11-800           9    1.0000    1.0000    0.0000    0.0000
 P11-700           9    2.0000    1.8000    0.4444    0.6365
 P11-600           9    1.0000    1.0000    0.0000    0.0000
 P11-550           9    1.0000    1.0000    0.0000    0.0000
 P11-500           9    1.0000    1.0000    0.0000    0.0000
 P11-400           9    2.0000    1.9533    0.4880    0.6811
 P11-300           9    2.0000    1.6119    0.3796    0.5674
 P11-200           9    1.0000    1.0000    0.0000    0.0000
 P12-1700          9    1.0000    1.0000    0.0000    0.0000
 P12-1500          9    1.0000    1.0000    0.0000    0.0000
 P12-1000          9    1.0000    1.0000    0.0000    0.0000
 P12-800           9    2.0000    1.8000    0.4444    0.6365
 P12-750           9    1.0000    1.0000    0.0000    0.0000
 P12-600           9    1.0000    1.0000    0.0000    0.0000
 P12-500           9    2.0000    1.4279    0.2997    0.4767
 P12-400           9    2.0000    1.6119    0.3796    0.5674
 P14-2000          9    1.0000    1.0000    0.0000    0.0000
 P14-1800          9    2.0000    1.6119    0.3796    0.5674
 P14-1500          9    1.0000    1.0000    0.0000    0.0000
 P14-1000          9    1.0000    1.0000    0.0000    0.0000
 P14-800           9    1.0000    1.0000    0.0000    0.0000
 P14-750           9    1.0000    1.0000    0.0000    0.0000
 P14-600           9    1.0000    1.0000    0.0000    0.0000
 P14-500           9    2.0000    1.1209    0.1078    0.2192
 P14-400           9    2.0000    1.4279    0.2997    0.4767
 P14-300           9    2.0000    1.8000    0.4444    0.6365
 P17-1500          9    1.0000    1.0000    0.0000    0.0000
 P17-1400          9    1.0000    1.0000    0.0000    0.0000
 P17-1000          9    1.0000    1.0000    0.0000    0.0000
 P17-750           9    2.0000    1.8000    0.4444    0.6365
 P17-700           9    1.0000    1.0000    0.0000    0.0000
 P17-600           9    2.0000    1.9935    0.4984    0.6915
 P17-500           9    1.0000    1.0000    0.0000    0.0000
 P17-400           9    2.0000    1.8000    0.4444    0.6365
 P17-350           9    2.0000    1.1209    0.1078    0.2192
 P17-300           9    2.0000    1.9533    0.4880    0.6811
 P18-2000          9    1.0000    1.0000    0.0000    0.0000
 P18-1800          9    2.0000    1.8000    0.4444    0.6365
 P18-1400          9    2.0000    1.4279    0.2997    0.4767
 P18-1100          9    1.0000    1.0000    0.0000    0.0000
 P18-1000          9    1.0000    1.0000    0.0000    0.0000
 P18-800           9    2.0000    1.9935    0.4984    0.6915
 P18-750           9    1.0000    1.0000    0.0000    0.0000
 P18-700           9    1.0000    1.0000    0.0000    0.0000
 P18-600           9    2.0000    1.8000    0.4444    0.6365
 P18-500           9    2.0000    1.4279    0.2997    0.4767
 P18-400           9    1.0000    1.0000    0.0000    0.0000
 P18-300           9    2.0000    1.6119    0.3796    0.5674
 P19-1600          9    1.0000    1.0000    0.0000    0.0000
 P19-1500          9    1.0000    1.0000    0.0000    0.0000
 P19-1400          9    1.0000    1.0000    0.0000    0.0000
 P19-1100          9    1.0000    1.0000    0.0000    0.0000
 P19-1000          9    1.0000    1.0000    0.0000    0.0000
 P19-850           9    1.0000    1.0000    0.0000    0.0000
 P19-750           9    1.0000    1.0000    0.0000    0.0000
 P19-650           9    2.0000    1.9935    0.4984    0.6915
 P19-550           9    1.0000    1.0000    0.0000    0.0000
 P19-450           9    1.0000    1.0000    0.0000    0.0000
 P19-250           9    1.0000    1.0000    0.0000    0.0000
 P20-2000          9    1.0000    1.0000    0.0000    0.0000
 P20-1800          9    2.0000    1.6119    0.3796    0.5674
 P20-1500          9    1.0000    1.0000    0.0000    0.0000
 P20-1400          9    1.0000    1.0000    0.0000    0.0000
 P20-1200          9    2.0000    1.6119    0.3796    0.5674
 P20-1000          9    1.0000    1.0000    0.0000    0.0000
 P20-900           9    1.0000    1.0000    0.0000    0.0000
 P20-800           9    1.0000    1.0000    0.0000    0.0000
 P20-750           9    2.0000    1.6119    0.3796    0.5674
 P20-650           9    1.0000    1.0000    0.0000    0.0000
 P20-600           9    2.0000    1.4279    0.2997    0.4767
 P20-500           9    2.0000    1.1209    0.1078    0.2192
 P21-2200          9    1.0000    1.0000    0.0000    0.0000
 P21-2000          9    1.0000    1.0000    0.0000    0.0000
 P21-1800          9    1.0000    1.0000    0.0000    0.0000
 P21-1500          9    1.0000    1.0000    0.0000    0.0000
 P21-1400          9    1.0000    1.0000    0.0000    0.0000
 P21-1200          9    1.0000    1.0000    0.0000    0.0000
 P21-1000          9    1.0000    1.0000    0.0000    0.0000
 P21-800           9    2.0000    1.9935    0.4984    0.6915
 P21-750           9    1.0000    1.0000    0.0000    0.0000
 P21-600           9    1.0000    1.0000    0.0000    0.0000
 P21-500           9    2.0000    1.9533    0.4880    0.6811
 P21-400           9    1.0000    1.0000    0.0000    0.0000
 P21-350           9    1.0000    1.0000    0.0000    0.0000
 P23-2200          9    1.0000    1.0000    0.0000    0.0000
 P23-2000          9    1.0000    1.0000    0.0000    0.0000
 P23-1500          9    1.0000    1.0000    0.0000    0.0000
 P23-1400          9    1.0000    1.0000    0.0000    0.0000
 P23-1200          9    1.0000    1.0000    0.0000    0.0000
 P23-1100          9    1.0000    1.0000    0.0000    0.0000
 P23-1000          9    1.0000    1.0000    0.0000    0.0000
 P23-900           9    1.0000    1.0000    0.0000    0.0000
 P23-800           9    1.0000    1.0000    0.0000    0.0000
 P23-750           9    1.0000    1.0000    0.0000    0.0000
 P23-600           9    1.0000    1.0000    0.0000    0.0000
 P23-500           9    1.0000    1.0000    0.0000    0.0000
 P23-400           9    1.0000    1.0000    0.0000    0.0000
 P24-1500          9    1.0000    1.0000    0.0000    0.0000
 P24-1200          9    1.0000    1.0000    0.0000    0.0000
 P24-1000          9    1.0000    1.0000    0.0000    0.0000
 P24-750           9    1.0000    1.0000    0.0000    0.0000
 P24-600           9    2.0000    1.8000    0.4444    0.6365
 P24-550           9    1.0000    1.0000    0.0000    0.0000
 P24-500           9    1.0000    1.0000    0.0000    0.0000
 P24-400           9    1.0000    1.0000    0.0000    0.0000
 P24-300           9    1.0000    1.0000    0.0000    0.0000
 P31-1500          9    1.0000    1.0000    0.0000    0.0000
 P31-1200          9    1.0000    1.0000    0.0000    0.0000
 P31-1100          9    2.0000    1.9533    0.4880    0.6811
 P31-1000          9    1.0000    1.0000    0.0000    0.0000
 P31-800           9    1.0000    1.0000    0.0000    0.0000
 P31-750           9    2.0000    1.8000    0.4444    0.6365
 P31-700           9    2.0000    1.4279    0.2997    0.4767
 P31-600           9    2.0000    1.9935    0.4984    0.6915
 P31-550           9    2.0000    1.4279    0.2997    0.4767
 P31-500           9    1.0000    1.0000    0.0000    0.0000
 P31-450           9    1.0000    1.0000    0.0000    0.0000
 P31-350           9    1.0000    1.0000    0.0000    0.0000
 P32-1500          9    1.0000    1.0000    0.0000    0.0000
 P32-1400          9    1.0000    1.0000    0.0000    0.0000
 P32-1200          9    2.0000    1.9533    0.4880    0.6811
 P32-1100          9    1.0000    1.0000    0.0000    0.0000
 P32-1000          9    1.0000    1.0000    0.0000    0.0000
 P32-900           9    1.0000    1.0000    0.0000    0.0000
 P32-800           9    2.0000    1.8000    0.4444    0.6365
 P32-750           9    1.0000    1.0000    0.0000    0.0000
 P32-600           9    1.0000    1.0000    0.0000    0.0000
 P32-550           9    1.0000    1.0000    0.0000    0.0000
 P32-450           9    1.0000    1.0000    0.0000    0.0000
 P34-1400          9    1.0000    1.0000    0.0000    0.0000
 P34-1200          9    1.0000    1.0000    0.0000    0.0000
 P34-1100          9    1.0000    1.0000    0.0000    0.0000
 P34-1000          9    2.0000    1.1209    0.1078    0.2192
 P34-850           9    1.0000    1.0000    0.0000    0.0000
 P34-800           9    1.0000    1.0000    0.0000    0.0000
 P34-750           9    1.0000    1.0000    0.0000    0.0000
 P34-700           9    1.0000    1.0000    0.0000    0.0000
 P34-600           9    1.0000    1.0000    0.0000    0.0000
 P34-500           9    1.0000    1.0000    0.0000    0.0000
 P34-400           9    1.0000    1.0000    0.0000    0.0000
 P35-1800          9    1.0000    1.0000    0.0000    0.0000
 P35-1500          9    1.0000    1.0000    0.0000    0.0000
 P35-1300          9    1.0000    1.0000    0.0000    0.0000
 P35-1200          9    2.0000    1.6119    0.3796    0.5674
 P35-1000          9    2.0000    1.6119    0.3796    0.5674
 P35-850           9    2.0000    1.9935    0.4984    0.6915
 P35-800           9    1.0000    1.0000    0.0000    0.0000
 P35-750           9    2.0000    1.6119    0.3796    0.5674
 P35-700           9    1.0000    1.0000    0.0000    0.0000
 P35-600           9    1.0000    1.0000    0.0000    0.0000
 P35-500           9    1.0000    1.0000    0.0000    0.0000
 P35-400           9    1.0000    1.0000    0.0000    0.0000
 P35-350           9    2.0000    1.8000    0.4444    0.6365
 P35-300           9    1.0000    1.0000    0.0000    0.0000
 P36-1800          9    1.0000    1.0000    0.0000    0.0000
 P36-1500          9    1.0000    1.0000    0.0000    0.0000
 P36-1200          9    1.0000    1.0000    0.0000    0.0000
 P36-1000          9    1.0000    1.0000    0.0000    0.0000
 P36-850           9    1.0000    1.0000    0.0000    0.0000
 P36-750           9    1.0000    1.0000    0.0000    0.0000
 P36-650           9    1.0000    1.0000    0.0000    0.0000
 P36-600           9    1.0000    1.0000    0.0000    0.0000
 P36-550           9    1.0000    1.0000    0.0000    0.0000
 P36-500           9    1.0000    1.0000    0.0000    0.0000
 P36-450           9    1.0000    1.0000    0.0000    0.0000
 P36-400           9    2.0000    1.2631    0.2083    0.3631
 P36-300           9    2.0000    1.1209    0.1078    0.2192
 P38-1400          9    1.0000    1.0000    0.0000    0.0000
 P38-1200          9    1.0000    1.0000    0.0000    0.0000
 P38-1000          9    2.0000    1.9533    0.4880    0.6811
 P38-800           9    2.0000    1.4279    0.2997    0.4767
 P38-750           9    1.0000    1.0000    0.0000    0.0000
 P38-650           9    1.0000    1.0000    0.0000    0.0000
 P38-600           9    2.0000    1.8000    0.4444    0.6365
 P38-500           9    1.0000    1.0000    0.0000    0.0000
 P38-450           9    1.0000    1.0000    0.0000    0.0000
 P38-200           9    2.0000    1.4279    0.2997    0.4767
 P40-1100          9    1.0000    1.0000    0.0000    0.0000
 P40-1000          9    1.0000    1.0000    0.0000    0.0000
 P40-750           9    1.0000    1.0000    0.0000    0.0000
 P40-700           9    1.0000    1.0000    0.0000    0.0000
 P40-600           9    1.0000    1.0000    0.0000    0.0000
 P40-550           9    2.0000    1.9533    0.4880    0.6811
 P40-500           9    1.0000    1.0000    0.0000    0.0000
 P40-400           9    2.0000    1.4279    0.2997    0.4767
 P40-250           9    2.0000    1.1209    0.1078    0.2192
 P43-1500          9    1.0000    1.0000    0.0000    0.0000
 P43-1300          9    2.0000    1.9533    0.4880    0.6811
 P43-1100          9    2.0000    1.9533    0.4880    0.6811
 P43-1000          9    1.0000    1.0000    0.0000    0.0000
 P43-800           9    1.0000    1.0000    0.0000    0.0000
 P43-750           9    1.0000    1.0000    0.0000    0.0000
 P43-700           9    1.0000    1.0000    0.0000    0.0000
 P43-550           9    1.0000    1.0000    0.0000    0.0000
 P43-400           9    1.0000    1.0000    0.0000    0.0000
 P43-350           9    2.0000    1.8000    0.4444    0.6365
 P43-200           9    1.0000    1.0000    0.0000    0.0000
 P46-1800          9    1.0000    1.0000    0.0000    0.0000
 P46-1500          9    2.0000    1.2631    0.2083    0.3631
 P46-1200          9    1.0000    1.0000    0.0000    0.0000
 P46-1000          9    1.0000    1.0000    0.0000    0.0000
 P46-800           9    2.0000    1.9935    0.4984    0.6915
 P46-700           9    1.0000    1.0000    0.0000    0.0000
 P46-600           9    2.0000    1.6119    0.3796    0.5674
 P46-550           9    1.0000    1.0000    0.0000    0.0000
 P46-500           9    1.0000    1.0000    0.0000    0.0000
 P46-450           9    1.0000    1.0000    0.0000    0.0000
 P46-250           9    1.0000    1.0000    0.0000    0.0000

Mean               9    1.2883    1.1874    0.1072    0.1583
St. Dev                 0.4540    0.3342    0.1821    0.2625
============================================================
* na = Observed number of alleles
* ne = Effective number of alleles [Kimura and Crow (1964)]
* h = Nei's (1973) gene diversity
* I = Shannon's Information index [Lewontin (1972)]

The number of polymorphic loci is :     64
The percentage of polymorphic loci is : 28.83 %


*****************************************************************************************************************


Population ID :      11
Population name :      DA

Gene Frequency :
====================================================================================================
Allele \ Locus      P6-1500   P6-1200   P6-1000   P6-850    P6-800    P6-750    P6-700    P6-600    
====================================================================================================
Allele 0            1.0000    1.0000    1.0000    1.0000    0.2673    1.0000    1.0000              
Allele 1                                                    0.7327                        1.0000    
====================================================================================================

====================================================================================================
Allele \ Locus      P6-500    P6-450    P6-400    P6-300    P11-1200  P11-1000  P11-800   P11-700   
====================================================================================================
Allele 0            1.0000    1.0000    0.2673    1.0000    1.0000    0.8660              0.1890    
Allele 1                                0.7327                        0.1340    1.0000    0.8110    
====================================================================================================

====================================================================================================
Allele \ Locus      P11-600   P11-550   P11-500   P11-400   P11-300   P11-200   P12-1700  P12-1500  
====================================================================================================
Allele 0                      0.5976    0.1890    0.8018    0.8238    0.6814    1.0000    1.0000    
Allele 1            1.0000    0.4024    0.8110    0.1982    0.1762    0.3186                        
====================================================================================================

====================================================================================================
Allele \ Locus      P12-1000  P12-800   P12-750   P12-600   P12-500   P12-400   P14-2000  P14-1800  
====================================================================================================
Allele 0            0.8018    0.9258                        0.6268    0.8452    1.0000    1.0000    
Allele 1            0.1982    0.0742    1.0000    1.0000    0.3732    0.1548                        
====================================================================================================

====================================================================================================
Allele \ Locus      P14-1500  P14-1000  P14-800   P14-750   P14-600   P14-500   P14-400   P14-300   
====================================================================================================
Allele 0            0.9449              1.0000              0.9449    0.6814    0.7319    0.6814    
Allele 1            0.0551    1.0000              1.0000    0.0551    0.3186    0.2681    0.3186    
====================================================================================================

====================================================================================================
Allele \ Locus      P17-1500  P17-1400  P17-1000  P17-750   P17-700   P17-600   P17-500   P17-400   
====================================================================================================
Allele 0            1.0000    1.0000    0.9258    0.5000    1.0000    0.1890              1.0000    
Allele 1                                0.0742    0.5000              0.8110    1.0000              
====================================================================================================

====================================================================================================
Allele \ Locus      P17-350   P17-300   P18-2000  P18-1800  P18-1400  P18-1100  P18-1000  P18-800   
====================================================================================================
Allele 0            1.0000    0.5000    1.0000    0.6814    0.6814    0.7071              0.9258    
Allele 1                      0.5000              0.3186    0.3186    0.2929    1.0000    0.0742    
====================================================================================================

====================================================================================================
Allele \ Locus      P18-750   P18-700   P18-600   P18-500   P18-400   P18-300   P19-1600  P19-1500  
====================================================================================================
Allele 0            1.0000    1.0000    1.0000    0.9258    0.3780    0.5669    1.0000    0.5000    
Allele 1                                          0.0742    0.6220    0.4331              0.5000    
====================================================================================================

====================================================================================================
Allele \ Locus      P19-1400  P19-1100  P19-1000  P19-850   P19-750   P19-650   P19-550   P19-450   
====================================================================================================
Allele 0            0.9820    0.9636    0.9258    0.2673              0.9063    1.0000    1.0000    
Allele 1            0.0180    0.0364    0.0742    0.7327    1.0000    0.0937                        
====================================================================================================

====================================================================================================
Allele \ Locus      P19-250   P20-2000  P20-1800  P20-1500  P20-1400  P20-1200  P20-1000  P20-900   
====================================================================================================
Allele 0                      1.0000    0.4226    0.6814    0.7071    0.9636              0.8864    
Allele 1            1.0000              0.5774    0.3186    0.2929    0.0364    1.0000    0.1136    
====================================================================================================

====================================================================================================
Allele \ Locus      P20-800   P20-750   P20-650   P20-600   P20-500   P21-2200  P21-2000  P21-1800  
====================================================================================================
Allele 0            1.0000    0.9820    0.7792    0.7792    0.9063    1.0000    0.9820    0.9820    
Allele 1                      0.0180    0.2208    0.2208    0.0937              0.0180    0.0180    
====================================================================================================

====================================================================================================
Allele \ Locus      P21-1500  P21-1400  P21-1200  P21-1000  P21-800   P21-750   P21-600   P21-500   
====================================================================================================
Allele 0            1.0000    1.0000    1.0000    0.1890              0.4629    0.7071    1.0000    
Allele 1                                          0.8110    1.0000    0.5371    0.2929              
====================================================================================================

====================================================================================================
Allele \ Locus      P21-400   P21-350   P23-2200  P23-2000  P23-1500  P23-1400  P23-1200  P23-1100  
====================================================================================================
Allele 0            0.5669    0.5976    1.0000    1.0000    1.0000    1.0000    1.0000    0.9063    
Allele 1            0.4331    0.4024                                                      0.0937    
====================================================================================================

====================================================================================================
Allele \ Locus      P23-1000  P23-900   P23-800   P23-750   P23-600   P23-500   P23-400   P24-1500  
====================================================================================================
Allele 0            0.4226    0.9258    1.0000              0.3273              0.1890    1.0000    
Allele 1            0.5774    0.0742              1.0000    0.6727    1.0000    0.8110              
====================================================================================================

====================================================================================================
Allele \ Locus      P24-1200  P24-1000  P24-750   P24-600   P24-550   P24-500   P24-400   P24-300   
====================================================================================================
Allele 0            1.0000    0.9636    0.5669    0.2673    0.8018    1.0000              0.8238    
Allele 1                      0.0364    0.4331    0.7327    0.1982              1.0000    0.1762    
====================================================================================================

====================================================================================================
Allele \ Locus      P31-1500  P31-1200  P31-1100  P31-1000  P31-800   P31-750   P31-700   P31-600   
====================================================================================================
Allele 0            0.9820    0.9636    0.4226              0.9449    0.1890              1.0000    
Allele 1            0.0180    0.0364    0.5774    1.0000    0.0551    0.8110    1.0000              
====================================================================================================

====================================================================================================
Allele \ Locus      P31-550   P31-500   P31-450   P31-350   P32-1500  P32-1400  P32-1200  P32-1100  
====================================================================================================
Allele 0            0.8660                                  1.0000    1.0000    0.9636    0.1890    
Allele 1            0.1340    1.0000    1.0000    1.0000                        0.0364    0.8110    
====================================================================================================

====================================================================================================
Allele \ Locus      P32-1000  P32-900   P32-800   P32-750   P32-600   P32-550   P32-450   P34-1400  
====================================================================================================
Allele 0            1.0000    1.0000    0.9636                                            0.8864    
Allele 1                                0.0364    1.0000    1.0000    1.0000    1.0000    0.1136    
====================================================================================================

====================================================================================================
Allele \ Locus      P34-1200  P34-1100  P34-1000  P34-850   P34-800   P34-750   P34-700   P34-600   
====================================================================================================
Allele 0            0.7319    1.0000    0.6268              1.0000              0.4226              
Allele 1            0.2681              0.3732    1.0000              1.0000    0.5774    1.0000    
====================================================================================================

====================================================================================================
Allele \ Locus      P34-500   P34-400   P35-1800  P35-1500  P35-1300  P35-1200  P35-1000  P35-850   
====================================================================================================
Allele 0            0.5976    0.9636    0.9636    1.0000    1.0000    0.4226    0.9063    1.0000    
Allele 1            0.4024    0.0364    0.0364                        0.5774    0.0937              
====================================================================================================

====================================================================================================
Allele \ Locus      P35-800   P35-750   P35-700   P35-600   P35-500   P35-400   P35-350   P35-300   
====================================================================================================
Allele 0            0.1890    0.4629    0.6268              0.9258    0.5000    0.5000    0.8452    
Allele 1            0.8110    0.5371    0.3732    1.0000    0.0742    0.5000    0.5000    0.1548    
====================================================================================================

====================================================================================================
Allele \ Locus      P36-1800  P36-1500  P36-1200  P36-1000  P36-850   P36-750   P36-650   P36-600   
====================================================================================================
Allele 0            0.8452    1.0000    1.0000    1.0000              0.6547    1.0000              
Allele 1            0.1548                                  1.0000    0.3453              1.0000    
====================================================================================================

====================================================================================================
Allele \ Locus      P36-550   P36-500   P36-450   P36-400   P36-300   P38-1400  P38-1200  P38-1000  
====================================================================================================
Allele 0            1.0000    1.0000    1.0000    0.5000    0.7559    0.3780    0.1890    0.6268    
Allele 1                                          0.5000    0.2441    0.6220    0.8110    0.3732    
====================================================================================================

====================================================================================================
Allele \ Locus      P38-800   P38-750   P38-650   P38-600   P38-500   P38-450   P38-200   P40-1100  
====================================================================================================
Allele 0            0.9449    0.5000    0.8864    1.0000                        0.6268    0.5976    
Allele 1            0.0551    0.5000    0.1136              1.0000    1.0000    0.3732    0.4024    
====================================================================================================

====================================================================================================
Allele \ Locus      P40-1000  P40-750   P40-700   P40-600   P40-550   P40-500   P40-400   P40-250   
====================================================================================================
Allele 0                                1.0000    0.8238    1.0000    0.5669    0.7792    0.9063    
Allele 1            1.0000    1.0000              0.1762              0.4331    0.2208    0.0937    
====================================================================================================

====================================================================================================
Allele \ Locus      P43-1500  P43-1300  P43-1100  P43-1000  P43-800   P43-750   P43-700   P43-550   
====================================================================================================
Allele 0            0.9636    0.5345    1.0000    0.1890    1.0000              0.4226              
Allele 1            0.0364    0.4655              0.8110              1.0000    0.5774    1.0000    
====================================================================================================

====================================================================================================
Allele \ Locus      P43-400   P43-350   P43-200   P46-1800  P46-1500  P46-1200  P46-1000  P46-800   
====================================================================================================
Allele 0            0.4226              0.9258    1.0000    1.0000    1.0000              0.9063    
Allele 1            0.5774    1.0000    0.0742                                  1.0000    0.0937    
====================================================================================================

================================================================================
Allele \ Locus      P46-700   P46-600   P46-550   P46-500   P46-450   P46-250   
================================================================================
Allele 0                      0.9820    0.4629                        0.8660    
Allele 1            1.0000    0.0180    0.5371    1.0000    1.0000    0.1340    
================================================================================


Summary Statistics :


   ***********************************************************************************
   **                                                                               **
   **              Summary of Genic Variation Statistics for All Loci               **
   **          [See Nei (1987) Molecular Evolutionary Genetics (p. 176-187)]        **
   **                                                                               **
   ***********************************************************************************


============================================================
Locus     Sample Size  na*       ne*       h*        I*        
============================================================
 P6-1500          28    1.0000    1.0000    0.0000    0.0000
 P6-1200          28    1.0000    1.0000    0.0000    0.0000
 P6-1000          28    1.0000    1.0000    0.0000    0.0000
 P6-850           28    1.0000    1.0000    0.0000    0.0000
 P6-800           28    2.0000    1.6438    0.3917    0.5805
 P6-750           28    1.0000    1.0000    0.0000    0.0000
 P6-700           28    1.0000    1.0000    0.0000    0.0000
 P6-600           28    1.0000    1.0000    0.0000    0.0000
 P6-500           28    1.0000    1.0000    0.0000    0.0000
 P6-450           28    1.0000    1.0000    0.0000    0.0000
 P6-400           28    2.0000    1.6438    0.3917    0.5805
 P6-300           28    1.0000    1.0000    0.0000    0.0000
 P11-1200         28    1.0000    1.0000    0.0000    0.0000
 P11-1000         28    2.0000    1.3022    0.2321    0.3939
 P11-800          28    1.0000    1.0000    0.0000    0.0000
 P11-700          28    2.0000    1.4420    0.3065    0.4847
 P11-600          28    1.0000    1.0000    0.0000    0.0000
 P11-550          28    2.0000    1.9266    0.4809    0.6740
 P11-500          28    2.0000    1.4420    0.3065    0.4847
 P11-400          28    2.0000    1.4660    0.3179    0.4979
 P11-300          28    2.0000    1.4092    0.2904    0.4657
 P11-200          28    2.0000    1.7674    0.4342    0.6258
 P12-1700         28    1.0000    1.0000    0.0000    0.0000
 P12-1500         28    1.0000    1.0000    0.0000    0.0000
 P12-1000         28    2.0000    1.4660    0.3179    0.4979
 P12-800          28    2.0000    1.1592    0.1374    0.2643
 P12-750          28    1.0000    1.0000    0.0000    0.0000
 P12-600          28    1.0000    1.0000    0.0000    0.0000
 P12-500          28    2.0000    1.8792    0.4679    0.6606
 P12-400          28    2.0000    1.3545    0.2617    0.4310
 P14-2000         28    1.0000    1.0000    0.0000    0.0000
 P14-1800         28    1.0000    1.0000    0.0000    0.0000
 P14-1500         28    2.0000    1.1162    0.1041    0.2132
 P14-1000         28    1.0000    1.0000    0.0000    0.0000
 P14-800          28    1.0000    1.0000    0.0000    0.0000
 P14-750          28    1.0000    1.0000    0.0000    0.0000
 P14-600          28    2.0000    1.1162    0.1041    0.2132
 P14-500          28    2.0000    1.7674    0.4342    0.6258
 P14-400          28    2.0000    1.6459    0.3924    0.5813
 P14-300          28    2.0000    1.7674    0.4342    0.6258
 P17-1500         28    1.0000    1.0000    0.0000    0.0000
 P17-1400         28    1.0000    1.0000    0.0000    0.0000
 P17-1000         28    2.0000    1.1592    0.1374    0.2643
 P17-750          28    2.0000    2.0000    0.5000    0.6931
 P17-700          28    1.0000    1.0000    0.0000    0.0000
 P17-600          28    2.0000    1.4420    0.3065    0.4847
 P17-500          28    1.0000    1.0000    0.0000    0.0000
 P17-400          28    1.0000    1.0000    0.0000    0.0000
 P17-350          28    1.0000    1.0000    0.0000    0.0000
 P17-300          28    2.0000    2.0000    0.5000    0.6931
 P18-2000         28    1.0000    1.0000    0.0000    0.0000
 P18-1800         28    2.0000    1.7674    0.4342    0.6258
 P18-1400         28    2.0000    1.7674    0.4342    0.6258
 P18-1100         28    2.0000    1.7071    0.4142    0.6047
 P18-1000         28    1.0000    1.0000    0.0000    0.0000
 P18-800          28    2.0000    1.1592    0.1374    0.2643
 P18-750          28    1.0000    1.0000    0.0000    0.0000
 P18-700          28    1.0000    1.0000    0.0000    0.0000
 P18-600          28    1.0000    1.0000    0.0000    0.0000
 P18-500          28    2.0000    1.1592    0.1374    0.2643
 P18-400          28    2.0000    1.8876    0.4702    0.6631
 P18-300          28    2.0000    1.9648    0.4910    0.6842
 P19-1600         28    1.0000    1.0000    0.0000    0.0000
 P19-1500         28    2.0000    2.0000    0.5000    0.6931
 P19-1400         28    2.0000    1.0367    0.0354    0.0902
 P19-1100         28    2.0000    1.0754    0.0701    0.1563
 P19-1000         28    2.0000    1.1592    0.1374    0.2643
 P19-850          28    2.0000    1.6438    0.3917    0.5805
 P19-750          28    1.0000    1.0000    0.0000    0.0000
 P19-650          28    2.0000    1.2045    0.1698    0.3110
 P19-550          28    1.0000    1.0000    0.0000    0.0000
 P19-450          28    1.0000    1.0000    0.0000    0.0000
 P19-250          28    1.0000    1.0000    0.0000    0.0000
 P20-2000         28    1.0000    1.0000    0.0000    0.0000
 P20-1800         28    2.0000    1.9532    0.4880    0.6811
 P20-1500         28    2.0000    1.7674    0.4342    0.6258
 P20-1400         28    2.0000    1.7071    0.4142    0.6047
 P20-1200         28    2.0000    1.0754    0.0701    0.1563
 P20-1000         28    1.0000    1.0000    0.0000    0.0000
 P20-900          28    2.0000    1.2522    0.2014    0.3540
 P20-800          28    1.0000    1.0000    0.0000    0.0000
 P20-750          28    2.0000    1.0367    0.0354    0.0902
 P20-650          28    2.0000    1.5246    0.3441    0.5279
 P20-600          28    2.0000    1.5246    0.3441    0.5279
 P20-500          28    2.0000    1.2045    0.1698    0.3110
 P21-2200         28    1.0000    1.0000    0.0000    0.0000
 P21-2000         28    2.0000    1.0367    0.0354    0.0902
 P21-1800         28    2.0000    1.0367    0.0354    0.0902
 P21-1500         28    1.0000    1.0000    0.0000    0.0000
 P21-1400         28    1.0000    1.0000    0.0000    0.0000
 P21-1200         28    1.0000    1.0000    0.0000    0.0000
 P21-1000         28    2.0000    1.4420    0.3065    0.4847
 P21-800          28    1.0000    1.0000    0.0000    0.0000
 P21-750          28    2.0000    1.9891    0.4972    0.6904
 P21-600          28    2.0000    1.7071    0.4142    0.6047
 P21-500          28    1.0000    1.0000    0.0000    0.0000
 P21-400          28    2.0000    1.9648    0.4910    0.6842
 P21-350          28    2.0000    1.9266    0.4809    0.6740
 P23-2200         28    1.0000    1.0000    0.0000    0.0000
 P23-2000         28    1.0000    1.0000    0.0000    0.0000
 P23-1500         28    1.0000    1.0000    0.0000    0.0000
 P23-1400         28    1.0000    1.0000    0.0000    0.0000
 P23-1200         28    1.0000    1.0000    0.0000    0.0000
 P23-1100         28    2.0000    1.2045    0.1698    0.3110
 P23-1000         28    2.0000    1.9532    0.4880    0.6811
 P23-900          28    2.0000    1.1592    0.1374    0.2643
 P23-800          28    1.0000    1.0000    0.0000    0.0000
 P23-750          28    1.0000    1.0000    0.0000    0.0000
 P23-600          28    2.0000    1.7869    0.4404    0.6323
 P23-500          28    1.0000    1.0000    0.0000    0.0000
 P23-400          28    2.0000    1.4420    0.3065    0.4847
 P24-1500         28    1.0000    1.0000    0.0000    0.0000
 P24-1200         28    1.0000    1.0000    0.0000    0.0000
 P24-1000         28    2.0000    1.0754    0.0701    0.1563
 P24-750          28    2.0000    1.9648    0.4910    0.6842
 P24-600          28    2.0000    1.6438    0.3917    0.5805
 P24-550          28    2.0000    1.4660    0.3179    0.4979
 P24-500          28    1.0000    1.0000    0.0000    0.0000
 P24-400          28    1.0000    1.0000    0.0000    0.0000
 P24-300          28    2.0000    1.4092    0.2904    0.4657
 P31-1500         28    2.0000    1.0367    0.0354    0.0902
 P31-1200         28    2.0000    1.0754    0.0701    0.1563
 P31-1100         28    2.0000    1.9532    0.4880    0.6811
 P31-1000         28    1.0000    1.0000    0.0000    0.0000
 P31-800          28    2.0000    1.1162    0.1041    0.2132
 P31-750          28    2.0000    1.4420    0.3065    0.4847
 P31-700          28    1.0000    1.0000    0.0000    0.0000
 P31-600          28    1.0000    1.0000    0.0000    0.0000
 P31-550          28    2.0000    1.3022    0.2321    0.3939
 P31-500          28    1.0000    1.0000    0.0000    0.0000
 P31-450          28    1.0000    1.0000    0.0000    0.0000
 P31-350          28    1.0000    1.0000    0.0000    0.0000
 P32-1500         28    1.0000    1.0000    0.0000    0.0000
 P32-1400         28    1.0000    1.0000    0.0000    0.0000
 P32-1200         28    2.0000    1.0754    0.0701    0.1563
 P32-1100         28    2.0000    1.4420    0.3065    0.4847
 P32-1000         28    1.0000    1.0000    0.0000    0.0000
 P32-900          28    1.0000    1.0000    0.0000    0.0000
 P32-800          28    2.0000    1.0754    0.0701    0.1563
 P32-750          28    1.0000    1.0000    0.0000    0.0000
 P32-600          28    1.0000    1.0000    0.0000    0.0000
 P32-550          28    1.0000    1.0000    0.0000    0.0000
 P32-450          28    1.0000    1.0000    0.0000    0.0000
 P34-1400         28    2.0000    1.2522    0.2014    0.3540
 P34-1200         28    2.0000    1.6459    0.3924    0.5813
 P34-1100         28    1.0000    1.0000    0.0000    0.0000
 P34-1000         28    2.0000    1.8792    0.4679    0.6606
 P34-850          28    1.0000    1.0000    0.0000    0.0000
 P34-800          28    1.0000    1.0000    0.0000    0.0000
 P34-750          28    1.0000    1.0000    0.0000    0.0000
 P34-700          28    2.0000    1.9532    0.4880    0.6811
 P34-600          28    1.0000    1.0000    0.0000    0.0000
 P34-500          28    2.0000    1.9266    0.4809    0.6740
 P34-400          28    2.0000    1.0754    0.0701    0.1563
 P35-1800         28    2.0000    1.0754    0.0701    0.1563
 P35-1500         28    1.0000    1.0000    0.0000    0.0000
 P35-1300         28    1.0000    1.0000    0.0000    0.0000
 P35-1200         28    2.0000    1.9532    0.4880    0.6811
 P35-1000         28    2.0000    1.2045    0.1698    0.3110
 P35-850          28    1.0000    1.0000    0.0000    0.0000
 P35-800          28    2.0000    1.4420    0.3065    0.4847
 P35-750          28    2.0000    1.9891    0.4972    0.6904
 P35-700          28    2.0000    1.8792    0.4679    0.6606
 P35-600          28    1.0000    1.0000    0.0000    0.0000
 P35-500          28    2.0000    1.1592    0.1374    0.2643
 P35-400          28    2.0000    2.0000    0.5000    0.6931
 P35-350          28    2.0000    2.0000    0.5000    0.6931
 P35-300          28    2.0000    1.3545    0.2617    0.4310
 P36-1800         28    2.0000    1.3545    0.2617    0.4310
 P36-1500         28    1.0000    1.0000    0.0000    0.0000
 P36-1200         28    1.0000    1.0000    0.0000    0.0000
 P36-1000         28    1.0000    1.0000    0.0000    0.0000
 P36-850          28    1.0000    1.0000    0.0000    0.0000
 P36-750          28    2.0000    1.8254    0.4522    0.6445
 P36-650          28    1.0000    1.0000    0.0000    0.0000
 P36-600          28    1.0000    1.0000    0.0000    0.0000
 P36-550          28    1.0000    1.0000    0.0000    0.0000
 P36-500          28    1.0000    1.0000    0.0000    0.0000
 P36-450          28    1.0000    1.0000    0.0000    0.0000
 P36-400          28    2.0000    2.0000    0.5000    0.6931
 P36-300          28    2.0000    1.5848    0.3690    0.5557
 P38-1400         28    2.0000    1.8876    0.4702    0.6631
 P38-1200         28    2.0000    1.4420    0.3065    0.4847
 P38-1000         28    2.0000    1.8792    0.4679    0.6606
 P38-800          28    2.0000    1.1162    0.1041    0.2132
 P38-750          28    2.0000    2.0000    0.5000    0.6931
 P38-650          28    2.0000    1.2522    0.2014    0.3540
 P38-600          28    1.0000    1.0000    0.0000    0.0000
 P38-500          28    1.0000    1.0000    0.0000    0.0000
 P38-450          28    1.0000    1.0000    0.0000    0.0000
 P38-200          28    2.0000    1.8792    0.4679    0.6606
 P40-1100         28    2.0000    1.9266    0.4809    0.6740
 P40-1000         28    1.0000    1.0000    0.0000    0.0000
 P40-750          28    1.0000    1.0000    0.0000    0.0000
 P40-700          28    1.0000    1.0000    0.0000    0.0000
 P40-600          28    2.0000    1.4092    0.2904    0.4657
 P40-550          28    1.0000    1.0000    0.0000    0.0000
 P40-500          28    2.0000    1.9648    0.4910    0.6842
 P40-400          28    2.0000    1.5246    0.3441    0.5279
 P40-250          28    2.0000    1.2045    0.1698    0.3110
 P43-1500         28    2.0000    1.0754    0.0701    0.1563
 P43-1300         28    2.0000    1.9905    0.4976    0.6908
 P43-1100         28    1.0000    1.0000    0.0000    0.0000
 P43-1000         28    2.0000    1.4420    0.3065    0.4847
 P43-800          28    1.0000    1.0000    0.0000    0.0000
 P43-750          28    1.0000    1.0000    0.0000    0.0000
 P43-700          28    2.0000    1.9532    0.4880    0.6811
 P43-550          28    1.0000    1.0000    0.0000    0.0000
 P43-400          28    2.0000    1.9532    0.4880    0.6811
 P43-350          28    1.0000    1.0000    0.0000    0.0000
 P43-200          28    2.0000    1.1592    0.1374    0.2643
 P46-1800         28    1.0000    1.0000    0.0000    0.0000
 P46-1500         28    1.0000    1.0000    0.0000    0.0000
 P46-1200         28    1.0000    1.0000    0.0000    0.0000
 P46-1000         28    1.0000    1.0000    0.0000    0.0000
 P46-800          28    2.0000    1.2045    0.1698    0.3110
 P46-700          28    1.0000    1.0000    0.0000    0.0000
 P46-600          28    2.0000    1.0367    0.0354    0.0902
 P46-550          28    2.0000    1.9891    0.4972    0.6904
 P46-500          28    1.0000    1.0000    0.0000    0.0000
 P46-450          28    1.0000    1.0000    0.0000    0.0000
 P46-250          28    2.0000    1.3022    0.2321    0.3939

Mean              28    1.5045    1.2674    0.1573    0.2386
St. Dev                 0.5011    0.3592    0.1926    0.2757
============================================================
* na = Observed number of alleles
* ne = Effective number of alleles [Kimura and Crow (1964)]
* h = Nei's (1973) gene diversity
* I = Shannon's Information index [Lewontin (1972)]

The number of polymorphic loci is :     112
The percentage of polymorphic loci is : 50.45 %


*****************************************************************************************************************


Population ID :      12
Population name :      SJ

Gene Frequency :
====================================================================================================
Allele \ Locus      P6-1500   P6-1200   P6-1000   P6-850    P6-800    P6-750    P6-700    P6-600    
====================================================================================================
Allele 0            0.9428    0.9428    0.3333    1.0000    0.9428              1.0000    0.9428    
Allele 1            0.0572    0.0572    0.6667              0.0572    1.0000              0.0572    
====================================================================================================

====================================================================================================
Allele \ Locus      P6-500    P6-450    P6-400    P6-300    P11-1200  P11-1000  P11-800   P11-700   
====================================================================================================
Allele 0            0.3333    1.0000    1.0000    0.9428    1.0000    0.8819    0.7454    0.6667    
Allele 1            0.6667                        0.0572              0.1181    0.2546    0.3333    
====================================================================================================

====================================================================================================
Allele \ Locus      P11-600   P11-550   P11-500   P11-400   P11-300   P11-200   P12-1700  P12-1500  
====================================================================================================
Allele 0                      1.0000    0.4714    1.0000    0.5774    0.3333    0.7454    0.9428    
Allele 1            1.0000              0.5286              0.4226    0.6667    0.2546    0.0572    
====================================================================================================

====================================================================================================
Allele \ Locus      P12-1000  P12-800   P12-750   P12-600   P12-500   P12-400   P14-2000  P14-1800  
====================================================================================================
Allele 0            0.6667    0.4714    0.8165    0.8165    0.8819    0.5774    1.0000    0.8165    
Allele 1            0.3333    0.5286    0.1835    0.1835    0.1181    0.4226              0.1835    
====================================================================================================

====================================================================================================
Allele \ Locus      P14-1500  P14-1000  P14-800   P14-750   P14-600   P14-500   P14-400   P14-300   
====================================================================================================
Allele 0            1.0000              0.8165              1.0000    0.8819    0.5774    0.8819    
Allele 1                      1.0000    0.1835    1.0000              0.1181    0.4226    0.1181    
====================================================================================================

====================================================================================================
Allele \ Locus      P17-1500  P17-1400  P17-1000  P17-750   P17-700   P17-600   P17-500   P17-400   
====================================================================================================
Allele 0            1.0000    1.0000    0.8819    1.0000              0.9428                        
Allele 1                                0.1181              1.0000    0.0572    1.0000    1.0000    
====================================================================================================

====================================================================================================
Allele \ Locus      P17-350   P17-300   P18-2000  P18-1800  P18-1400  P18-1100  P18-1000  P18-800   
====================================================================================================
Allele 0            0.7454              1.0000    0.8165    0.5774    1.0000              0.9428    
Allele 1            0.2546    1.0000              0.1835    0.4226              1.0000    0.0572    
====================================================================================================

====================================================================================================
Allele \ Locus      P18-750   P18-700   P18-600   P18-500   P18-400   P18-300   P19-1600  P19-1500  
====================================================================================================
Allele 0            0.3333    0.7454    0.6667    0.5774    0.8165    0.9428    1.0000    1.0000    
Allele 1            0.6667    0.2546    0.3333    0.4226    0.1835    0.0572                        
====================================================================================================

====================================================================================================
Allele \ Locus      P19-1400  P19-1100  P19-1000  P19-850   P19-750   P19-650   P19-550   P19-450   
====================================================================================================
Allele 0            0.7454    1.0000    0.8165                        0.8819    1.0000    0.7454    
Allele 1            0.2546              0.1835    1.0000    1.0000    0.1181              0.2546    
====================================================================================================

====================================================================================================
Allele \ Locus      P19-250   P20-2000  P20-1800  P20-1500  P20-1400  P20-1200  P20-1000  P20-900   
====================================================================================================
Allele 0                      1.0000    1.0000              1.0000    0.8165              0.9428    
Allele 1            1.0000                        1.0000              0.1835    1.0000    0.0572    
====================================================================================================

====================================================================================================
Allele \ Locus      P20-800   P20-750   P20-650   P20-600   P20-500   P21-2200  P21-2000  P21-1800  
====================================================================================================
Allele 0            1.0000              1.0000    1.0000    1.0000    1.0000    0.7454    0.6667    
Allele 1                      1.0000                                            0.2546    0.3333    
====================================================================================================

====================================================================================================
Allele \ Locus      P21-1500  P21-1400  P21-1200  P21-1000  P21-800   P21-750   P21-600   P21-500   
====================================================================================================
Allele 0            1.0000    1.0000    0.8819              1.0000    0.6667    0.5774    1.0000    
Allele 1                                0.1181    1.0000              0.3333    0.4226              
====================================================================================================

====================================================================================================
Allele \ Locus      P21-400   P21-350   P23-2200  P23-2000  P23-1500  P23-1400  P23-1200  P23-1100  
====================================================================================================
Allele 0            1.0000    1.0000    1.0000    1.0000    1.0000    1.0000    1.0000    1.0000    
Allele 1                                                                                            
====================================================================================================

====================================================================================================
Allele \ Locus      P23-1000  P23-900   P23-800   P23-750   P23-600   P23-500   P23-400   P24-1500  
====================================================================================================
Allele 0            0.5774    0.4714    0.9428    0.3333    1.0000                        1.0000    
Allele 1            0.4226    0.5286    0.0572    0.6667              1.0000    1.0000              
====================================================================================================

====================================================================================================
Allele \ Locus      P24-1200  P24-1000  P24-750   P24-600   P24-550   P24-500   P24-400   P24-300   
====================================================================================================
Allele 0                      1.0000    1.0000    0.5774    0.4714              0.8165    1.0000    
Allele 1            1.0000                        0.4226    0.5286    1.0000    0.1835              
====================================================================================================

====================================================================================================
Allele \ Locus      P31-1500  P31-1200  P31-1100  P31-1000  P31-800   P31-750   P31-700   P31-600   
====================================================================================================
Allele 0            1.0000    1.0000                        0.5774    1.0000    0.4714              
Allele 1                                1.0000    1.0000    0.4226              0.5286    1.0000    
====================================================================================================

====================================================================================================
Allele \ Locus      P31-550   P31-500   P31-450   P31-350   P32-1500  P32-1400  P32-1200  P32-1100  
====================================================================================================
Allele 0            0.3333    0.3333                        0.8819    1.0000              1.0000    
Allele 1            0.6667    0.6667    1.0000    1.0000    0.1181              1.0000              
====================================================================================================

====================================================================================================
Allele \ Locus      P32-1000  P32-900   P32-800   P32-750   P32-600   P32-550   P32-450   P34-1400  
====================================================================================================
Allele 0            1.0000    1.0000                                  0.8165    0.8819    0.8819    
Allele 1                                1.0000    1.0000    1.0000    0.1835    0.1181    0.1181    
====================================================================================================

====================================================================================================
Allele \ Locus      P34-1200  P34-1100  P34-1000  P34-850   P34-800   P34-750   P34-700   P34-600   
====================================================================================================
Allele 0            1.0000              1.0000    1.0000              0.9428    0.8165              
Allele 1                      1.0000                        1.0000    0.0572    0.1835    1.0000    
====================================================================================================

====================================================================================================
Allele \ Locus      P34-500   P34-400   P35-1800  P35-1500  P35-1300  P35-1200  P35-1000  P35-850   
====================================================================================================
Allele 0                      0.9428    1.0000    0.9428    1.0000    0.5774              0.8819    
Allele 1            1.0000    0.0572              0.0572              0.4226    1.0000    0.1181    
====================================================================================================

====================================================================================================
Allele \ Locus      P35-800   P35-750   P35-700   P35-600   P35-500   P35-400   P35-350   P35-300   
====================================================================================================
Allele 0            0.9428    1.0000    0.3333    0.9428    0.8165              0.9428    0.9428    
Allele 1            0.0572              0.6667    0.0572    0.1835    1.0000    0.0572    0.0572    
====================================================================================================

====================================================================================================
Allele \ Locus      P36-1800  P36-1500  P36-1200  P36-1000  P36-850   P36-750   P36-650   P36-600   
====================================================================================================
Allele 0            0.8819    1.0000    0.3333    0.8165    0.7454    1.0000              0.9428    
Allele 1            0.1181              0.6667    0.1835    0.2546              1.0000    0.0572    
====================================================================================================

====================================================================================================
Allele \ Locus      P36-550   P36-500   P36-450   P36-400   P36-300   P38-1400  P38-1200  P38-1000  
====================================================================================================
Allele 0            1.0000    0.8819    1.0000    0.8165    1.0000    1.0000    0.4714    1.0000    
Allele 1                      0.1181              0.1835                        0.5286              
====================================================================================================

====================================================================================================
Allele \ Locus      P38-800   P38-750   P38-650   P38-600   P38-500   P38-450   P38-200   P40-1100  
====================================================================================================
Allele 0            0.5774    0.3333    0.6667    0.4714    0.8165    0.8165    0.8819    1.0000    
Allele 1            0.4226    0.6667    0.3333    0.5286    0.1835    0.1835    0.1181              
====================================================================================================

====================================================================================================
Allele \ Locus      P40-1000  P40-750   P40-700   P40-600   P40-550   P40-500   P40-400   P40-250   
====================================================================================================
Allele 0                      1.0000              0.5774    1.0000    1.0000    1.0000    1.0000    
Allele 1            1.0000              1.0000    0.4226                                            
====================================================================================================

====================================================================================================
Allele \ Locus      P43-1500  P43-1300  P43-1100  P43-1000  P43-800   P43-750   P43-700   P43-550   
====================================================================================================
Allele 0            1.0000                        1.0000              0.9428    0.8165              
Allele 1                      1.0000    1.0000              1.0000    0.0572    0.1835    1.0000    
====================================================================================================

====================================================================================================
Allele \ Locus      P43-400   P43-350   P43-200   P46-1800  P46-1500  P46-1200  P46-1000  P46-800   
====================================================================================================
Allele 0                      0.9428    0.9428    0.9428    0.8819                        0.9428    
Allele 1            1.0000    0.0572    0.0572    0.0572    0.1181    1.0000    1.0000    0.0572    
====================================================================================================

================================================================================
Allele \ Locus      P46-700   P46-600   P46-550   P46-500   P46-450   P46-250   
================================================================================
Allele 0                                0.6667    0.3333              0.6667    
Allele 1            1.0000    1.0000    0.3333    0.6667    1.0000    0.3333    
================================================================================


Summary Statistics :


   ***********************************************************************************
   **                                                                               **
   **              Summary of Genic Variation Statistics for All Loci               **
   **          [See Nei (1987) Molecular Evolutionary Genetics (p. 176-187)]        **
   **                                                                               **
   ***********************************************************************************


============================================================
Locus     Sample Size  na*       ne*       h*        I*        
============================================================
 P6-1500           9    2.0000    1.1209    0.1078    0.2192
 P6-1200           9    2.0000    1.1209    0.1078    0.2192
 P6-1000           9    2.0000    1.8000    0.4444    0.6365
 P6-850            9    1.0000    1.0000    0.0000    0.0000
 P6-800            9    2.0000    1.1209    0.1078    0.2192
 P6-750            9    1.0000    1.0000    0.0000    0.0000
 P6-700            9    1.0000    1.0000    0.0000    0.0000
 P6-600            9    2.0000    1.1209    0.1078    0.2192
 P6-500            9    2.0000    1.8000    0.4444    0.6365
 P6-450            9    1.0000    1.0000    0.0000    0.0000
 P6-400            9    1.0000    1.0000    0.0000    0.0000
 P6-300            9    2.0000    1.1209    0.1078    0.2192
 P11-1200          9    1.0000    1.0000    0.0000    0.0000
 P11-1000          9    2.0000    1.2631    0.2083    0.3631
 P11-800           9    2.0000    1.6119    0.3796    0.5674
 P11-700           9    2.0000    1.8000    0.4444    0.6365
 P11-600           9    1.0000    1.0000    0.0000    0.0000
 P11-550           9    1.0000    1.0000    0.0000    0.0000
 P11-500           9    2.0000    1.9935    0.4984    0.6915
 P11-400           9    1.0000    1.0000    0.0000    0.0000
 P11-300           9    2.0000    1.9533    0.4880    0.6811
 P11-200           9    2.0000    1.8000    0.4444    0.6365
 P12-1700          9    2.0000    1.6119    0.3796    0.5674
 P12-1500          9    2.0000    1.1209    0.1078    0.2192
 P12-1000          9    2.0000    1.8000    0.4444    0.6365
 P12-800           9    2.0000    1.9935    0.4984    0.6915
 P12-750           9    2.0000    1.4279    0.2997    0.4767
 P12-600           9    2.0000    1.4279    0.2997    0.4767
 P12-500           9    2.0000    1.2631    0.2083    0.3631
 P12-400           9    2.0000    1.9533    0.4880    0.6811
 P14-2000          9    1.0000    1.0000    0.0000    0.0000
 P14-1800          9    2.0000    1.4279    0.2997    0.4767
 P14-1500          9    1.0000    1.0000    0.0000    0.0000
 P14-1000          9    1.0000    1.0000    0.0000    0.0000
 P14-800           9    2.0000    1.4279    0.2997    0.4767
 P14-750           9    1.0000    1.0000    0.0000    0.0000
 P14-600           9    1.0000    1.0000    0.0000    0.0000
 P14-500           9    2.0000    1.2631    0.2083    0.3631
 P14-400           9    2.0000    1.9533    0.4880    0.6811
 P14-300           9    2.0000    1.2631    0.2083    0.3631
 P17-1500          9    1.0000    1.0000    0.0000    0.0000
 P17-1400          9    1.0000    1.0000    0.0000    0.0000
 P17-1000          9    2.0000    1.2631    0.2083    0.3631
 P17-750           9    1.0000    1.0000    0.0000    0.0000
 P17-700           9    1.0000    1.0000    0.0000    0.0000
 P17-600           9    2.0000    1.1209    0.1078    0.2192
 P17-500           9    1.0000    1.0000    0.0000    0.0000
 P17-400           9    1.0000    1.0000    0.0000    0.0000
 P17-350           9    2.0000    1.6119    0.3796    0.5674
 P17-300           9    1.0000    1.0000    0.0000    0.0000
 P18-2000          9    1.0000    1.0000    0.0000    0.0000
 P18-1800          9    2.0000    1.4279    0.2997    0.4767
 P18-1400          9    2.0000    1.9533    0.4880    0.6811
 P18-1100          9    1.0000    1.0000    0.0000    0.0000
 P18-1000          9    1.0000    1.0000    0.0000    0.0000
 P18-800           9    2.0000    1.1209    0.1078    0.2192
 P18-750           9    2.0000    1.8000    0.4444    0.6365
 P18-700           9    2.0000    1.6119    0.3796    0.5674
 P18-600           9    2.0000    1.8000    0.4444    0.6365
 P18-500           9    2.0000    1.9533    0.4880    0.6811
 P18-400           9    2.0000    1.4279    0.2997    0.4767
 P18-300           9    2.0000    1.1209    0.1078    0.2192
 P19-1600          9    1.0000    1.0000    0.0000    0.0000
 P19-1500          9    1.0000    1.0000    0.0000    0.0000
 P19-1400          9    2.0000    1.6119    0.3796    0.5674
 P19-1100          9    1.0000    1.0000    0.0000    0.0000
 P19-1000          9    2.0000    1.4279    0.2997    0.4767
 P19-850           9    1.0000    1.0000    0.0000    0.0000
 P19-750           9    1.0000    1.0000    0.0000    0.0000
 P19-650           9    2.0000    1.2631    0.2083    0.3631
 P19-550           9    1.0000    1.0000    0.0000    0.0000
 P19-450           9    2.0000    1.6119    0.3796    0.5674
 P19-250           9    1.0000    1.0000    0.0000    0.0000
 P20-2000          9    1.0000    1.0000    0.0000    0.0000
 P20-1800          9    1.0000    1.0000    0.0000    0.0000
 P20-1500          9    1.0000    1.0000    0.0000    0.0000
 P20-1400          9    1.0000    1.0000    0.0000    0.0000
 P20-1200          9    2.0000    1.4279    0.2997    0.4767
 P20-1000          9    1.0000    1.0000    0.0000    0.0000
 P20-900           9    2.0000    1.1209    0.1078    0.2192
 P20-800           9    1.0000    1.0000    0.0000    0.0000
 P20-750           9    1.0000    1.0000    0.0000    0.0000
 P20-650           9    1.0000    1.0000    0.0000    0.0000
 P20-600           9    1.0000    1.0000    0.0000    0.0000
 P20-500           9    1.0000    1.0000    0.0000    0.0000
 P21-2200          9    1.0000    1.0000    0.0000    0.0000
 P21-2000          9    2.0000    1.6119    0.3796    0.5674
 P21-1800          9    2.0000    1.8000    0.4444    0.6365
 P21-1500          9    1.0000    1.0000    0.0000    0.0000
 P21-1400          9    1.0000    1.0000    0.0000    0.0000
 P21-1200          9    2.0000    1.2631    0.2083    0.3631
 P21-1000          9    1.0000    1.0000    0.0000    0.0000
 P21-800           9    1.0000    1.0000    0.0000    0.0000
 P21-750           9    2.0000    1.8000    0.4444    0.6365
 P21-600           9    2.0000    1.9533    0.4880    0.6811
 P21-500           9    1.0000    1.0000    0.0000    0.0000
 P21-400           9    1.0000    1.0000    0.0000    0.0000
 P21-350           9    1.0000    1.0000    0.0000    0.0000
 P23-2200          9    1.0000    1.0000    0.0000    0.0000
 P23-2000          9    1.0000    1.0000    0.0000    0.0000
 P23-1500          9    1.0000    1.0000    0.0000    0.0000
 P23-1400          9    1.0000    1.0000    0.0000    0.0000
 P23-1200          9    1.0000    1.0000    0.0000    0.0000
 P23-1100          9    1.0000    1.0000    0.0000    0.0000
 P23-1000          9    2.0000    1.9533    0.4880    0.6811
 P23-900           9    2.0000    1.9935    0.4984    0.6915
 P23-800           9    2.0000    1.1209    0.1078    0.2192
 P23-750           9    2.0000    1.8000    0.4444    0.6365
 P23-600           9    1.0000    1.0000    0.0000    0.0000
 P23-500           9    1.0000    1.0000    0.0000    0.0000
 P23-400           9    1.0000    1.0000    0.0000    0.0000
 P24-1500          9    1.0000    1.0000    0.0000    0.0000
 P24-1200          9    1.0000    1.0000    0.0000    0.0000
 P24-1000          9    1.0000    1.0000    0.0000    0.0000
 P24-750           9    1.0000    1.0000    0.0000    0.0000
 P24-600           9    2.0000    1.9533    0.4880    0.6811
 P24-550           9    2.0000    1.9935    0.4984    0.6915
 P24-500           9    1.0000    1.0000    0.0000    0.0000
 P24-400           9    2.0000    1.4279    0.2997    0.4767
 P24-300           9    1.0000    1.0000    0.0000    0.0000
 P31-1500          9    1.0000    1.0000    0.0000    0.0000
 P31-1200          9    1.0000    1.0000    0.0000    0.0000
 P31-1100          9    1.0000    1.0000    0.0000    0.0000
 P31-1000          9    1.0000    1.0000    0.0000    0.0000
 P31-800           9    2.0000    1.9533    0.4880    0.6811
 P31-750           9    1.0000    1.0000    0.0000    0.0000
 P31-700           9    2.0000    1.9935    0.4984    0.6915
 P31-600           9    1.0000    1.0000    0.0000    0.0000
 P31-550           9    2.0000    1.8000    0.4444    0.6365
 P31-500           9    2.0000    1.8000    0.4444    0.6365
 P31-450           9    1.0000    1.0000    0.0000    0.0000
 P31-350           9    1.0000    1.0000    0.0000    0.0000
 P32-1500          9    2.0000    1.2631    0.2083    0.3631
 P32-1400          9    1.0000    1.0000    0.0000    0.0000
 P32-1200          9    1.0000    1.0000    0.0000    0.0000
 P32-1100          9    1.0000    1.0000    0.0000    0.0000
 P32-1000          9    1.0000    1.0000    0.0000    0.0000
 P32-900           9    1.0000    1.0000    0.0000    0.0000
 P32-800           9    1.0000    1.0000    0.0000    0.0000
 P32-750           9    1.0000    1.0000    0.0000    0.0000
 P32-600           9    1.0000    1.0000    0.0000    0.0000
 P32-550           9    2.0000    1.4279    0.2997    0.4767
 P32-450           9    2.0000    1.2631    0.2083    0.3631
 P34-1400          9    2.0000    1.2631    0.2083    0.3631
 P34-1200          9    1.0000    1.0000    0.0000    0.0000
 P34-1100          9    1.0000    1.0000    0.0000    0.0000
 P34-1000          9    1.0000    1.0000    0.0000    0.0000
 P34-850           9    1.0000    1.0000    0.0000    0.0000
 P34-800           9    1.0000    1.0000    0.0000    0.0000
 P34-750           9    2.0000    1.1209    0.1078    0.2192
 P34-700           9    2.0000    1.4279    0.2997    0.4767
 P34-600           9    1.0000    1.0000    0.0000    0.0000
 P34-500           9    1.0000    1.0000    0.0000    0.0000
 P34-400           9    2.0000    1.1209    0.1078    0.2192
 P35-1800          9    1.0000    1.0000    0.0000    0.0000
 P35-1500          9    2.0000    1.1209    0.1078    0.2192
 P35-1300          9    1.0000    1.0000    0.0000    0.0000
 P35-1200          9    2.0000    1.9533    0.4880    0.6811
 P35-1000          9    1.0000    1.0000    0.0000    0.0000
 P35-850           9    2.0000    1.2631    0.2083    0.3631
 P35-800           9    2.0000    1.1209    0.1078    0.2192
 P35-750           9    1.0000    1.0000    0.0000    0.0000
 P35-700           9    2.0000    1.8000    0.4444    0.6365
 P35-600           9    2.0000    1.1209    0.1078    0.2192
 P35-500           9    2.0000    1.4279    0.2997    0.4767
 P35-400           9    1.0000    1.0000    0.0000    0.0000
 P35-350           9    2.0000    1.1209    0.1078    0.2192
 P35-300           9    2.0000    1.1209    0.1078    0.2192
 P36-1800          9    2.0000    1.2631    0.2083    0.3631
 P36-1500          9    1.0000    1.0000    0.0000    0.0000
 P36-1200          9    2.0000    1.8000    0.4444    0.6365
 P36-1000          9    2.0000    1.4279    0.2997    0.4767
 P36-850           9    2.0000    1.6119    0.3796    0.5674
 P36-750           9    1.0000    1.0000    0.0000    0.0000
 P36-650           9    1.0000    1.0000    0.0000    0.0000
 P36-600           9    2.0000    1.1209    0.1078    0.2192
 P36-550           9    1.0000    1.0000    0.0000    0.0000
 P36-500           9    2.0000    1.2631    0.2083    0.3631
 P36-450           9    1.0000    1.0000    0.0000    0.0000
 P36-400           9    2.0000    1.4279    0.2997    0.4767
 P36-300           9    1.0000    1.0000    0.0000    0.0000
 P38-1400          9    1.0000    1.0000    0.0000    0.0000
 P38-1200          9    2.0000    1.9935    0.4984    0.6915
 P38-1000          9    1.0000    1.0000    0.0000    0.0000
 P38-800           9    2.0000    1.9533    0.4880    0.6811
 P38-750           9    2.0000    1.8000    0.4444    0.6365
 P38-650           9    2.0000    1.8000    0.4444    0.6365
 P38-600           9    2.0000    1.9935    0.4984    0.6915
 P38-500           9    2.0000    1.4279    0.2997    0.4767
 P38-450           9    2.0000    1.4279    0.2997    0.4767
 P38-200           9    2.0000    1.2631    0.2083    0.3631
 P40-1100          9    1.0000    1.0000    0.0000    0.0000
 P40-1000          9    1.0000    1.0000    0.0000    0.0000
 P40-750           9    1.0000    1.0000    0.0000    0.0000
 P40-700           9    1.0000    1.0000    0.0000    0.0000
 P40-600           9    2.0000    1.9533    0.4880    0.6811
 P40-550           9    1.0000    1.0000    0.0000    0.0000
 P40-500           9    1.0000    1.0000    0.0000    0.0000
 P40-400           9    1.0000    1.0000    0.0000    0.0000
 P40-250           9    1.0000    1.0000    0.0000    0.0000
 P43-1500          9    1.0000    1.0000    0.0000    0.0000
 P43-1300          9    1.0000    1.0000    0.0000    0.0000
 P43-1100          9    1.0000    1.0000    0.0000    0.0000
 P43-1000          9    1.0000    1.0000    0.0000    0.0000
 P43-800           9    1.0000    1.0000    0.0000    0.0000
 P43-750           9    2.0000    1.1209    0.1078    0.2192
 P43-700           9    2.0000    1.4279    0.2997    0.4767
 P43-550           9    1.0000    1.0000    0.0000    0.0000
 P43-400           9    1.0000    1.0000    0.0000    0.0000
 P43-350           9    2.0000    1.1209    0.1078    0.2192
 P43-200           9    2.0000    1.1209    0.1078    0.2192
 P46-1800          9    2.0000    1.1209    0.1078    0.2192
 P46-1500          9    2.0000    1.2631    0.2083    0.3631
 P46-1200          9    1.0000    1.0000    0.0000    0.0000
 P46-1000          9    1.0000    1.0000    0.0000    0.0000
 P46-800           9    2.0000    1.1209    0.1078    0.2192
 P46-700           9    1.0000    1.0000    0.0000    0.0000
 P46-600           9    1.0000    1.0000    0.0000    0.0000
 P46-550           9    2.0000    1.8000    0.4444    0.6365
 P46-500           9    2.0000    1.8000    0.4444    0.6365
 P46-450           9    1.0000    1.0000    0.0000    0.0000
 P46-250           9    2.0000    1.8000    0.4444    0.6365

Mean               9    1.4595    1.2370    0.1425    0.2183
St. Dev                 0.4995    0.3364    0.1836    0.2657
============================================================
* na = Observed number of alleles
* ne = Effective number of alleles [Kimura and Crow (1964)]
* h = Nei's (1973) gene diversity
* I = Shannon's Information index [Lewontin (1972)]

The number of polymorphic loci is :     102
The percentage of polymorphic loci is : 45.95 %


*****************************************************************************************************************


Population ID :      13
Population name :      LS

Gene Frequency :
====================================================================================================
Allele \ Locus      P6-1500   P6-1200   P6-1000   P6-850    P6-800    P6-750    P6-700    P6-600    
====================================================================================================
Allele 0            0.9354    0.7906    0.9014    1.0000    0.3536    1.0000    0.9682    1.0000    
Allele 1            0.0646    0.2094    0.0986              0.6464              0.0318              
====================================================================================================

====================================================================================================
Allele \ Locus      P6-500    P6-450    P6-400    P6-300    P11-1200  P11-1000  P11-800   P11-700   
====================================================================================================
Allele 0                      0.8660    1.0000    1.0000    1.0000    0.9682              0.6124    
Allele 1            1.0000    0.1340                                  0.0318    1.0000    0.3876    
====================================================================================================

====================================================================================================
Allele \ Locus      P11-600   P11-550   P11-500   P11-400   P11-300   P11-200   P12-1700  P12-1500  
====================================================================================================
Allele 0                      1.0000              0.9354    0.9682              0.9354    0.9682    
Allele 1            1.0000              1.0000    0.0646    0.0318    1.0000    0.0646    0.0318    
====================================================================================================

====================================================================================================
Allele \ Locus      P12-1000  P12-800   P12-750   P12-600   P12-500   P12-400   P14-2000  P14-1800  
====================================================================================================
Allele 0            0.7071    1.0000                        0.8292    0.6124    1.0000    0.9682    
Allele 1            0.2929              1.0000    1.0000    0.1708    0.3876              0.0318    
====================================================================================================

====================================================================================================
Allele \ Locus      P14-1500  P14-1000  P14-800   P14-750   P14-600   P14-500   P14-400   P14-300   
====================================================================================================
Allele 0            0.9354              0.9682              0.9682    0.7500    0.6614    0.9354    
Allele 1            0.0646    1.0000    0.0318    1.0000    0.0318    0.2500    0.3386    0.0646    
====================================================================================================

====================================================================================================
Allele \ Locus      P17-1500  P17-1400  P17-1000  P17-750   P17-700   P17-600   P17-500   P17-400   
====================================================================================================
Allele 0            1.0000    1.0000    1.0000    1.0000    0.3536    0.8660              0.6124    
Allele 1                                                    0.6464    0.1340    1.0000    0.3876    
====================================================================================================

====================================================================================================
Allele \ Locus      P17-350   P17-300   P18-2000  P18-1800  P18-1400  P18-1100  P18-1000  P18-800   
====================================================================================================
Allele 0            1.0000    0.6124    1.0000    0.8660    0.9014    0.5590              0.7500    
Allele 1                      0.3876              0.1340    0.0986    0.4410    1.0000    0.2500    
====================================================================================================

====================================================================================================
Allele \ Locus      P18-750   P18-700   P18-600   P18-500   P18-400   P18-300   P19-1600  P19-1500  
====================================================================================================
Allele 0            0.5000    0.8292    0.8660    0.6124    0.6614    0.6614    1.0000              
Allele 1            0.5000    0.1708    0.1340    0.3876    0.3386    0.3386              1.0000    
====================================================================================================

====================================================================================================
Allele \ Locus      P19-1400  P19-1100  P19-1000  P19-850   P19-750   P19-650   P19-550   P19-450   
====================================================================================================
Allele 0            0.7906    1.0000    0.8292                        1.0000    0.8660    0.9354    
Allele 1            0.2094              0.1708    1.0000    1.0000              0.1340    0.0646    
====================================================================================================

====================================================================================================
Allele \ Locus      P19-250   P20-2000  P20-1800  P20-1500  P20-1400  P20-1200  P20-1000  P20-900   
====================================================================================================
Allele 0                      1.0000    1.0000    0.5000    0.9682    0.7906              0.8292    
Allele 1            1.0000                        0.5000    0.0318    0.2094    1.0000    0.1708    
====================================================================================================

====================================================================================================
Allele \ Locus      P20-800   P20-750   P20-650   P20-600   P20-500   P21-2200  P21-2000  P21-1800  
====================================================================================================
Allele 0            0.9682    0.2500    0.6614    0.9682    0.9682    1.0000    1.0000    1.0000    
Allele 1            0.0318    0.7500    0.3386    0.0318    0.0318                                  
====================================================================================================

====================================================================================================
Allele \ Locus      P21-1500  P21-1400  P21-1200  P21-1000  P21-800   P21-750   P21-600   P21-500   
====================================================================================================
Allele 0            1.0000    1.0000    0.9682    0.2500    0.8660    0.2500    0.4330    0.7906    
Allele 1                                0.0318    0.7500    0.1340    0.7500    0.5670    0.2094    
====================================================================================================

====================================================================================================
Allele \ Locus      P21-400   P21-350   P23-2200  P23-2000  P23-1500  P23-1400  P23-1200  P23-1100  
====================================================================================================
Allele 0            0.9354    0.6124    1.0000    1.0000    1.0000    1.0000    1.0000    1.0000    
Allele 1            0.0646    0.3876                                                                
====================================================================================================

====================================================================================================
Allele \ Locus      P23-1000  P23-900   P23-800   P23-750   P23-600   P23-500   P23-400   P24-1500  
====================================================================================================
Allele 0            0.2500    0.3536    0.6614    0.7071    1.0000    0.5000    0.5000    1.0000    
Allele 1            0.7500    0.6464    0.3386    0.2929              0.5000    0.5000              
====================================================================================================

====================================================================================================
Allele \ Locus      P24-1200  P24-1000  P24-750   P24-600   P24-550   P24-500   P24-400   P24-300   
====================================================================================================
Allele 0            0.2500    1.0000              0.5590    0.7500    0.2500              1.0000    
Allele 1            0.7500              1.0000    0.4410    0.2500    0.7500    1.0000              
====================================================================================================

====================================================================================================
Allele \ Locus      P31-1500  P31-1200  P31-1100  P31-1000  P31-800   P31-750   P31-700   P31-600   
====================================================================================================
Allele 0            1.0000    1.0000    0.5000    0.2500              0.9354    0.5000              
Allele 1                                0.5000    0.7500    1.0000    0.0646    0.5000    1.0000    
====================================================================================================

====================================================================================================
Allele \ Locus      P31-550   P31-500   P31-450   P31-350   P32-1500  P32-1400  P32-1200  P32-1100  
====================================================================================================
Allele 0            0.9354                                  1.0000    1.0000    0.9682    0.7071    
Allele 1            0.0646    1.0000    1.0000    1.0000                        0.0318    0.2929    
====================================================================================================

====================================================================================================
Allele \ Locus      P32-1000  P32-900   P32-800   P32-750   P32-600   P32-550   P32-450   P34-1400  
====================================================================================================
Allele 0            1.0000    1.0000              0.2500                                  0.9354    
Allele 1                                1.0000    0.7500    1.0000    1.0000    1.0000    0.0646    
====================================================================================================

====================================================================================================
Allele \ Locus      P34-1200  P34-1100  P34-1000  P34-850   P34-800   P34-750   P34-700   P34-600   
====================================================================================================
Allele 0            1.0000              0.9354    0.7500              0.2500    0.9682              
Allele 1                      1.0000    0.0646    0.2500    1.0000    0.7500    0.0318    1.0000    
====================================================================================================

====================================================================================================
Allele \ Locus      P34-500   P34-400   P35-1800  P35-1500  P35-1300  P35-1200  P35-1000  P35-850   
====================================================================================================
Allele 0                      0.9014    1.0000    1.0000    1.0000    0.2500    1.0000              
Allele 1            1.0000    0.0986                                  0.7500              1.0000    
====================================================================================================

====================================================================================================
Allele \ Locus      P35-800   P35-750   P35-700   P35-600   P35-500   P35-400   P35-350   P35-300   
====================================================================================================
Allele 0            0.5000    1.0000              0.9354    0.5000    0.7500    1.0000              
Allele 1            0.5000              1.0000    0.0646    0.5000    0.2500              1.0000    
====================================================================================================

====================================================================================================
Allele \ Locus      P36-1800  P36-1500  P36-1200  P36-1000  P36-850   P36-750   P36-650   P36-600   
====================================================================================================
Allele 0            0.5590    1.0000    0.9682              1.0000    0.9354              1.0000    
Allele 1            0.4410              0.0318    1.0000              0.0646    1.0000              
====================================================================================================

====================================================================================================
Allele \ Locus      P36-550   P36-500   P36-450   P36-400   P36-300   P38-1400  P38-1200  P38-1000  
====================================================================================================
Allele 0            0.8660              1.0000    0.6614    0.7906    1.0000              0.9354    
Allele 1            0.1340    1.0000              0.3386    0.2094              1.0000    0.0646    
====================================================================================================

====================================================================================================
Allele \ Locus      P38-800   P38-750   P38-650   P38-600   P38-500   P38-450   P38-200   P40-1100  
====================================================================================================
Allele 0            0.9682              0.7071    1.0000                        0.8292    0.5590    
Allele 1            0.0318    1.0000    0.2929              1.0000    1.0000    0.1708    0.4410    
====================================================================================================

====================================================================================================
Allele \ Locus      P40-1000  P40-750   P40-700   P40-600   P40-550   P40-500   P40-400   P40-250   
====================================================================================================
Allele 0                      0.7500              0.4330    0.7906    0.9354    0.9682    0.9682    
Allele 1            1.0000    0.2500    1.0000    0.5670    0.2094    0.0646    0.0318    0.0318    
====================================================================================================

====================================================================================================
Allele \ Locus      P43-1500  P43-1300  P43-1100  P43-1000  P43-800   P43-750   P43-700   P43-550   
====================================================================================================
Allele 0            1.0000    0.5000    0.9682    0.7071              0.2500    0.9682              
Allele 1                      0.5000    0.0318    0.2929    1.0000    0.7500    0.0318    1.0000    
====================================================================================================

====================================================================================================
Allele \ Locus      P43-400   P43-350   P43-200   P46-1800  P46-1500  P46-1200  P46-1000  P46-800   
====================================================================================================
Allele 0            0.7500    1.0000              0.7906    0.9682    0.3536              0.7500    
Allele 1            0.2500              1.0000    0.2094    0.0318    0.6464    1.0000    0.2500    
====================================================================================================

================================================================================
Allele \ Locus      P46-700   P46-600   P46-550   P46-500   P46-450   P46-250   
================================================================================
Allele 0                      0.2500    0.2500    0.7071              0.7071    
Allele 1            1.0000    0.7500    0.7500    0.2929    1.0000    0.2929    
================================================================================


Summary Statistics :


   ***********************************************************************************
   **                                                                               **
   **              Summary of Genic Variation Statistics for All Loci               **
   **          [See Nei (1987) Molecular Evolutionary Genetics (p. 176-187)]        **
   **                                                                               **
   ***********************************************************************************


============================================================
[truncated: 624,508 more chars]
