# Supplementary material for: Evaluation of genetic diversity and population structure of Annamocarya sinensis using SCoT markers
Source: PLoS One. 2024 Sep 4;19(9):e0309283. doi: 10.1371/journal.pone.0309283 (PMC11373820; doi:10.1371/journal.pone.0309283)
Supplement: S1 Dataset — (ZIP) [file pone.0309283.s006.zip › Minimal Data Set/STRUCTURE basic data.txt]

  P6-1500 P6-1200 P6-1000 P6-850 P6-800 P6-750 P6-700 P6-600 P6-500 P6-450 P6-400 P6-300 P11-1200 P11-1000 P11-800 P11-700 P11-600 P11-550 P11-500 P11-400 P11-300 P11-200 P12-1700 P12-1500 P12-1000 P12-800 P12-750 P12-600 P12-500 P12-400 P14-2000 P14-1800 P14-1500 P14-1000 P14-800 P14-750 P14-600 P14-500 P14-400 P14-300 P17-1500 P17-1400 P17-1000 P17-750 P17-700 P17-600 P17-500 P17-400 P17-350 P17-300 P18-2000 P18-1800 P18-1400 P18-1100 P18-1000 P18-800 P18-750 P18-700 P18-600 P18-500 P18-400 P18-300 P19-1600 P19-1500 P19-1400 P19-1100 P19-1000 P19-850 P19-750 P19-650 P19-550 P19-450 P19-250 P20-2000 P20-1800 P20-1500 P20-1400 P20-1200 P20-1000 P20-900 P20-800 P20-750 P20-650 P20-600 P20-500 P21-2200 P21-2000 P21-1800 P21-1500 P21-1400 P21-1200 P21-1000 P21-800 P21-750 P21-600 P21-500 P21-400 P21-350 P23-2200 P23-2000 P23-1500 P23-1400 P23-1200 P23-1100 P23-1000 P23-900 P23-800 P23-750 P23-600 P23-500 P23-400 P24-1500 P24-1200 P24-1000 P24-750 P24-600 P24-550 P24-500 P24-400 P24-300 P31-1500 P31-1200 P31-1100 P31-1000 P31-800 P31-750 P31-700 P31-600 P31-550 P31-500 P31-450 P31-350 P32-1500 P32-1400 P32-1200 P32-1100 P32-1000 P32-900 P32-800 P32-750 P32-600 P32-550 P32-450 P34-1400 P34-1200 P34-1100 P34-1000 P34-850 P34-800 P34-750 P34-700 P34-600 P34-500 P34-400 P35-1800 P35-1500 P35-1300 P35-1200 P35-1000 P35-850 P35-800 P35-750 P35-700 P35-600 P35-500 P35-400 P35-350 P35-300 P36-1800 P36-1500 P36-1200 P36-1000 P36-850 P36-750 P36-650 P36-600 P36-550 P36-500 P36-450 P36-400 P36-300 P38-1400 P38-1200 P38-1000 P38-800 P38-750 P38-650 P38-600 P38-500 P38-450 P38-200 P40-1100 P40-1000 P40-750 P40-700 P40-600 P40-550 P40-500 P40-400 P40-250 P43-1500 P43-1300 P43-1100 P43-1000 P43-800 P43-750 P43-700 P43-550 P43-400 P43-350 P43-200 P46-1800 P46-1500 P46-1200 P46-1000 P46-800 P46-700 P46-600 P46-550 P46-500 P46-450 P46-250
LY1 1 0 0 0 0 0 0 1 0 1 0 1 0 1 0 1 0 1 0 1 1 0 1 0 0 1 0 1 1 0 0 0 0 0 1 1 1 1 0 1 0 1 0 1 1 0 1 1 0 0 0 0 1 0 0 1 0 0 1 0 1 1 0 1 1 0 0 0 1 1 1 0 1 1 1 1 1 0 1 0 0 0 0 0 0 0 0 0 0 0 1 1 1 1 1 0 1 0 0 0 1 0 0 1 1 1 0 0 1 0 0 0 0 1 0 1 1 1 0 0 0 0 0 0 0 1 0 0 0 0 1 0 0 0 0 1 1 1 0 0 1 0 0 0 0 0 0 0 1 0 1 1 1 1 0 0 0 1 0 0 1 0 0 0 1 0 1 0 0 1 0 1 1 0 0 0 1 0 0 1 0 0 0 1 1 0 1 1 0 1 1 0 0 1 1 0 0 1 0 0 0 0 0 1 1 0 1 1 0 1 0 0 0 0 0 1 0 1 0 1 1 0 1
LY2 1 0 0 0 0 0 0 1 0 1 0 1 0 1 0 1 0 1 0 1 1 0 1 0 0 1 0 1 1 0 0 0 0 0 1 1 1 0 0 1 0 1 0 1 1 0 1 1 0 0 0 0 1 1 0 1 1 1 1 1 1 1 0 1 1 1 1 0 1 1 1 0 0 1 1 1 1 0 1 0 1 0 0 0 0 0 0 0 0 1 1 1 1 1 1 0 1 0 0 0 1 1 0 1 1 1 0 0 1 0 0 0 0 1 0 1 1 1 1 0 0 0 0 0 0 1 0 0 0 0 1 0 0 0 0 0 1 0 1 0 1 0 0 1 0 0 0 0 1 0 1 1 1 1 0 0 0 1 0 0 0 0 0 0 1 0 1 0 0 0 0 1 1 0 0 0 1 0 0 1 0 0 0 1 0 0 1 1 0 1 1 0 0 1 1 0 0 1 0 0 0 0 0 0 1 0 1 1 0 1 0 0 0 0 0 1 1 1 0 1 1 0 1
LY3 1 0 0 0 0 0 0 1 0 1 0 1 0 1 0 1 0 1 0 1 1 0 1 0 0 0 0 1 1 1 1 0 0 0 1 1 1 1 0 1 0 1 0 1 1 0 1 1 1 0 0 1 1 1 0 1 0 1 1 0 1 1 0 1 0 1 0 0 1 1 1 0 1 1 1 0 1 0 1 0 1 0 0 0 0 0 1 0 0 1 0 1 1 0 1 0 1 0 0 0 1 0 0 1 1 1 0 0 1 0 0 0 0 0 0 0 1 1 1 0 0 0 0 0 1 0 1 0 0 0 1 0 0 0 0 0 1 1 0 0 1 1 0 0 0 0 0 0 1 0 1 1 1 1 0 0 0 1 0 0 1 0 0 0 1 0 1 0 0 1 0 1 1 0 0 0 1 0 0 1 0 0 0 1 1 0 1 0 0 1 1 1 0 1 1 0 0 1 0 0 0 0 0 0 1 0 1 1 1 1 0 0 0 0 0 1 0 1 0 1 1 0 0
LY4 1 1 0 0 0 1 0 1 0 1 0 1 0 1 0 1 0 1 0 1 1 0 1 0 0 1 0 1 1 1 1 0 0 0 1 1 1 0 0 1 0 0 0 1 1 0 1 1 0 0 0 0 1 0 0 1 1 1 1 1 1 1 0 1 0 1 1 0 1 1 1 0 1 1 1 1 1 0 1 0 0 0 0 0 0 0 1 1 0 1 1 0 1 1 1 0 1 0 0 0 0 1 0 1 1 1 0 0 1 0 1 1 0 0 0 1 0 1 1 0 0 0 0 0 0 1 1 1 0 0 1 0 0 0 0 0 1 1 0 0 1 0 0 0 0 0 0 0 1 0 1 0 1 1 0 0 0 1 0 0 0 0 0 0 1 0 1 0 0 0 0 0 1 0 0 0 1 0 0 1 0 0 0 1 0 0 0 1 0 1 1 1 0 1 1 0 0 1 0 0 0 0 0 0 1 0 1 0 0 1 0 0 0 0 0 1 1 1 0 1 1 0 1
LY5 1 1 0 0 0 0 0 1 0 1 0 1 0 0 0 1 0 1 0 1 0 1 1 0 0 0 0 1 1 0 1 0 0 0 1 1 1 1 0 1 0 0 0 1 1 0 1 1 0 0 0 0 0 1 0 1 0 1 1 0 1 1 0 1 0 1 1 0 1 1 1 0 0 1 1 0 1 0 1 0 1 0 0 0 0 0 1 0 0 1 0 0 1 0 1 0 1 0 1 0 1 0 0 1 0 1 0 0 1 0 0 0 0 1 0 1 1 1 1 0 0 0 0 0 0 1 0 0 0 0 1 1 0 0 0 1 1 1 0 0 1 1 0 1 0 0 0 0 1 0 1 0 1 1 0 0 0 1 0 0 0 0 0 0 1 0 1 0 0 0 0 0 1 0 0 0 1 0 0 1 0 0 0 1 0 1 1 0 0 1 1 0 0 1 1 0 0 1 0 0 0 0 0 1 1 0 1 0 1 1 0 0 0 0 0 1 0 1 0 1 1 1 0
LY6 1 1 0 0 0 0 0 1 0 1 0 1 0 0 0 1 0 1 0 1 0 0 0 0 0 0 0 1 1 0 1 0 0 0 1 1 1 0 0 1 0 0 0 1 0 0 1 1 1 0 1 1 1 1 0 1 1 1 1 0 1 1 0 1 0 1 0 0 1 1 1 0 0 1 1 0 1 0 1 0 1 0 0 0 0 0 1 1 0 1 1 0 1 0 1 0 1 0 0 0 1 0 0 1 0 1 0 0 1 0 0 0 0 1 0 1 1 1 0 0 0 0 0 0 0 1 0 0 0 0 1 0 1 0 1 0 1 1 0 0 1 1 0 0 0 0 0 0 1 0 1 1 1 1 0 1 0 1 0 0 0 0 0 0 1 0 1 0 0 1 0 1 1 0 0 0 1 0 0 1 0 0 0 1 0 0 0 0 0 1 1 0 0 1 1 0 0 1 0 0 0 0 0 0 1 0 1 1 1 1 0 0 0 0 0 1 1 1 0 1 1 0 0
LY7 1 0 0 0 0 0 0 1 0 1 0 1 0 1 0 1 0 1 0 1 0 0 1 0 0 0 0 1 1 0 1 0 0 0 1 1 1 1 0 1 0 0 0 1 1 0 1 1 1 0 1 1 1 1 0 1 1 1 1 1 1 1 0 1 0 1 1 0 1 1 1 0 1 1 1 0 1 0 1 0 1 0 0 0 0 0 1 1 0 1 1 0 1 0 1 0 1 0 0 0 1 0 0 1 0 1 0 0 1 0 0 0 0 1 0 1 1 1 0 0 0 0 0 0 1 1 0 0 0 0 1 0 1 0 0 1 1 1 0 0 1 1 0 1 1 0 0 1 1 0 1 0 1 1 0 0 0 1 0 0 0 0 0 0 1 0 1 0 1 0 0 0 1 0 0 0 1 0 0 1 0 0 0 1 0 0 1 0 0 1 1 0 0 1 1 0 0 1 0 0 0 0 0 1 1 0 1 0 1 1 0 1 0 0 0 1 1 1 0 1 1 0 0
LY8 1 0 0 0 0 0 0 1 0 1 0 1 0 0 0 1 0 1 0 1 0 1 1 0 0 0 0 1 1 0 1 0 0 0 1 1 1 0 0 1 0 0 0 1 1 0 1 1 0 0 0 0 0 1 0 1 1 1 1 0 1 1 0 1 0 1 1 0 1 1 1 0 1 1 0 0 1 0 1 0 0 0 0 0 0 0 0 0 0 0 1 0 1 0 1 0 1 0 0 0 0 0 0 1 0 1 0 0 0 0 0 0 0 1 0 1 1 1 0 0 0 0 0 0 0 1 0 0 0 0 1 0 0 0 0 1 1 1 0 0 1 1 0 0 0 0 0 1 0 0 1 1 1 1 0 0 0 1 0 0 0 0 0 0 1 0 1 0 1 0 0 0 1 0 0 0 1 0 0 1 0 0 0 1 0 1 1 0 0 1 1 0 0 1 0 0 0 1 0 0 0 0 0 1 1 0 1 1 1 1 0 1 0 0 0 1 1 1 0 1 0 0 0
LY9 1 0 0 0 0 0 0 1 0 1 0 1 0 0 0 1 0 1 0 1 0 1 0 0 0 0 0 1 1 1 0 0 0 0 1 1 1 1 0 1 0 1 0 1 1 0 1 1 0 0 0 0 1 0 0 1 0 0 1 1 0 1 0 0 0 0 0 0 1 1 1 0 0 1 0 0 0 0 1 0 0 0 0 0 0 0 1 0 0 1 1 0 1 1 1 0 1 0 0 1 1 0 0 1 0 1 0 0 0 0 0 0 0 1 0 1 0 1 0 0 0 0 0 0 1 0 0 0 0 0 1 0 0 0 0 0 1 0 0 0 1 1 0 0 0 0 0 1 0 0 1 0 1 1 0 0 1 1 0 0 1 0 0 0 1 0 1 0 1 1 0 0 1 0 0 0 1 0 0 1 0 0 0 1 0 1 0 0 0 1 1 1 0 1 0 0 0 1 0 0 0 0 0 0 1 0 1 0 1 1 0 1 0 0 0 1 0 1 0 1 0 0 0
LY10 1 0 0 0 0 1 0 1 0 1 0 1 0 0 0 1 0 1 0 1 1 0 1 0 0 0 0 1 1 0 1 0 0 0 1 1 1 0 0 1 0 1 0 1 1 0 1 1 0 0 0 0 0 0 0 1 1 1 1 1 0 0 0 1 0 0 0 0 1 1 0 0 1 1 0 0 1 0 1 0 1 0 0 0 0 0 0 0 0 0 0 0 1 1 1 0 1 0 0 0 1 0 0 0 0 1 0 0 1 0 0 0 0 1 0 1 0 1 0 0 0 0 0 0 1 1 0 0 0 0 1 1 0 0 0 0 1 0 0 0 1 0 0 0 0 0 0 1 0 0 1 0 1 1 0 0 0 1 0 0 0 0 0 0 1 0 1 0 1 1 0 1 1 0 0 0 1 0 0 1 0 0 0 1 1 0 1 0 0 1 1 0 0 1 0 0 0 1 0 0 0 0 0 0 1 0 1 0 0 1 0 1 0 0 0 1 1 1 0 1 1 1 0
LY11 1 0 0 0 0 0 0 1 0 1 0 1 0 1 0 1 0 1 0 1 1 0 1 0 0 1 0 1 1 0 0 0 0 0 1 1 1 1 1 1 0 1 1 1 1 0 1 1 0 0 0 0 1 0 0 1 1 1 1 0 1 0 0 0 1 0 1 0 1 1 0 0 0 1 0 0 0 0 0 0 0 0 0 0 0 0 0 0 0 0 0 0 1 1 1 0 1 0 0 0 1 1 0 1 0 1 0 0 1 0 0 0 0 1 0 1 0 1 0 0 0 0 0 0 1 0 0 1 0 0 1 1 0 0 0 0 1 0 0 0 1 0 0 0 0 0 0 1 0 0 1 0 1 1 0 0 0 1 0 0 0 1 0 0 1 0 1 0 1 1 0 1 1 0 0 0 1 0 0 1 0 0 0 1 0 0 1 1 0 1 1 0 0 1 0 0 0 1 0 0 0 0 0 0 1 0 1 0 0 1 0 1 0 0 0 1 1 1 0 1 1 1 1
LY12 1 0 0 0 0 0 0 1 0 1 0 1 0 1 0 1 0 1 0 1 0 1 1 0 0 0 0 1 1 0 1 0 0 0 1 1 1 0 0 1 0 0 0 1 1 0 1 1 0 0 0 0 1 1 0 1 1 1 0 0 1 0 0 0 0 1 0 0 1 1 1 0 1 1 0 0 0 1 0 0 1 0 0 1 0 0 0 0 0 1 0 0 1 1 1 0 1 0 0 1 1 1 1 0 0 1 0 0 1 0 1 0 0 1 0 1 0 1 1 0 0 0 0 0 1 0 0 0 0 0 0 1 0 1 1 1 0 1 0 0 1 0 1 0 0 0 0 1 0 0 1 1 1 1 0 0 0 1 0 0 0 1 0 0 1 0 1 0 1 1 0 1 1 0 0 0 1 0 0 0 1 0 0 1 0 1 1 0 0 1 1 0 0 1 0 0 0 1 0 0 0 0 0 1 0 0 1 1 0 1 0 1 0 0 0 1 1 1 0 1 1 1 0
LY13 1 1 0 0 0 1 0 1 0 1 0 1 0 1 0 1 0 1 0 1 1 1 1 0 1 0 0 1 1 0 1 0 0 0 1 1 1 1 0 1 1 0 1 1 1 0 1 1 0 0 0 0 1 0 0 1 1 0 1 0 1 0 0 0 0 1 1 0 1 1 1 0 1 1 1 0 1 1 0 0 1 0 0 0 0 0 1 1 0 0 0 0 1 1 1 0 1 0 0 0 1 0 0 0 0 1 0 0 1 0 1 0 0 0 0 1 0 1 0 0 0 0 0 0 1 1 0 1 1 0 1 1 0 0 0 1 0 1 0 0 1 0 0 1 0 0 1 1 0 0 1 1 1 1 0 1 0 1 1 0 0 0 0 0 1 0 1 0 1 1 0 0 1 0 0 0 1 0 0 0 1 0 0 1 1 1 1 0 0 1 1 0 0 1 0 0 0 1 0 0 0 0 0 1 0 0 1 1 0 1 0 1 0 0 0 1 1 1 0 1 1 1 0
LE1 2 1 0 0 0 0 0 1 0 1 0 0 0 1 0 0 0 1 0 1 0 0 0 0 0 1 0 1 1 0 0 0 0 0 0 1 1 1 0 1 0 0 0 1 0 0 1 1 0 0 0 0 1 1 0 0 1 1 0 1 1 0 0 0 1 1 0 0 1 1 0 1 0 1 1 1 0 1 0 1 0 0 0 0 0 0 0 1 0 1 0 0 1 0 0 0 1 0 0 0 0 0 1 0 0 1 1 0 1 0 0 0 0 1 0 0 1 0 1 0 0 0 0 0 1 1 0 0 1 0 0 0 0 0 1 1 0 0 0 0 1 0 0 0 0 0 1 1 0 0 1 1 1 1 0 0 0 0 1 0 0 0 1 0 1 0 1 0 0 0 0 0 1 0 0 0 1 0 0 0 1 0 0 0 0 0 1 1 0 1 1 0 0 1 0 0 1 0 0 1 0 0 0 1 0 1 1 1 0 1 0 1 0 0 0 1 1 1 0 0 1 0 1
LE2 2 1 0 0 0 0 0 1 0 1 0 1 0 1 0 1 0 1 0 1 0 0 1 0 0 1 0 1 1 0 0 0 0 0 1 1 1 1 1 1 0 0 0 1 0 0 1 1 0 0 0 1 1 1 0 1 1 1 1 1 1 1 0 0 1 1 0 0 1 1 0 1 0 1 0 1 0 1 0 1 0 0 0 0 0 0 0 1 0 1 0 0 1 0 0 1 1 0 1 1 0 0 1 0 0 1 1 1 1 0 0 0 0 1 0 0 1 0 1 0 0 0 0 0 1 1 0 0 1 0 0 0 0 0 1 1 0 0 0 0 1 0 1 0 0 0 1 1 0 1 1 1 1 1 1 0 0 0 1 0 0 0 1 0 1 0 1 0 0 0 0 0 1 0 0 0 1 0 0 0 1 0 0 1 0 0 1 1 0 1 1 0 0 1 0 1 1 0 0 1 0 0 0 1 0 1 1 1 0 1 0 0 0 0 0 1 1 1 0 0 1 0 1
LE3 2 0 0 0 0 0 1 1 0 1 0 1 0 0 0 1 0 1 0 1 1 1 1 0 0 1 0 1 1 0 1 0 0 0 1 1 1 1 0 1 0 0 0 1 1 0 1 1 0 0 0 1 1 1 1 1 1 1 1 1 1 1 0 0 0 1 1 0 1 1 0 1 0 1 0 1 0 1 0 1 0 0 0 0 0 0 0 0 0 1 0 0 1 0 0 0 1 0 1 0 1 0 1 0 0 1 1 0 0 0 0 0 0 0 0 0 1 0 1 0 0 0 0 0 1 1 0 0 1 0 0 0 0 0 1 1 0 0 0 1 0 0 0 0 0 0 1 1 0 0 1 1 1 1 1 1 1 1 1 0 1 0 0 1 1 0 1 0 0 0 0 0 1 0 0 0 1 0 0 0 1 0 0 1 1 1 0 1 0 1 1 0 1 1 0 0 0 1 0 0 0 0 0 1 0 0 1 1 0 1 0 0 0 0 0 1 1 1 0 0 0 0 1
LE4 2 0 0 0 0 0 0 1 0 1 1 1 0 0 0 1 0 1 0 1 0 0 1 0 0 0 0 1 1 0 1 1 0 0 1 1 1 0 0 1 0 0 0 1 0 0 1 1 0 0 0 0 1 0 1 1 1 0 0 1 1 1 0 0 1 1 0 0 1 1 0 1 0 1 1 1 0 1 0 1 0 0 0 0 1 0 0 1 0 1 0 0 0 0 0 0 1 1 0 0 1 0 1 0 0 1 1 0 0 0 0 0 0 1 0 1 1 0 1 0 0 0 0 0 1 1 0 0 1 0 0 0 0 0 1 1 0 0 0 1 0 0 1 0 0 0 1 1 0 1 1 1 1 1 1 1 0 1 1 0 1 0 0 1 1 0 1 0 0 0 0 0 1 0 0 0 1 0 0 0 1 0 0 1 0 0 1 0 0 1 1 0 1 1 0 1 0 1 1 1 0 0 0 1 0 1 1 1 0 1 0 0 0 0 0 1 1 1 0 0 1 0 0
LE5 2 0 0 0 0 0 0 1 1 0 1 0 0 0 0 1 0 1 0 1 0 0 1 0 0 1 0 1 1 0 0 0 0 0 1 1 1 1 1 1 0 1 0 1 1 0 1 1 0 0 0 1 1 1 0 1 1 1 1 1 1 1 0 1 0 1 0 0 1 1 0 1 0 1 1 0 0 1 0 1 0 0 0 0 0 0 0 1 1 1 0 0 1 0 0 0 0 0 0 0 0 0 0 0 0 1 1 0 0 0 0 0 0 1 0 0 1 1 1 0 0 0 0 0 1 0 0 1 1 0 0 0 0 0 1 0 0 0 0 1 0 0 1 0 0 0 1 1 0 1 1 1 1 1 1 0 0 0 1 0 0 0 1 0 1 0 1 0 1 0 0 0 1 0 0 0 1 0 0 0 1 0 0 1 0 0 1 1 0 1 1 0 0 1 0 1 0 0 0 0 0 0 0 0 0 1 1 1 0 1 0 1 0 0 0 1 1 1 0 0 0 0 1
LE6 2 1 0 0 0 0 0 1 0 1 0 1 0 0 0 1 0 1 0 1 0 0 0 0 0 1 0 1 1 0 1 0 0 0 1 1 1 1 0 1 0 0 0 1 0 0 1 1 0 0 0 0 0 0 1 1 1 1 1 1 1 1 0 0 1 1 1 0 1 1 0 1 0 1 1 1 0 1 0 1 0 0 0 0 0 0 0 0 1 1 0 0 1 0 0 0 1 0 0 0 1 0 0 0 1 1 1 0 0 0 0 0 0 0 0 1 1 1 1 0 0 0 0 0 1 0 0 1 1 0 0 0 0 0 1 1 0 0 0 0 1 0 0 1 0 0 1 0 0 1 1 1 1 1 1 0 0 0 1 0 0 0 1 0 1 0 1 0 1 0 0 0 1 0 0 1 1 0 0 0 1 0 0 1 0 0 0 1 0 1 1 0 1 1 0 1 0 1 0 0 0 0 0 1 0 1 1 1 0 1 0 1 0 0 0 1 1 1 0 0 0 0 1
LE7 2 1 0 0 0 0 0 1 0 1 0 1 0 1 0 1 0 1 0 1 0 1 0 0 0 1 0 1 1 0 1 0 0 0 1 1 1 0 0 1 0 0 0 1 0 0 1 1 0 0 0 1 1 1 1 1 1 1 1 1 1 1 0 0 0 1 0 0 1 1 0 1 0 1 0 1 0 1 0 1 0 0 0 0 0 0 0 0 1 1 0 0 1 0 0 0 1 0 0 0 1 0 1 0 1 1 0 0 0 0 0 0 0 1 0 0 1 0 1 0 0 0 0 0 1 0 0 1 1 0 0 0 0 0 0 1 0 0 0 1 1 0 0 0 0 0 1 1 0 0 1 0 1 1 1 0 0 0 1 0 0 0 0 1 1 0 1 0 0 1 0 0 1 0 0 0 1 0 0 0 1 0 0 1 0 1 1 1 0 1 1 0 1 1 0 0 0 1 0 0 0 0 0 1 0 0 1 0 0 1 0 0 0 0 0 1 1 1 0 0 0 0 1
LE8 2 0 0 0 0 0 0 1 0 1 0 1 0 1 0 1 0 1 0 1 0 1 0 0 1 1 0 1 1 0 0 0 0 0 1 1 1 1 0 1 0 1 0 1 0 0 1 1 0 0 0 0 0 1 0 1 1 1 1 0 1 1 0 0 1 1 0 0 1 1 0 1 0 1 1 0 0 1 0 0 0 0 0 0 0 0 0 1 0 1 0 0 1 0 0 1 0 0 0 0 1 0 0 0 1 1 0 0 0 0 0 0 0 1 0 1 1 0 1 0 0 0 0 0 1 0 0 1 1 0 0 0 0 0 0 1 0 0 0 1 1 0 0 0 0 0 1 0 0 0 1 0 1 1 1 1 1 1 1 0 1 0 1 0 1 0 1 0 0 0 0 0 1 0 1 1 1 0 0 0 1 0 0 1 0 1 0 1 0 1 1 0 0 1 0 0 1 0 0 0 0 0 0 1 0 0 1 0 0 1 0 0 0 0 0 1 1 1 0 0 0 0 1
LE9 2 0 0 0 0 0 0 1 0 0 0 1 0 1 0 1 0 1 0 1 1 1 1 0 0 1 0 1 1 0 1 0 0 0 1 1 1 0 1 1 1 0 0 1 1 0 1 1 0 0 0 0 1 1 0 1 1 0 0 1 0 1 0 0 1 1 1 0 1 1 0 1 0 1 1 0 0 1 0 1 0 0 0 0 1 0 0 0 0 1 0 0 1 0 0 1 1 0 0 1 1 1 1 0 1 1 0 0 0 0 0 0 0 1 0 0 1 0 1 0 0 0 0 0 1 0 0 0 1 0 0 0 0 0 1 1 0 0 0 1 0 0 0 0 0 0 1 0 0 1 1 1 1 1 1 0 0 0 1 0 1 0 0 0 1 0 1 0 1 0 0 0 1 1 1 0 1 0 0 0 1 0 0 1 1 1 1 1 0 1 1 0 0 1 0 1 1 1 0 1 0 0 0 1 0 1 1 1 0 1 0 1 0 0 0 1 1 1 0 0 0 0 1
LE10 2 0 0 0 0 1 0 1 1 1 0 1 0 1 0 1 1 1 0 1 0 1 1 1 0 1 0 1 1 0 0 0 0 0 1 1 1 0 1 1 0 1 1 1 1 0 1 1 0 0 0 0 1 1 0 1 1 0 1 1 0 0 0 0 1 0 1 1 1 1 0 1 0 1 1 1 0 0 0 1 0 0 0 0 0 0 1 0 1 1 0 0 1 0 0 0 0 0 0 1 0 1 0 0 0 1 0 0 0 0 0 0 0 1 0 1 1 1 1 0 0 0 0 0 1 0 0 0 1 0 0 0 0 1 0 1 0 0 0 0 1 0 1 0 0 0 1 0 0 1 1 1 1 1 1 1 0 0 1 0 1 0 0 0 1 0 1 0 0 1 0 0 1 1 1 0 1 0 0 0 1 0 0 1 0 1 1 1 0 1 1 0 0 1 0 1 0 0 0 0 0 0 0 1 0 1 1 1 0 1 0 0 0 0 0 1 1 1 0 0 0 0 1
LE11 2 0 0 0 0 0 0 1 0 1 0 1 0 0 0 1 1 1 0 1 1 1 1 1 1 1 0 1 1 0 0 0 0 1 1 1 1 0 1 1 0 0 0 1 0 0 1 1 0 0 0 0 1 0 0 1 1 0 1 0 0 0 0 0 1 0 1 1 1 1 0 0 0 1 1 1 0 1 0 0 0 0 0 0 0 0 1 0 1 0 0 0 1 0 0 0 1 0 0 0 0 1 0 0 0 1 0 1 0 0 0 0 0 1 0 1 1 0 1 0 0 0 0 0 1 0 0 0 1 0 1 0 1 1 1 1 0 0 0 0 1 0 0 0 0 0 1 0 0 1 1 1 1 1 1 1 1 0 1 0 1 0 1 1 1 1 1 0 1 0 0 0 1 1 0 0 1 0 0 0 1 0 0 1 1 1 1 1 0 1 1 0 0 1 0 1 0 1 0 0 0 0 0 1 0 1 1 1 0 1 0 1 0 0 0 1 1 1 0 0 0 0 1
LE12 2 0 0 0 0 0 0 1 0 1 0 1 0 0 0 1 0 1 0 1 0 1 0 1 1 1 0 1 1 0 0 0 0 1 1 1 1 0 1 1 0 0 1 1 0 0 1 1 0 0 0 0 1 1 0 1 1 0 0 1 0 1 1 0 1 0 1 0 1 1 0 0 0 1 0 1 1 1 0 1 0 0 0 0 1 0 1 1 1 0 0 0 1 0 0 0 0 0 0 0 1 1 0 0 1 1 0 0 0 0 0 0 0 1 0 1 1 0 1 0 0 0 0 0 1 0 0 0 1 0 1 0 0 1 0 1 0 1 0 0 1 0 0 0 0 0 1 0 0 0 1 1 1 1 1 1 1 1 1 0 1 0 1 1 1 0 1 0 0 0 0 0 1 1 0 0 1 0 0 0 1 0 0 1 0 1 1 1 0 1 1 0 0 1 0 0 0 0 0 1 0 0 0 1 0 0 1 1 0 1 0 0 0 0 0 1 1 1 0 0 0 0 1
LE13 2 0 0 0 0 0 1 1 0 1 0 0 0 0 0 1 1 1 0 1 1 1 1 1 1 1 0 1 1 1 0 0 0 0 1 1 1 0 1 1 0 0 0 1 0 0 1 1 0 0 0 0 0 0 0 1 1 0 1 1 0 1 1 0 1 0 1 0 1 1 1 0 0 1 1 0 0 1 0 1 0 0 0 0 1 0 0 1 1 1 0 0 1 1 1 0 1 0 0 0 1 0 0 0 0 1 0 1 1 0 0 0 0 1 0 1 1 1 1 0 0 0 0 0 1 0 0 0 1 0 1 0 0 0 0 1 0 1 1 0 1 1 1 0 0 0 1 0 0 1 1 1 1 1 1 0 1 1 1 0 1 0 1 1 0 0 1 0 1 0 0 0 1 1 0 0 1 0 0 0 1 0 0 1 1 1 1 1 0 1 1 1 0 1 0 1 0 1 0 1 0 0 0 1 0 1 1 1 1 1 0 1 0 0 0 1 1 1 0 1 1 0 1
LE14 2 0 0 0 0 0 0 1 0 1 0 0 0 1 0 1 0 1 0 1 1 1 1 1 0 1 0 1 1 0 1 0 0 1 1 1 1 0 1 1 0 0 1 1 1 0 1 1 0 0 0 0 1 1 0 1 1 0 1 0 0 0 1 0 1 0 1 0 1 1 0 0 0 1 0 1 1 1 0 1 0 0 0 0 1 0 0 0 0 1 0 0 1 0 1 0 1 0 0 0 1 0 0 0 1 1 0 1 0 0 0 0 1 1 0 1 1 0 1 0 0 0 0 0 1 0 0 0 1 0 1 0 0 0 1 1 0 0 0 0 1 0 1 0 0 0 0 1 0 1 1 1 1 1 1 0 1 1 1 0 1 0 1 1 1 0 1 0 1 0 0 0 1 1 0 0 1 0 0 0 1 0 0 1 1 1 1 1 0 1 1 0 0 1 0 1 0 1 0 1 0 0 0 1 0 1 1 1 0 1 0 1 0 0 0 1 1 1 0 1 0 0 1
TL1 3 0 0 0 0 0 0 1 0 1 0 1 1 1 0 1 0 1 0 1 1 1 1 0 0 0 0 1 1 0 0 0 1 1 1 1 1 0 0 0 1 0 0 1 1 0 1 1 1 0 1 0 1 1 0 1 1 0 0 1 1 0 1 0 1 0 1 0 1 1 1 0 0 1 0 1 0 1 0 1 0 0 0 0 0 0 0 0 0 0 1 0 1 1 1 0 0 0 0 0 0 0 0 0 0 1 1 1 0 0 1 1 0 1 0 1 0 0 1 1 0 0 0 1 1 0 1 1 1 0 0 1 1 1 0 1 0 1 0 0 1 1 1 1 1 0 0 0 1 1 1 0 1 1 1 0 0 0 1 0 1 0 1 0 1 1 1 0 0 0 1 1 1 0 0 1 1 0 0 0 1 1 0 1 1 1 1 0 0 1 1 0 0 1 1 1 0 0 0 0 0 0 1 1 0 1 1 0 1 1 0 0 0 0 0 1 1 1 0 1 0 1 0
TL2 3 0 0 0 0 0 0 1 0 1 0 1 1 1 0 1 0 1 0 1 0 1 1 0 0 1 1 1 1 1 0 0 0 1 1 1 1 0 1 0 1 0 0 0 1 0 1 1 1 0 1 0 1 1 0 1 1 0 0 0 0 0 0 0 1 0 1 0 1 1 1 0 0 1 0 1 0 0 0 0 0 0 0 0 0 0 0 0 0 0 0 0 1 1 1 0 1 0 0 0 0 0 0 0 0 1 1 1 0 0 1 1 0 1 0 1 0 0 1 1 0 0 0 1 1 0 1 1 1 0 0 1 1 1 0 1 0 1 0 0 1 1 1 1 1 0 1 1 1 1 1 0 1 1 1 0 0 0 1 0 1 0 0 1 1 1 1 0 0 0 0 1 1 0 0 1 1 0 0 0 1 0 0 1 0 1 1 1 1 1 1 1 0 1 1 1 0 1 0 0 0 0 1 1 0 1 1 0 1 1 0 0 0 0 0 1 1 1 0 1 0 1 1
TL3 3 0 0 0 0 0 0 1 0 1 0 1 1 1 0 1 1 1 0 1 1 1 1 0 1 0 0 1 1 0 1 0 0 0 1 1 1 0 0 0 0 0 0 1 1 0 1 1 1 0 1 0 0 1 0 1 0 0 0 0 1 0 1 0 0 0 1 0 1 1 1 0 0 1 0 1 0 0 0 1 0 0 0 0 0 0 0 0 1 0 0 0 1 1 0 0 0 0 0 0 0 0 0 0 0 1 1 1 0 0 1 1 0 1 0 1 1 0 1 1 0 0 0 1 1 1 1 0 1 1 0 1 1 0 0 1 0 1 0 0 1 1 1 1 1 0 1 1 1 1 1 0 1 1 1 0 0 0 1 0 1 0 1 0 1 1 1 0 0 1 0 0 1 0 0 1 1 0 0 0 1 0 0 1 1 1 1 0 0 1 1 0 0 1 1 1 0 0 0 0 0 0 1 1 0 1 1 0 1 1 0 0 0 0 0 1 0 1 0 0 0 1 0
TL4 3 0 0 0 0 0 0 1 0 1 0 1 1 0 0 1 1 1 0 1 0 0 1 0 1 0 1 1 1 0 0 0 0 0 1 1 1 0 0 0 0 0 0 0 1 0 1 1 1 0 1 0 1 1 0 1 1 0 0 1 0 0 0 0 1 1 1 1 1 1 1 0 0 1 0 1 0 0 0 1 0 0 0 0 0 1 0 0 0 1 1 0 1 1 0 0 1 0 0 0 0 0 0 0 0 1 1 1 0 0 1 1 0 1 0 1 1 0 1 1 0 0 0 0 1 1 1 0 1 1 0 1 1 0 0 1 0 1 0 0 1 1 1 1 1 0 1 1 1 1 1 0 1 1 1 0 0 0 1 0 1 0 1 0 1 1 1 0 0 1 0 1 1 0 0 1 1 0 0 0 1 1 0 1 0 0 1 0 0 1 1 0 0 1 1 1 0 1 0 0 1 0 0 1 0 1 1 0 1 1 0 0 0 0 0 1 1 1 0 0 0 1 0
TL5 3 0 0 0 0 0 0 1 0 1 0 1 1 0 1 1 1 1 0 1 1 1 1 0 0 1 1 1 1 0 0 0 0 0 1 0 1 0 1 0 1 0 0 0 0 0 1 1 0 0 1 0 0 1 0 1 0 0 0 1 1 0 1 0 0 1 1 1 1 1 1 0 0 1 0 1 0 0 0 1 0 0 0 0 0 0 0 0 0 1 1 0 1 0 1 0 0 0 0 0 0 0 0 0 0 1 1 1 0 0 1 1 0 1 0 1 1 0 1 1 0 0 0 1 1 0 1 0 1 0 0 1 1 1 0 1 0 0 0 0 1 1 1 1 1 0 1 1 1 1 1 0 1 1 1 0 0 0 1 0 1 0 1 0 1 1 1 0 0 1 0 1 1 0 0 1 1 0 0 0 1 0 0 1 0 1 1 1 0 1 1 0 0 1 1 1 0 0 0 0 0 0 1 1 0 1 1 0 1 1 0 0 0 1 0 1 0 1 0 1 0 1 1
TL6 3 0 0 0 0 0 0 1 0 1 0 1 1 1 0 1 0 1 0 1 1 0 1 0 0 1 0 1 1 0 0 0 0 1 1 1 1 0 0 1 0 0 0 0 1 0 1 1 1 0 1 0 1 1 0 1 1 0 0 0 0 0 0 0 1 0 1 0 1 1 1 0 0 1 0 1 0 0 0 1 0 0 0 0 0 0 0 0 1 0 0 0 1 0 1 0 1 0 0 0 0 0 0 0 0 1 1 1 0 0 1 1 0 1 0 1 0 0 1 1 0 0 0 1 1 0 1 0 1 0 0 1 1 0 0 1 0 1 0 0 1 1 1 1 0 0 1 1 0 1 1 0 1 1 1 0 0 0 1 0 1 0 1 0 1 1 1 0 0 1 0 0 1 0 0 1 1 0 0 0 1 1 0 1 1 0 1 1 0 1 1 0 0 1 0 1 0 1 0 0 0 0 1 1 0 1 1 0 1 1 0 0 0 0 0 1 1 1 0 1 0 1 1
TL7 3 0 0 0 0 0 0 1 0 1 0 1 1 0 0 1 1 1 0 1 1 0 1 0 0 0 0 1 1 0 1 0 0 1 1 1 1 0 1 0 0 0 0 0 1 0 1 1 1 0 1 0 1 1 0 1 1 0 0 0 0 0 0 0 0 1 1 0 1 1 1 0 0 1 0 1 0 0 0 1 0 0 0 0 0 1 0 0 1 0 0 0 1 0 1 0 0 0 0 0 0 0 0 0 0 1 1 1 0 0 1 1 0 1 0 1 1 0 1 1 0 0 0 1 1 0 1 1 1 0 0 1 1 1 0 1 0 0 0 0 1 1 1 1 0 0 0 1 1 1 1 0 1 1 1 0 0 0 1 0 1 0 0 0 1 1 1 0 0 1 0 0 1 0 0 1 1 0 0 0 1 1 0 1 1 0 1 0 0 1 1 0 0 1 1 1 0 0 0 0 1 0 1 1 0 1 1 0 1 1 0 0 0 0 0 1 1 1 0 1 0 1 0
TL8 3 0 0 0 0 0 0 1 0 1 0 1 1 1 0 1 1 1 0 1 1 0 1 0 1 0 0 1 1 0 1 0 0 0 1 1 1 0 1 0 0 0 0 0 1 0 1 1 1 0 1 0 0 1 0 1 1 0 0 0 0 0 0 0 0 1 1 0 1 1 1 0 0 1 0 1 0 0 1 1 0 0 0 0 0 1 0 0 0 0 1 0 1 0 1 0 0 0 0 0 0 0 0 0 0 1 1 1 0 0 1 1 0 1 0 1 1 0 1 1 0 0 0 1 1 0 1 1 1 0 0 1 1 0 0 1 0 1 0 0 1 1 1 1 0 0 0 1 1 1 1 0 1 1 1 0 0 0 1 0 1 0 1 0 1 1 1 0 0 0 0 0 1 0 0 1 1 0 0 0 1 1 0 1 1 0 1 0 0 1 1 0 0 1 1 1 0 0 0 0 1 0 1 1 0 1 1 0 1 1 0 0 0 0 0 1 1 1 0 1 0 1 0
TL9 3 0 0 0 0 0 0 1 0 1 0 1 1 1 0 1 1 1 0 1 1 0 1 0 0 1 0 1 1 0 1 0 0 1 1 0 1 0 1 1 1 0 0 0 1 0 1 1 1 0 1 0 1 1 0 1 1 0 0 0 0 0 0 0 0 1 1 0 1 1 1 0 0 1 0 1 0 0 1 0 0 0 0 0 0 1 0 0 0 0 1 0 1 0 1 0 1 0 0 0 0 0 0 0 0 1 1 1 0 0 1 1 0 1 0 1 1 0 1 1 0 0 0 1 1 0 1 1 1 0 0 1 1 1 0 1 0 0 0 0 1 1 1 1 0 0 0 1 1 1 1 0 1 1 1 0 0 0 1 0 1 0 0 1 1 1 1 0 0 0 0 0 1 0 0 1 1 0 0 0 1 0 0 1 1 0 1 1 0 1 1 0 0 1 1 1 0 1 0 0 1 0 1 1 0 1 1 0 1 1 0 0 0 0 0 1 1 1 0 1 0 1 1
TE1 4 0 0 0 0 0 0 1 0 1 0 1 0 1 0 1 1 1 0 1 1 1 1 1 1 0 0 1 1 0 0 0 0 0 1 0 1 0 1 1 0 0 0 0 1 0 0 1 0 0 0 0 1 1 0 1 1 0 0 1 0 0 0 0 1 0 1 0 1 1 0 0 0 1 1 1 0 1 0 1 0 0 0 0 0 0 0 0 0 0 0 0 1 0 1 0 1 0 0 0 1 1 0 0 0 1 0 0 0 0 0 0 0 1 0 1 1 0 0 0 0 0 0 0 1 0 0 0 1 0 0 1 0 0 0 1 0 1 0 0 1 1 0 0 0 0 0 0 0 1 1 0 1 1 1 0 1 1 1 0 1 0 1 1 1 0 1 0 1 0 0 0 0 1 0 0 1 0 0 0 1 0 0 1 1 0 1 0 0 1 1 0 0 1 0 1 0 1 0 0 0 0 0 1 0 1 1 0 1 1 0 1 0 0 0 1 1 1 0 1 0 1 0
TE2 4 0 0 0 0 0 0 1 0 1 0 1 0 0 0 1 1 1 0 1 0 1 1 0 1 0 0 1 1 0 0 0 0 0 1 0 1 0 1 1 1 0 1 1 0 0 0 0 1 0 0 0 1 1 0 1 1 0 0 1 0 0 0 0 1 0 1 0 1 1 0 0 0 1 1 1 0 0 0 1 0 0 0 0 1 0 0 0 0 1 0 0 1 0 1 0 1 0 0 0 0 1 0 0 0 1 0 0 0 0 0 0 0 0 0 1 1 0 0 0 0 0 0 0 1 0 0 0 1 0 0 1 0 1 0 1 0 0 0 0 1 0 0 0 0 0 0 0 0 1 1 1 1 1 1 0 1 1 1 0 1 0 1 1 1 0 1 0 0 0 0 0 1 1 0 0 1 0 0 0 1 0 0 1 0 1 1 0 0 1 1 0 0 1 0 1 0 1 0 1 0 0 0 1 0 1 1 1 0 1 0 0 0 0 0 1 1 1 0 1 0 1 0
TE3 4 0 0 0 0 0 0 1 1 1 0 1 0 0 0 1 1 1 0 1 1 0 1 1 1 0 0 1 1 1 0 0 0 0 1 0 1 0 1 1 1 0 1 0 1 0 1 1 0 0 0 0 1 1 0 1 1 0 1 1 0 0 0 0 1 0 1 0 1 1 0 0 0 1 1 0 0 1 0 1 0 0 0 0 0 0 0 0 0 1 0 0 0 1 1 0 1 1 0 0 0 1 0 0 0 1 0 1 0 0 0 0 0 1 0 1 1 0 0 0 0 0 0 0 1 0 0 0 1 0 0 1 0 1 0 1 0 0 0 0 0 1 1 0 0 0 0 0 0 1 1 1 1 1 0 0 1 1 1 0 1 0 1 1 1 0 1 0 0 0 0 0 0 1 0 0 1 0 0 0 1 0 0 1 1 0 1 0 0 1 1 1 0 1 0 1 0 1 1 0 0 0 0 1 0 1 1 1 1 1 0 0 0 0 0 1 1 1 0 1 0 1 0
TE4 4 0 0 0 0 0 0 1 0 1 0 1 0 1 0 1 0 1 0 1 1 0 0 1 0 0 0 1 1 0 1 0 0 0 1 0 1 0 1 1 1 1 1 0 1 0 1 1 0 0 0 0 0 0 0 1 1 0 1 1 0 1 1 0 1 0 1 0 1 1 0 0 0 1 0 1 1 0 0 1 0 0 0 0 0 0 0 0 1 0 0 0 1 0 1 0 1 1 0 0 0 1 0 0 0 1 0 1 0 0 0 0 0 1 0 1 1 0 0 0 0 0 0 0 1 0 0 0 1 0 0 1 0 0 0 1 0 0 0 0 1 1 1 0 0 0 0 0 0 1 1 0 1 1 1 0 0 0 1 0 1 0 0 1 1 0 1 0 0 0 0 0 0 1 0 0 1 0 0 0 1 0 0 1 1 0 1 0 0 1 1 0 0 1 0 1 0 1 1 0 0 0 0 1 0 1 1 0 1 1 0 0 0 0 0 1 1 1 0 1 0 1 0
TE5 4 0 0 0 0 0 0 1 0 1 0 1 0 1 1 1 0 1 0 1 0 0 0 0 1 0 0 1 1 0 1 0 1 0 1 0 1 0 1 1 1 0 0 0 1 0 0 1 1 0 0 0 0 0 0 1 1 0 1 1 0 1 0 0 1 0 0 0 1 1 0 0 0 1 1 0 1 0 0 1 0 0 0 0 0 0 0 0 0 1 0 1 1 0 1 0 1 1 0 0 0 1 0 0 0 1 0 1 0 0 0 0 0 1 1 1 1 0 0 0 0 0 0 0 1 0 0 0 0 0 1 0 0 1 0 1 0 0 0 0 1 0 0 0 0 0 0 0 0 1 1 0 1 1 1 0 0 0 1 0 0 0 0 1 1 0 1 0 1 0 0 0 0 1 0 0 1 0 0 0 1 0 0 1 0 0 1 0 0 1 1 0 0 1 0 1 0 1 1 0 0 0 0 1 0 1 1 0 0 1 0 1 0 1 0 1 1 1 0 1 0 0 0
TE6 4 0 0 0 0 0 0 0 0 1 0 1 0 1 1 1 0 1 0 1 0 0 0 1 0 0 0 1 1 0 0 0 0 1 1 0 1 0 0 1 0 1 1 0 1 0 1 1 0 0 0 0 0 0 0 1 0 0 1 0 0 0 1 0 1 0 0 0 1 1 0 0 0 1 1 0 1 0 0 1 0 0 0 0 0 0 0 0 0 0 0 0 1 0 1 0 1 0 1 0 1 0 0 0 0 1 0 0 0 0 0 1 0 0 0 1 1 0 0 0 0 0 0 0 1 0 0 0 1 0 0 0 0 0 0 1 0 0 0 0 1 0 0 0 0 0 0 0 0 1 1 0 1 1 1 0 0 0 1 0 0 0 0 1 1 0 1 0 0 0 0 0 0 1 0 0 1 0 0 0 1 0 0 1 0 0 1 0 0 1 1 0 0 1 0 1 0 1 0 0 0 0 0 1 0 1 1 0 0 1 0 0 0 1 0 1 0 1 0 1 0 0 0
ND1 5 0 0 0 0 1 1 0 1 1 0 1 0 0 0 1 0 1 1 0 0 1 0 1 0 1 0 1 0 0 0 0 0 1 1 0 1 1 0 1 1 0 0 1 0 1 0 0 1 0 0 0 1 1 0 1 0 1 0 1 0 0 1 0 0 0 0 1 1 1 0 1 1 1 0 0 1 0 1 1 0 1 1 0 0 0 0 0 1 1 0 1 1 0 1 0 0 0 0 0 0 1 0 0 1 1 0 0 1 0 1 0 0 1 0 0 1 0 1 0 1 0 0 0 1 1 0 1 0 1 0 0 0 0 0 0 1 0 0 0 1 1 1 0 0 0 0 0 0 1 1 1 1 1 0 1 0 0 0 0 0 1 0 0 1 1 0 0 1 0 0 0 1 1 0 0 1 0 1 0 1 0 1 0 0 1 0 1 0 1 0 0 0 1 0 1 0 0 0 0 0 0 0 0 1 1 1 1 1 0 0 1 0 1 1 1 0 1 1 1 1 0 1
ND2 5 0 0 0 0 1 1 0 1 0 0 1 0 0 0 1 0 1 1 0 0 0 1 0 0 1 0 1 1 0 0 0 0 0 1 1 1 0 0 1 0 0 0 1 0 1 0 1 1 0 0 0 1 1 0 1 0 1 1 1 0 0 0 0 0 1 0 0 1 1 0 1 1 1 0 0 1 0 1 1 1 1 1 0 0 0 0 0 1 0 0 1 1 0 1 1 0 0 1 0 0 1 0 0 1 1 0 0 1 0 1 0 0 1 0 0 1 0 1 0 1 0 0 0 0 1 0 1 1 0 0 0 0 0 0 0 1 0 1 0 1 0 1 1 0 0 0 0 0 1 1 0 1 1 0 0 1 0 0 0 0 0 1 0 1 0 1 0 1 0 0 1 1 1 0 0 1 1 0 0 1 0 1 0 0 0 1 1 1 1 1 0 0 1 0 1 1 0 0 0 0 0 0 0 1 1 1 0 0 1 0 1 0 0 1 1 0 1 1 1 1 0 1
ND3 5 0 0 0 0 1 1 0 1 1 0 0 0 0 0 1 0 1 1 0 0 1 1 1 0 1 0 1 0 0 0 0 0 1 1 1 1 1 0 1 1 0 0 1 1 1 0 1 1 0 0 0 1 1 0 1 0 1 0 1 0 0 1 0 0 1 0 0 1 1 0 1 1 1 0 0 1 0 1 1 1 1 1 0 0 0 0 0 1 1 0 1 1 0 1 0 0 0 0 0 0 0 0 0 1 1 0 0 1 0 1 0 0 1 0 0 1 0 1 0 1 0 0 0 1 1 0 1 0 1 0 0 0 0 0 0 1 0 1 0 1 1 1 0 0 0 0 0 0 1 1 1 1 1 0 1 0 0 0 0 0 1 0 0 1 1 0 0 1 0 0 0 1 1 0 0 1 0 1 0 1 0 1 0 0 0 1 1 1 1 1 0 0 1 0 1 0 0 0 0 0 0 0 0 1 1 1 1 0 0 0 1 0 0 1 1 0 1 1 1 1 0 1
ND4 5 0 0 0 0 1 1 0 1 1 0 1 0 0 1 1 0 1 1 0 0 1 1 1 0 1 0 1 1 0 0 0 0 0 1 0 1 1 0 1 0 0 0 1 1 1 0 1 1 1 0 0 0 1 0 1 0 1 0 1 0 0 1 0 0 1 0 1 1 1 0 1 1 1 0 0 1 0 1 1 1 1 1 0 0 1 0 0 1 1 0 1 1 0 1 1 0 0 1 0 0 1 0 0 1 1 0 0 1 0 1 0 0 1 0 0 1 0 1 0 1 0 0 0 0 1 0 1 1 1 0 0 0 0 0 0 1 0 1 0 1 0 1 1 0 0 0 0 0 1 1 0 1 1 1 0 1 0 0 0 0 0 1 0 1 0 1 0 1 0 0 0 1 1 0 0 1 1 0 0 1 0 1 0 0 1 0 1 0 1 1 0 0 1 0 1 1 0 0 0 1 0 0 0 1 1 1 0 0 1 0 1 0 1 1 1 0 1 1 1 1 0 1
ND5 5 0 0 0 0 1 1 0 1 1 0 1 0 0 0 1 0 1 1 0 0 1 1 1 0 1 0 1 1 0 0 0 0 1 1 1 1 1 0 1 1 0 0 1 0 1 0 0 1 0 0 0 1 1 0 1 0 1 1 1 0 0 1 0 0 1 0 1 1 1 0 1 1 1 0 0 1 1 1 1 0 1 1 0 0 1 0 0 1 1 0 1 1 0 1 0 0 0 1 0 0 1 0 0 1 1 0 0 1 0 0 0 0 1 0 0 1 0 1 0 1 0 0 0 1 1 0 1 1 0 0 0 0 0 0 0 1 0 1 0 1 0 1 1 0 0 0 0 0 1 1 1 1 1 1 1 0 0 0 0 0 1 0 0 1 1 1 0 1 0 0 0 1 1 0 0 1 0 1 0 1 0 1 0 0 0 1 1 1 1 0 0 0 1 0 1 0 0 0 0 0 0 0 0 1 1 1 1 0 1 0 1 0 0 1 1 0 1 1 1 0 0 1
ND6 5 0 0 0 0 1 1 0 1 0 0 1 0 0 0 1 0 1 1 0 0 0 1 0 0 1 0 1 1 0 0 0 0 0 1 1 1 1 0 1 0 0 0 1 0 1 0 1 1 0 0 0 1 1 0 1 0 1 1 1 0 0 0 0 0 1 0 0 1 1 0 0 1 1 0 0 1 0 1 1 1 1 1 0 0 0 0 0 0 1 0 1 1 0 1 1 0 0 1 0 0 1 0 0 1 1 0 0 0 0 1 0 0 1 0 0 1 0 1 0 1 0 0 0 1 1 0 1 0 1 0 0 0 0 0 0 1 0 1 0 1 0 1 1 0 0 0 0 0 1 1 0 1 1 1 0 1 0 0 0 0 0 1 0 1 1 1 0 1 0 0 1 1 1 0 0 1 1 0 0 1 0 1 0 0 0 1 1 1 1 0 0 0 1 0 1 1 0 0 0 1 0 0 0 1 1 1 1 1 1 0 1 0 0 1 1 0 1 1 1 0 0 1
HJ1 6 0 0 1 0 1 0 0 1 0 0 1 0 0 0 1 1 1 1 0 0 0 1 0 0 0 1 0 1 1 0 0 0 0 1 1 1 0 0 0 0 0 0 0 0 1 0 1 1 0 1 0 0 1 0 1 0 1 0 1 0 0 0 0 0 1 0 1 1 1 0 0 0 1 0 0 1 0 0 1 1 1 0 0 0 0 0 0 1 0 0 0 1 0 1 1 0 0 0 0 0 0 0 0 0 0 1 1 1 0 1 1 0 1 0 0 1 0 1 1 0 0 0 1 0 0 1 0 1 1 0 0 1 0 0 0 1 0 0 0 1 1 1 0 0 0 0 1 0 1 0 1 1 1 1 0 0 0 0 1 0 1 0 0 0 1 1 0 1 0 0 1 1 0 0 0 1 0 1 0 1 0 1 0 0 0 1 0 1 0 1 1 0 1 0 1 1 0 0 0 0 0 1 0 1 1 0 1 1 1 0 1 0 0 1 1 0 1 0 1 1 0 0
HJ2 6 0 0 1 0 1 1 0 1 0 0 1 0 0 0 1 0 1 1 0 0 0 1 0 0 0 1 0 1 1 0 0 0 0 1 1 1 0 0 1 0 0 0 1 0 1 0 1 1 0 1 0 0 1 0 1 0 1 1 1 1 0 0 0 0 0 0 1 1 1 0 0 0 1 0 0 1 0 1 1 1 1 0 0 0 0 0 0 1 1 0 0 1 0 1 1 0 0 0 0 0 0 0 0 0 1 1 0 1 0 1 1 0 1 0 0 1 0 1 1 0 0 0 1 0 0 1 0 1 1 0 1 1 0 0 1 0 0 0 0 1 1 0 0 0 0 0 1 0 1 0 1 1 1 1 0 0 0 0 1 0 1 0 0 0 1 0 0 1 0 0 0 1 0 0 0 1 0 1 0 0 0 1 0 0 0 1 0 1 0 1 1 0 1 0 1 1 0 0 0 0 0 1 1 0 1 0 1 1 0 0 1 0 0 1 1 0 1 0 1 1 1 0
HJ3 6 0 0 1 0 1 1 0 1 0 0 1 0 0 0 1 1 1 1 0 0 0 1 0 0 1 1 0 1 1 0 0 0 0 1 1 1 0 1 1 0 0 0 0 0 1 0 1 1 0 1 0 1 1 0 1 0 1 0 1 1 0 0 0 0 1 0 1 1 1 0 0 0 1 0 0 1 0 0 1 1 1 0 0 0 0 0 0 1 1 0 0 1 0 1 1 1 0 0 0 0 0 0 0 1 1 1 0 1 0 1 1 0 1 0 0 1 1 1 0 0 0 0 1 0 0 1 0 1 1 1 1 1 0 0 0 0 0 0 0 1 1 0 0 0 0 1 1 0 1 0 1 1 1 1 0 0 0 0 1 0 1 0 1 0 1 0 0 1 1 0 1 1 0 0 0 1 0 1 0 0 0 1 0 0 0 1 1 1 0 1 1 0 1 0 1 1 1 0 0 0 0 1 0 0 1 0 1 1 0 0 1 0 0 1 1 0 1 0 1 1 1 1
HJ4 6 0 0 1 0 1 1 0 1 0 0 1 0 0 0 1 1 1 1 0 0 1 1 0 0 0 1 1 1 0 0 0 0 0 1 1 1 0 0 0 0 0 0 1 0 1 0 1 1 0 1 0 1 1 0 1 0 1 0 0 0 0 0 0 0 1 0 1 1 1 0 0 0 1 0 0 1 0 1 1 0 0 0 0 0 0 0 0 1 0 0 0 1 0 1 1 0 0 0 0 0 0 0 1 0 0 1 0 1 0 1 1 0 1 0 0 1 1 1 0 0 0 0 1 1 0 1 0 1 1 1 1 1 0 0 0 0 0 0 0 1 1 0 0 0 0 0 1 0 1 0 1 1 0 1 0 0 0 0 1 0 1 0 0 0 1 0 0 0 0 0 0 1 0 0 0 1 0 1 0 0 0 1 0 0 1 0 0 1 1 1 0 0 1 0 1 1 0 0 0 0 0 1 0 0 1 0 1 1 0 0 0 0 0 1 1 0 1 0 1 1 1 0
HJ5 6 0 1 1 0 1 1 0 1 0 0 1 0 0 0 1 0 1 1 0 0 0 1 0 0 1 1 0 1 1 0 0 0 0 1 1 1 0 1 1 0 0 0 1 0 0 0 1 1 0 0 0 0 1 0 1 0 1 0 1 1 0 1 0 0 1 0 1 1 0 0 1 0 1 0 0 0 0 1 1 0 1 0 0 0 0 0 0 1 0 0 0 1 0 1 1 1 0 0 0 0 0 0 0 1 0 1 0 1 0 1 1 0 1 0 0 1 0 1 0 1 0 0 1 1 0 1 0 1 1 0 1 1 0 0 0 0 0 0 0 1 1 0 1 0 0 0 1 0 1 0 1 1 0 0 0 0 0 0 1 0 1 0 1 0 0 1 0 1 1 0 0 1 0 0 0 1 0 1 0 0 0 1 0 0 0 1 1 0 0 1 1 0 1 0 1 1 1 0 0 0 0 1 0 0 1 0 1 1 1 0 1 1 0 0 1 0 0 0 1 1 1 1
HJ6 6 0 1 1 0 1 1 0 1 0 0 1 0 0 0 1 1 1 1 0 0 0 1 0 0 1 1 0 1 0 0 0 0 0 1 1 1 0 1 1 0 0 0 1 0 0 0 1 1 0 1 0 1 1 0 1 0 1 1 1 1 1 0 0 0 1 0 0 1 0 0 0 0 1 0 0 1 0 1 1 1 1 0 0 0 0 0 1 1 1 0 0 1 0 1 1 1 0 0 0 0 0 0 0 1 1 1 0 1 0 1 1 0 1 0 0 1 0 1 1 0 0 0 1 0 0 1 0 1 1 0 1 1 0 0 1 0 0 0 0 0 1 0 1 0 0 0 1 0 1 0 1 1 0 1 0 0 0 0 1 0 1 0 0 0 1 1 0 1 0 0 0 1 0 0 0 1 0 1 0 0 0 1 0 0 0 1 1 1 0 1 0 0 1 0 1 1 1 0 0 0 0 1 1 0 1 0 1 1 1 0 1 1 0 0 1 0 0 0 1 1 1 1
HJ7 6 0 0 1 0 1 1 0 0 0 1 1 0 0 0 1 0 1 1 0 0 0 1 0 0 0 1 1 1 1 0 0 0 0 1 1 1 0 1 0 0 0 0 0 0 1 0 1 1 0 1 0 1 1 0 1 0 1 0 0 0 0 0 0 0 0 0 1 1 1 0 1 0 1 0 0 0 0 1 1 0 1 0 0 0 0 0 0 1 1 0 0 1 0 1 1 0 0 0 0 0 0 0 0 1 0 1 0 1 0 1 1 0 1 0 1 1 1 1 0 1 0 0 1 1 0 1 0 1 1 0 1 1 0 0 1 0 0 0 0 1 1 0 1 0 0 0 0 0 1 0 1 1 1 1 0 0 0 0 1 0 1 0 0 0 1 1 0 1 1 0 0 1 0 0 0 1 0 1 0 0 0 1 0 0 0 1 0 1 1 1 1 0 1 0 1 1 0 0 0 0 0 1 1 0 1 0 1 1 1 0 1 0 0 1 1 0 1 0 1 1 1 0
HJ8 6 0 1 1 0 1 1 0 1 0 0 1 0 0 0 1 0 1 1 0 0 0 1 0 0 0 1 1 1 1 1 0 0 0 1 1 1 0 0 0 0 0 0 1 0 1 0 1 1 0 1 0 1 1 0 1 0 1 0 1 0 0 0 0 0 1 0 1 1 0 0 1 0 1 0 0 1 0 0 1 1 0 0 0 0 0 0 0 1 0 0 0 1 0 1 1 0 0 0 0 0 0 0 0 1 1 1 0 1 0 1 1 0 1 0 0 1 0 1 0 0 0 0 1 1 0 1 0 1 1 0 1 1 0 0 1 0 0 0 0 1 1 0 1 0 0 0 0 0 1 0 1 1 0 1 0 0 0 0 1 0 1 0 1 0 1 0 0 1 1 0 0 1 0 0 0 1 0 1 0 0 0 1 0 0 0 1 0 1 1 1 1 0 1 0 1 1 0 0 0 0 0 1 1 0 1 0 1 1 0 0 1 1 0 1 1 0 0 0 1 1 1 0
HJ9 6 0 1 1 0 0 1 0 1 0 0 1 0 0 0 1 1 1 1 0 0 0 1 0 0 1 1 0 1 1 0 0 0 0 1 1 1 0 0 0 0 0 0 1 0 1 0 1 1 0 1 0 1 1 0 1 0 1 0 1 0 0 0 0 0 1 0 1 1 1 0 0 0 1 0 0 1 0 0 1 0 1 0 0 0 0 0 0 1 1 0 0 1 0 0 1 0 0 0 0 0 0 0 0 1 0 1 0 1 0 1 1 0 1 0 0 1 0 1 0 1 0 0 1 0 0 1 0 1 1 1 1 1 0 0 1 0 0 0 0 1 1 0 1 0 0 1 1 0 1 0 0 1 1 1 0 0 0 0 1 0 1 0 1 0 1 0 0 1 0 0 0 1 0 1 0 1 0 1 0 0 0 1 0 0 0 1 1 1 0 1 1 0 1 0 1 1 0 0 0 0 0 1 1 0 1 0 0 1 0 0 1 1 0 1 1 0 1 0 0 1 1 1
HJ10 6 0 1 1 0 1 1 0 1 0 0 1 0 0 0 1 0 1 1 0 0 1 1 0 0 0 1 0 1 1 0 0 0 0 1 1 1 0 0 0 0 0 0 1 0 1 0 1 1 0 1 0 0 1 0 1 0 1 1 1 1 0 0 0 0 1 0 0 1 1 0 0 0 1 0 0 1 0 1 1 0 1 0 0 0 0 0 0 1 1 0 0 1 0 1 1 0 0 0 0 0 0 0 0 1 1 1 0 1 0 1 1 0 1 0 0 1 0 1 1 0 0 0 1 0 0 1 0 1 1 0 1 1 0 0 1 0 0 0 0 1 1 0 0 0 0 0 1 0 1 0 1 1 0 1 0 0 0 0 1 0 1 0 0 0 1 0 0 1 0 0 0 1 0 0 0 1 0 1 0 0 0 1 0 0 1 0 0 1 0 1 1 0 1 0 1 1 0 0 0 0 0 1 1 0 1 0 1 1 0 0 1 1 0 1 1 0 1 0 1 1 1 0
HJ11 6 0 1 1 0 1 1 0 1 0 1 1 0 0 0 1 0 1 1 0 0 0 1 0 0 0 1 0 1 0 0 0 0 0 1 1 1 0 0 1 0 0 0 1 0 1 0 1 1 0 1 0 1 1 0 1 0 1 1 1 1 1 0 0 0 1 0 1 1 0 0 1 0 1 0 0 1 0 1 1 0 1 0 0 0 0 0 1 1 1 0 0 1 0 0 1 1 0 0 0 0 0 0 0 1 1 1 0 1 0 1 1 0 1 0 0 1 0 1 0 0 0 0 1 0 0 1 0 1 1 0 1 1 0 0 1 0 0 0 0 0 1 0 1 0 0 0 1 0 1 0 1 1 1 1 0 0 0 0 1 0 1 0 0 0 0 1 0 1 0 0 0 1 0 1 0 1 0 1 0 0 0 1 0 0 0 1 0 1 0 1 0 0 1 0 1 1 1 0 0 0 0 1 1 0 1 0 1 1 1 0 1 1 0 1 1 0 0 0 0 1 1 0
LC1 7 0 1 1 0 0 1 0 1 0 0 1 0 0 0 1 1 1 0 1 0 0 0 1 0 0 1 1 1 0 1 0 1 1 1 0 1 1 1 0 0 0 0 0 1 0 1 1 1 0 1 0 0 0 0 1 0 1 0 1 0 0 0 0 0 1 1 0 1 1 1 0 0 1 0 0 1 0 1 1 0 0 0 0 0 1 0 0 1 0 0 1 1 0 1 0 1 0 0 1 0 1 0 1 0 1 0 0 1 0 1 0 0 1 0 1 1 0 1 0 1 0 0 0 1 1 0 1 1 0 0 0 0 0 0 1 0 0 0 0 1 0 0 1 0 0 0 0 0 1 1 1 1 1 1 0 0 1 1 0 0 1 1 1 0 1 1 0 0 0 0 0 1 0 0 0 1 1 0 0 1 1 1 1 0 0 1 0 1 1 1 0 0 1 0 1 0 1 0 0 0 0 0 1 0 1 1 1 0 1 0 0 1 0 0 1 0 1 0 1 1 0 0
LC2 7 0 0 1 0 0 1 0 1 0 0 1 0 0 0 1 0 1 0 1 1 0 1 1 0 1 1 1 1 0 0 1 1 1 1 0 1 1 0 0 1 0 0 0 0 0 0 1 1 0 0 0 1 0 1 1 0 1 0 1 1 1 1 0 0 1 0 0 1 1 1 0 0 1 0 0 0 0 1 1 0 0 0 0 0 1 0 0 0 0 0 1 1 0 1 0 1 0 0 0 0 1 0 0 0 1 0 0 0 0 1 0 0 1 0 1 1 1 1 0 1 0 0 0 1 1 0 1 0 0 0 0 1 0 0 1 0 0 0 0 1 0 0 1 0 0 0 1 0 1 1 1 1 1 1 0 0 0 1 0 0 0 0 0 1 1 1 0 0 0 0 0 1 0 0 1 1 0 0 0 1 1 0 1 1 0 0 1 1 1 1 0 1 1 0 1 0 1 0 0 0 0 0 1 0 1 0 1 0 1 0 0 0 0 0 1 0 1 0 1 0 0 1
LC3 7 1 1 1 0 0 1 0 1 0 0 1 0 0 0 1 1 1 0 1 0 0 1 0 0 0 1 1 1 0 1 1 1 1 1 0 1 0 0 0 0 0 0 0 0 0 0 1 1 0 0 0 1 1 1 1 1 1 0 1 0 1 1 0 0 0 1 0 1 1 1 0 0 1 0 0 0 0 0 1 0 0 0 0 0 0 0 0 1 0 0 1 0 0 1 0 1 0 0 0 0 1 0 1 0 1 0 0 0 0 0 0 0 1 0 1 1 0 1 0 0 0 0 0 1 0 0 0 1 0 0 0 0 1 0 1 0 0 0 0 1 1 0 1 0 0 0 1 0 0 0 1 1 1 1 0 0 1 1 0 0 0 1 0 1 1 1 0 1 0 0 0 1 0 0 0 1 1 0 0 1 1 1 1 0 0 1 0 1 1 1 0 1 1 0 1 0 1 0 0 0 0 0 1 0 0 0 1 1 1 0 0 1 0 0 1 1 1 0 1 0 0 0
LC4 7 1 1 1 0 0 1 0 1 0 0 1 0 0 0 1 0 1 0 1 0 0 1 1 0 0 1 1 1 0 1 1 1 1 1 0 1 1 1 0 1 0 0 0 0 0 0 1 1 0 0 0 1 0 1 1 0 1 1 1 1 1 1 0 1 1 0 0 1 1 0 0 0 1 0 0 0 0 1 1 0 1 0 0 0 0 0 0 1 0 0 1 1 0 1 0 1 0 1 1 0 1 0 1 0 1 0 0 1 0 1 0 0 1 0 1 1 1 1 0 0 0 0 0 1 1 0 1 1 0 0 0 1 1 0 1 0 0 0 0 1 1 1 0 0 0 0 0 0 1 0 1 1 1 1 0 0 1 1 0 1 0 0 0 1 1 0 0 0 0 0 0 1 0 0 1 1 0 0 0 1 1 1 1 0 0 1 0 1 1 1 0 1 1 0 1 0 1 0 0 0 0 0 1 0 1 0 1 1 0 0 0 0 0 0 1 0 1 0 1 0 0 0
LC5 7 0 0 1 0 0 1 0 1 0 0 1 0 0 0 1 1 1 0 1 1 0 1 0 0 0 1 1 1 1 1 0 1 1 1 0 1 0 1 0 0 0 0 0 0 0 0 1 1 0 0 0 1 1 0 1 0 1 0 0 0 1 0 0 1 0 1 0 1 1 1 0 0 1 0 0 0 0 1 1 0 0 0 0 0 1 0 0 0 0 0 1 1 0 0 0 1 0 1 1 0 1 0 0 0 1 0 0 1 0 1 0 0 1 0 1 1 0 1 1 1 0 0 0 1 1 0 1 1 1 0 0 1 0 0 0 1 0 0 0 1 1 1 0 0 0 0 1 0 0 1 1 1 1 1 0 0 1 1 0 1 0 0 0 1 1 1 0 0 0 0 0 1 0 0 0 1 1 0 0 1 1 1 1 1 0 1 0 1 1 1 1 0 1 0 0 0 1 0 0 0 0 0 0 1 0 0 1 1 1 0 0 0 0 0 1 0 1 0 1 0 0 0
LC6 7 0 1 1 0 0 1 1 1 0 0 1 0 0 0 1 1 1 0 1 1 0 1 1 0 0 1 1 1 1 0 0 1 1 1 0 1 1 0 0 0 0 0 0 0 0 0 1 1 0 0 0 1 0 1 1 0 1 0 1 1 1 1 0 0 0 1 0 1 1 0 0 0 1 0 0 0 0 0 1 0 1 0 0 0 0 0 0 1 0 0 1 1 0 1 0 1 0 0 0 0 1 0 1 0 1 0 0 0 0 1 1 0 1 0 1 1 1 1 0 0 0 0 0 1 1 0 0 1 1 0 0 1 0 0 0 1 0 0 0 1 1 1 1 0 0 0 0 0 1 1 1 1 1 1 0 0 0 1 0 1 0 1 0 1 1 1 1 0 0 0 0 1 0 0 1 1 0 0 0 1 1 1 1 1 0 1 0 1 1 1 1 1 1 0 1 0 1 0 0 0 0 0 0 1 1 0 1 1 1 1 0 1 0 0 1 0 1 0 1 0 0 0
LC7 7 0 0 1 0 0 1 1 1 0 0 1 0 0 0 1 1 1 0 1 1 0 1 1 0 0 0 1 1 1 0 0 0 1 1 0 1 1 1 0 0 0 0 0 0 0 0 1 1 0 0 0 1 0 1 1 0 1 0 1 1 1 1 0 0 0 1 0 1 1 1 0 0 1 0 0 0 0 1 1 0 0 0 0 0 1 0 0 1 0 0 1 1 0 1 0 1 0 0 0 0 1 0 0 0 1 0 0 0 0 0 0 0 1 0 1 1 1 1 1 0 0 0 0 1 1 0 0 0 0 0 0 1 1 0 0 1 0 0 0 1 0 1 1 0 0 0 0 0 1 0 1 1 1 1 0 0 0 1 0 1 0 0 0 1 0 1 0 0 0 0 0 1 0 0 1 1 1 0 0 1 1 0 1 1 0 1 0 0 1 1 0 1 1 0 1 0 1 0 0 1 0 0 0 1 1 0 1 0 1 0 0 0 0 0 1 0 1 0 1 0 0 0
LC8 7 0 0 1 0 0 1 0 1 0 0 1 0 0 0 1 1 1 0 1 1 0 0 0 0 0 0 1 1 0 0 0 0 1 1 0 1 0 0 0 0 0 0 0 1 0 1 1 1 0 1 0 0 1 0 1 1 0 0 0 1 0 0 0 0 1 1 0 1 1 0 0 0 1 0 0 0 0 1 1 0 0 0 0 0 0 0 0 1 0 0 1 0 0 1 0 1 0 0 0 0 1 0 0 0 1 1 1 1 0 1 1 1 1 1 1 1 1 0 1 0 0 0 0 1 1 0 1 1 1 0 0 1 1 0 1 0 0 0 0 1 1 1 1 0 0 0 0 0 1 0 1 1 1 1 0 0 0 1 0 1 0 1 0 1 1 1 0 0 0 0 0 1 0 0 1 1 0 0 0 1 1 0 1 1 0 1 0 1 1 1 0 0 1 0 1 0 1 0 0 0 0 0 1 0 1 0 1 1 1 0 0 0 0 0 1 1 1 0 1 0 0 0
LC9 7 0 0 1 0 0 1 0 1 0 0 1 0 0 0 1 0 1 0 1 1 0 1 0 0 0 1 1 1 0 1 0 1 1 1 0 1 1 1 1 0 0 0 0 0 0 0 1 1 0 0 0 1 0 1 1 1 1 0 1 1 0 1 0 0 0 1 0 1 1 0 0 0 1 0 0 1 0 1 1 0 1 1 0 0 1 0 0 1 0 0 1 1 0 1 0 1 0 0 1 0 0 0 0 0 1 1 1 1 0 1 1 0 1 0 1 1 1 1 1 0 0 0 0 1 0 0 1 1 0 0 0 1 0 0 1 1 0 0 0 1 1 1 1 0 0 0 0 1 1 0 1 1 1 1 0 1 1 1 0 1 0 0 0 1 1 1 0 0 0 1 0 1 0 0 1 1 0 0 0 1 1 1 1 1 0 1 0 1 1 1 0 1 1 1 1 0 1 0 0 1 0 0 1 1 1 0 1 1 1 0 0 0 0 0 1 1 1 1 1 0 0 0
LC10 7 0 0 1 0 0 1 0 1 0 0 1 0 0 0 1 1 1 0 1 0 0 1 1 0 0 1 1 1 0 1 0 1 1 1 0 1 1 1 0 0 0 0 0 1 0 0 1 1 0 0 0 0 0 1 1 1 0 0 1 1 1 1 0 0 1 1 0 1 1 1 0 0 1 0 0 1 0 1 1 0 0 0 0 0 0 0 0 1 1 0 1 0 1 1 0 1 0 0 0 0 1 0 0 0 1 0 1 0 0 1 1 0 1 0 1 1 1 1 1 0 0 0 0 1 0 0 1 1 0 0 0 1 0 0 1 0 0 0 0 1 1 1 1 0 0 0 0 0 1 1 1 1 1 1 0 0 0 1 0 1 0 0 0 1 1 1 0 0 0 0 0 1 0 0 1 1 0 0 0 1 1 1 1 0 0 1 0 1 1 1 0 1 1 0 1 0 1 0 0 0 0 0 1 0 1 1 1 1 1 0 0 0 0 0 1 1 1 0 1 0 0 0
LC11 7 0 0 1 0 0 1 0 1 0 0 1 1 0 0 1 1 1 0 1 0 0 1 0 0 0 1 1 1 0 0 0 1 1 1 0 1 1 0 0 0 0 0 0 0 0 0 1 1 0 0 0 0 0 1 1 1 0 0 1 1 1 1 0 0 1 1 0 1 1 1 0 0 1 0 1 0 0 1 1 0 0 0 0 0 0 0 0 0 0 0 1 1 0 0 0 1 0 0 0 0 0 0 1 0 1 1 1 1 0 1 1 0 1 0 1 1 1 1 1 0 0 0 1 1 0 0 1 1 0 0 1 1 1 0 1 0 0 0 0 1 1 1 1 0 0 0 0 0 1 0 1 1 1 1 0 0 0 1 0 1 0 0 0 1 1 1 0 0 0 1 0 1 0 0 1 1 0 0 0 1 1 1 1 0 0 1 0 1 1 1 0 1 1 0 1 0 1 0 0 0 0 1 1 0 1 0 1 1 1 0 0 0 0 0 1 1 1 0 0 0 1 0
LC12 7 0 0 1 0 0 1 0 1 0 0 1 1 0 0 1 0 1 0 1 1 0 1 1 0 0 0 1 1 0 1 0 1 1 1 0 1 1 0 1 0 0 0 0 0 0 1 1 1 0 1 0 1 0 1 1 1 1 0 1 0 1 1 0 0 1 1 0 1 1 0 0 0 1 0 0 1 0 1 0 0 1 0 0 0 1 0 0 0 1 0 1 1 1 0 0 1 0 0 0 0 1 0 0 0 1 0 1 0 0 1 1 0 1 1 1 1 1 1 1 0 0 0 0 1 1 0 1 1 1 0 0 1 0 0 1 0 0 0 0 1 1 1 1 0 0 0 0 0 1 0 1 1 1 1 0 1 1 1 0 1 0 1 0 1 1 1 0 0 0 0 0 1 0 1 1 1 0 0 0 1 0 1 1 1 0 1 0 1 1 1 0 1 1 0 1 0 1 0 0 0 0 0 1 0 1 0 1 1 1 0 0 0 0 0 1 0 1 0 1 0 0 0
LC13 7 0 0 1 0 0 1 0 1 0 0 1 0 0 0 1 0 1 0 1 1 0 1 0 0 0 1 1 1 0 1 0 1 1 1 0 1 1 1 0 0 0 0 0 0 0 0 1 1 0 1 0 1 1 0 1 1 0 0 1 1 0 1 0 0 1 1 0 1 1 1 0 0 1 0 1 1 0 1 1 0 1 0 0 0 1 0 0 1 0 0 0 1 1 1 0 1 0 0 1 0 1 0 1 0 1 0 1 0 0 1 1 0 1 0 1 1 1 0 1 0 0 0 0 1 1 1 1 1 1 0 0 1 0 0 1 0 0 0 0 1 1 1 1 0 0 0 0 0 1 1 1 1 1 1 0 1 1 1 0 1 0 1 0 1 1 1 0 0 0 1 0 1 0 1 1 1 0 0 0 1 1 0 1 1 0 1 0 1 1 1 0 0 1 0 1 0 1 0 0 1 0 0 1 0 1 1 1 1 1 0 0 0 0 0 1 1 1 0 1 0 0 0
LC14 7 0 0 1 0 0 1 0 1 0 0 1 0 0 0 1 0 1 0 1 0 0 1 0 0 0 1 1 1 0 0 0 1 1 1 0 1 0 1 1 0 0 0 0 1 0 1 1 1 0 1 0 1 0 1 1 1 1 0 1 0 0 1 0 0 1 1 0 1 1 1 0 0 1 0 0 1 0 0 1 0 1 0 0 0 1 0 0 1 0 1 1 1 0 1 0 1 0 0 1 0 1 0 0 0 1 1 1 0 0 1 1 0 1 0 0 1 1 1 1 0 0 0 1 1 0 0 1 1 0 0 0 1 0 0 1 0 0 0 0 1 1 1 1 0 0 0 0 0 1 1 1 1 1 1 0 0 0 1 0 1 0 1 0 1 1 1 0 0 0 1 0 1 0 0 1 1 0 0 0 1 1 1 1 0 0 1 0 1 1 1 0 1 1 0 1 0 1 0 0 1 0 1 1 0 1 1 1 1 1 0 0 0 0 0 1 1 1 0 1 0 0 0
JJ1 8 0 1 0 0 1 1 0 1 0 0 0 0 0 0 1 0 1 0 1 0 0 0 1 1 1 0 1 1 0 1 0 1 0 1 1 1 0 0 1 0 0 0 0 1 0 1 1 0 0 1 0 1 1 0 1 1 1 0 1 0 1 0 0 1 0 0 1 1 1 0 0 0 1 0 0 1 0 0 1 0 0 1 0 0 0 0 0 0 0 0 0 1 1 1 0 0 1 1 0 0 0 0 0 0 1 1 1 0 0 1 1 0 0 0 1 1 0 0 1 1 0 0 0 1 0 1 0 1 0 1 0 1 0 1 0 1 0 0 0 1 0 1 1 0 0 0 1 1 1 1 0 1 1 1 0 0 0 1 1 1 0 1 0 1 1 0 0 1 1 0 0 1 0 1 0 0 1 1 0 1 1 0 1 0 0 0 1 0 1 1 0 0 1 1 1 0 0 1 0 0 0 0 0 1 1 1 0 0 0 0 1 1 0 0 1 1 1 1 1 0 0 1
JJ2 8 0 1 0 0 1 1 0 1 0 0 0 0 0 0 1 1 1 0 1 1 0 1 0 0 0 0 1 1 0 0 0 1 0 1 0 1 0 1 1 0 0 0 0 1 1 1 1 0 0 1 0 1 1 0 1 1 1 1 0 0 0 1 0 1 0 0 1 1 1 0 0 0 1 0 0 1 0 0 1 0 0 1 1 0 0 0 0 0 0 0 0 1 1 1 0 0 1 1 0 0 0 0 0 0 1 1 1 0 0 1 1 0 0 0 1 1 0 0 1 1 0 0 1 1 0 1 0 1 0 1 0 1 0 0 0 1 0 0 0 1 0 1 1 0 0 0 1 1 1 1 0 1 0 1 0 0 0 1 1 1 0 1 0 1 1 1 0 1 1 0 1 1 1 0 0 0 1 1 0 1 1 0 1 1 0 1 0 0 1 1 0 0 1 1 1 0 0 1 0 0 0 1 0 1 1 1 0 0 1 0 1 1 0 1 1 1 1 1 1 0 0 0
JJ3 8 0 0 0 0 1 1 0 1 0 0 0 0 0 0 1 1 1 0 1 0 0 1 0 0 0 0 1 1 0 0 0 1 0 1 1 1 0 0 1 0 0 0 0 1 1 1 1 0 0 1 0 1 1 0 1 1 0 1 0 0 1 1 0 1 0 0 1 1 1 0 0 0 1 0 0 1 0 0 1 1 0 1 1 0 0 0 0 0 0 0 0 1 1 1 0 1 1 1 0 0 0 0 0 0 1 1 1 0 0 1 1 0 0 0 1 1 0 0 1 1 0 0 0 1 0 1 0 1 0 1 0 1 0 1 0 1 0 0 0 1 1 1 1 0 1 0 1 1 1 1 0 1 1 1 0 0 0 1 1 1 0 1 0 1 1 0 0 1 1 0 0 1 0 0 0 0 1 1 0 1 1 0 1 0 0 1 0 0 1 1 0 0 1 1 1 0 1 1 0 0 0 0 0 1 1 1 0 1 0 0 1 0 0 1 1 1 1 1 1 0 0 0
JJ4 8 0 0 0 0 1 1 0 1 0 0 0 0 0 0 1 0 1 0 1 1 0 1 0 0 1 0 1 1 0 1 0 1 0 1 0 1 0 1 1 0 0 0 0 1 0 1 1 0 0 1 0 1 0 0 1 1 1 1 0 1 0 1 0 1 0 0 1 1 1 0 0 0 1 0 0 0 0 1 1 1 0 1 1 0 1 0 0 0 0 0 0 1 1 1 0 1 1 1 0 0 1 0 0 0 1 1 1 0 0 1 1 0 0 0 1 1 0 0 1 0 0 0 0 1 0 1 0 1 0 1 0 1 0 1 0 1 0 0 0 1 0 1 1 0 1 1 0 0 1 1 0 1 0 1 0 0 0 0 1 1 0 1 0 1 1 0 0 1 0 0 0 1 0 0 0 0 1 1 0 1 1 0 1 1 0 1 1 0 1 1 0 0 1 0 1 0 1 1 0 1 0 0 0 1 1 1 0 0 0 0 1 0 0 0 1 1 1 1 1 0 0 1
JJ5 8 0 1 0 0 1 1 0 1 0 0 0 0 0 0 1 0 1 0 1 0 1 0 0 0 0 0 1 0 1 1 0 0 0 1 0 1 1 1 0 0 0 0 0 0 0 0 1 1 0 0 0 0 0 0 1 0 0 0 1 0 1 1 0 1 0 0 1 1 1 0 0 0 1 0 0 1 0 0 1 1 0 1 0 0 0 0 0 0 0 0 0 1 1 1 0 0 1 1 0 0 0 0 0 0 1 1 1 0 0 1 1 0 0 0 0 1 0 0 1 0 0 0 0 1 0 1 0 1 0 1 0 1 0 1 0 1 0 0 0 1 0 1 1 0 0 1 0 0 1 1 0 1 0 1 0 0 0 1 0 1 0 1 0 1 1 0 0 1 0 0 0 1 0 0 0 0 1 1 0 0 0 0 1 0 1 0 0 0 1 0 1 0 1 0 1 0 0 1 0 0 0 0 0 1 1 1 0 0 0 0 1 1 0 0 1 0 1 1 1 0 0 0
JJ6 8 0 1 0 0 1 1 0 1 0 0 0 0 0 0 1 1 1 0 1 0 0 1 0 0 1 0 1 1 1 0 0 1 0 1 1 1 0 0 1 0 0 0 0 1 1 1 1 0 0 1 0 1 1 0 1 1 0 0 0 0 0 1 0 1 0 0 1 0 1 0 0 0 1 0 0 1 0 0 1 1 0 1 0 0 1 0 0 0 0 0 0 1 1 1 1 0 1 1 0 0 1 0 0 0 1 1 1 0 1 1 1 0 0 0 1 1 0 0 1 0 0 0 0 1 0 1 0 1 0 1 0 1 0 0 0 1 0 0 0 1 0 1 1 0 1 0 0 0 1 1 0 1 0 1 0 1 0 1 1 1 0 1 0 1 1 0 0 1 0 0 1 1 0 0 0 0 1 1 0 0 0 0 1 0 0 1 1 0 1 1 1 0 1 0 1 1 0 1 0 1 0 0 0 1 1 1 0 0 0 0 1 1 0 1 1 1 1 1 1 0 0 1
JJ7 8 0 1 0 0 1 1 0 1 0 0 0 0 0 0 1 0 1 0 1 0 0 0 1 0 1 0 1 1 1 1 0 1 0 1 1 1 0 0 1 0 1 0 1 1 1 1 1 0 0 1 0 1 1 0 1 1 1 0 0 1 1 1 0 1 0 0 1 1 1 0 0 0 1 0 0 1 0 0 1 0 0 1 0 0 0 0 0 0 0 0 0 1 1 1 1 0 1 1 0 0 1 0 0 0 1 1 1 0 1 1 1 0 0 0 0 1 0 0 1 1 0 0 0 1 0 1 0 1 0 1 0 1 0 1 0 1 0 0 0 1 1 1 1 0 1 0 0 0 1 1 0 1 0 1 0 0 0 1 0 1 0 1 0 1 1 0 0 1 0 1 0 1 0 1 0 0 1 1 0 0 0 0 1 0 0 0 1 0 1 1 1 0 1 0 1 1 0 1 0 0 0 0 0 1 1 1 0 1 0 0 1 1 0 1 1 1 1 1 1 0 0 1
JJ8 8 0 1 0 0 1 1 0 1 0 0 0 0 0 0 1 1 1 0 1 1 0 0 0 0 1 0 1 1 0 1 0 1 0 1 0 1 0 1 1 1 0 0 0 1 0 0 1 0 0 1 0 1 1 0 1 1 1 0 0 1 1 1 0 1 0 0 1 1 1 0 0 0 1 0 0 1 0 0 1 0 0 1 0 0 0 0 0 0 0 0 0 1 1 1 0 0 1 1 0 0 0 0 0 0 1 1 1 0 1 1 1 0 0 0 1 1 0 0 1 1 0 0 0 1 0 1 0 1 0 1 0 1 0 1 0 1 0 0 0 1 0 1 1 0 1 1 1 1 1 1 0 1 0 1 0 0 0 1 0 1 0 1 0 1 1 1 0 1 0 1 0 1 0 0 0 0 1 1 0 1 0 0 1 1 0 0 1 0 1 1 0 0 1 1 1 0 0 1 0 0 0 0 0 1 1 1 0 0 1 0 1 1 0 0 1 1 1 1 1 0 0 1
JJ9 8 0 1 1 0 1 1 0 1 0 0 0 0 0 0 1 1 1 0 1 1 0 0 0 0 0 0 1 1 1 1 0 1 0 1 1 1 0 0 0 1 0 0 0 1 0 1 1 0 0 1 0 1 1 0 1 1 1 0 0 0 0 1 0 1 0 0 1 1 1 0 0 0 1 0 0 1 0 1 1 1 0 0 0 0 0 0 0 0 0 0 0 1 1 1 1 0 1 1 0 0 1 0 0 0 1 1 1 0 0 1 1 0 0 0 1 1 0 0 1 1 0 0 0 1 0 1 0 1 0 1 0 1 0 1 0 1 0 0 0 1 0 1 1 0 1 0 1 1 1 1 0 1 1 1 0 0 0 1 1 1 0 1 0 1 1 0 0 1 0 0 0 1 0 0 0 0 1 1 0 1 1 0 1 1 0 0 0 0 1 1 1 0 1 1 1 1 0 1 0 0 0 0 0 1 1 1 0 0 0 0 1 1 0 0 1 1 1 0 1 0 0 0
JJ10 8 0 1 1 0 1 1 0 1 0 0 0 0 0 0 1 0 1 0 1 1 0 1 0 0 0 0 1 1 1 1 0 1 1 1 0 1 0 0 0 0 0 0 0 1 0 1 1 0 0 1 0 0 1 0 1 1 1 0 0 1 1 1 0 1 0 0 1 1 1 0 0 0 1 0 0 0 0 1 1 1 0 1 0 0 0 0 0 0 0 0 0 1 1 1 0 0 1 1 0 0 0 0 0 0 1 1 1 0 1 1 1 0 0 0 1 1 0 0 1 1 0 0 1 1 0 1 0 1 0 1 0 1 0 1 0 1 0 0 0 1 0 1 1 0 0 0 1 1 1 1 0 1 1 1 0 0 0 1 0 1 0 1 0 1 1 0 0 1 0 0 0 1 0 0 0 0 1 1 0 1 1 0 1 1 0 1 0 0 1 1 1 0 1 1 1 0 0 1 0 0 0 1 0 1 1 1 0 0 0 0 1 1 0 0 1 1 1 1 1 0 0 0
JJ11 8 0 0 0 0 1 1 0 1 0 0 0 0 0 0 1 1 1 0 0 1 0 1 0 0 1 0 1 1 1 1 0 1 0 1 1 1 0 1 1 0 0 0 0 1 0 1 1 0 0 1 0 0 0 0 1 1 1 1 1 1 1 1 0 1 0 0 1 1 1 0 0 0 1 0 0 1 0 0 1 0 1 0 0 0 0 0 0 0 0 0 0 1 1 1 1 0 1 1 0 0 1 0 0 0 1 1 1 0 0 1 1 0 0 0 0 1 0 0 1 0 0 0 0 1 0 1 0 1 0 1 1 1 0 1 0 0 0 0 0 1 0 1 1 0 0 1 1 1 1 1 0 1 0 1 0 0 0 0 1 1 0 1 0 1 1 0 0 1 0 0 0 1 0 0 0 0 1 1 0 1 0 0 0 1 0 1 1 0 1 1 1 0 1 1 1 1 0 1 0 0 0 0 0 0 1 1 0 0 0 0 1 0 0 0 1 1 1 0 1 0 1 1
JJ12 8 0 0 1 0 1 1 0 1 0 0 0 0 0 0 1 1 1 0 1 0 0 1 0 0 1 0 1 1 1 1 0 1 0 1 1 1 0 1 1 0 0 0 0 1 0 1 1 0 0 0 0 1 1 0 1 1 1 1 1 1 1 1 0 1 0 0 1 1 1 0 0 0 1 0 0 1 0 0 1 0 0 1 0 0 0 0 0 0 0 0 0 1 1 1 0 0 1 1 0 0 0 0 0 0 1 1 1 0 1 1 1 0 0 0 0 1 0 0 1 0 0 0 1 1 0 1 0 1 0 1 1 1 0 0 0 1 0 0 0 1 1 1 1 0 1 0 1 1 1 1 0 1 1 1 0 0 0 1 1 1 0 1 0 1 1 1 0 1 0 0 0 1 0 0 0 0 1 1 0 1 0 0 1 0 0 1 1 0 1 1 1 0 1 1 1 0 0 1 0 0 0 1 0 1 1 1 0 1 1 0 1 0 0 0 1 1 1 1 1 0 1 1
JJ13 8 0 0 1 0 1 1 0 1 0 0 0 0 0 0 1 1 1 0 1 0 0 1 0 0 1 0 1 1 1 1 0 1 0 1 1 1 0 0 1 0 1 0 1 1 0 1 1 0 0 0 0 1 1 0 1 1 1 1 1 1 1 1 0 1 0 0 1 1 1 0 0 0 1 0 0 1 0 1 1 0 0 1 0 0 0 0 0 0 0 0 0 1 1 1 1 0 1 1 0 0 0 0 0 0 1 1 1 0 0 1 1 0 0 0 1 1 0 0 1 0 0 0 0 1 0 1 0 1 0 1 0 1 0 0 0 1 0 0 0 1 0 1 1 0 1 0 1 1 1 1 0 1 1 0 0 0 0 1 1 1 0 1 0 1 1 0 0 1 0 0 0 1 0 0 0 0 1 1 0 1 0 0 1 0 0 1 1 0 1 1 1 0 1 1 1 1 0 1 0 0 0 0 0 1 1 1 0 0 0 0 1 0 0 0 1 1 1 1 1 0 0 1
JJ14 8 0 0 1 0 1 1 0 1 0 0 0 0 0 0 1 0 1 0 1 1 0 1 0 0 0 0 1 1 1 1 0 1 0 1 0 1 1 0 0 1 0 0 0 1 0 0 1 0 0 0 0 1 1 0 1 1 1 0 0 1 1 1 0 1 0 0 1 1 1 0 0 0 1 0 0 1 0 0 1 1 0 0 0 0 1 0 0 0 0 0 0 1 1 1 1 0 1 1 0 0 0 0 0 0 1 1 1 0 1 1 1 0 0 0 1 1 0 0 1 1 0 0 1 1 0 1 0 1 0 1 0 1 0 1 0 1 0 0 0 1 0 1 1 0 1 0 1 1 1 1 0 1 0 1 0 0 0 1 1 1 0 1 0 1 1 0 0 1 0 0 0 1 0 0 0 0 1 1 0 0 0 0 1 1 0 1 0 0 1 1 1 0 1 1 1 1 0 1 0 1 0 1 0 1 1 1 0 0 0 0 1 0 0 0 1 1 1 0 1 0 0 0
JJ15 8 0 0 0 0 1 1 0 1 0 0 0 0 0 0 1 0 1 0 1 1 0 0 0 0 0 0 1 1 1 1 0 1 0 1 0 1 0 1 1 1 0 0 0 1 0 0 1 0 0 0 0 0 1 0 1 1 0 0 0 0 1 0 0 1 0 0 0 1 1 0 0 0 1 0 1 0 0 1 1 1 0 1 0 0 0 0 0 0 0 0 0 1 1 1 1 0 1 1 0 0 0 0 0 0 1 1 1 0 1 1 1 0 0 0 1 1 0 0 1 0 0 0 0 1 0 1 0 1 0 1 1 1 0 0 0 1 0 0 0 1 1 1 1 0 1 1 1 1 1 1 0 1 0 1 0 0 0 0 1 1 0 1 0 1 1 0 0 1 0 1 0 1 0 0 0 0 1 1 0 0 0 0 1 1 0 0 0 0 1 1 1 0 1 1 1 1 0 1 0 0 0 0 0 1 1 1 0 1 0 0 1 0 0 0 1 1 1 1 1 0 1 0
JJ16 8 0 0 0 0 0 1 0 0 1 0 0 0 0 0 1 1 1 1 1 1 0 0 0 0 1 0 1 1 0 0 0 1 0 1 0 1 1 0 1 1 0 0 0 1 0 1 1 0 0 1 0 1 1 1 1 1 1 0 0 0 1 1 0 1 0 0 1 1 1 1 0 0 1 0 1 1 0 1 1 1 0 1 0 0 0 0 0 1 0 0 0 1 1 1 0 0 1 1 0 0 1 0 0 0 1 1 1 0 1 1 1 0 0 0 1 1 0 0 1 1 0 0 0 1 0 1 0 1 0 1 0 1 0 1 0 1 0 0 0 1 1 1 1 0 0 0 1 1 0 1 0 1 0 1 0 0 0 1 1 1 0 1 0 1 1 0 0 1 0 0 0 1 1 0 0 0 1 0 0 0 1 0 1 1 0 0 1 0 1 1 0 1 1 1 0 0 0 1 0 0 0 0 0 1 0 1 0 1 0 0 1 0 0 0 1 1 1 1 1 0 0 1
JJ17 8 0 0 1 0 1 1 0 1 0 0 0 0 0 0 1 0 1 0 1 0 0 0 0 0 0 0 1 0 0 0 0 1 0 1 0 1 0 0 0 1 0 0 0 1 0 0 1 0 0 0 0 0 0 0 1 0 0 0 0 0 0 0 0 1 0 0 1 1 1 1 0 0 1 0 1 1 0 0 1 1 0 1 0 0 0 0 0 0 0 0 0 1 1 1 0 0 1 1 0 0 1 0 0 0 1 1 1 0 1 1 1 0 0 0 1 1 0 0 1 1 0 0 0 1 0 1 0 1 0 1 0 1 0 0 0 1 0 0 0 1 0 1 1 0 0 1 1 1 0 1 0 1 0 1 0 0 0 1 0 1 0 1 1 1 1 0 0 1 0 0 0 1 1 0 0 0 1 0 0 1 0 0 1 0 0 0 0 0 1 0 0 0 1 1 0 0 0 1 0 0 0 0 0 1 0 1 0 0 0 0 1 0 0 0 1 0 1 1 1 0 0 0
JJ18 8 0 0 1 0 1 1 0 1 0 0 1 0 0 0 0 1 1 0 0 1 1 1 0 0 0 1 0 1 1 0 0 0 0 1 1 1 0 1 0 0 0 0 0 1 0 1 1 0 0 1 0 0 0 1 1 0 1 0 0 0 1 1 0 1 0 0 1 1 1 1 0 0 1 0 1 0 0 1 1 0 0 1 0 0 1 0 0 0 0 0 0 1 1 1 0 0 1 1 0 0 1 0 0 0 1 1 1 0 1 1 1 0 0 0 1 1 0 0 1 1 0 0 1 1 0 1 0 1 0 1 0 1 0 1 0 0 0 0 0 1 1 1 1 0 0 0 1 1 0 1 0 1 0 1 0 0 0 1 1 1 0 1 1 0 1 0 0 0 0 0 0 1 0 0 0 0 1 0 0 1 0 0 0 1 0 1 0 0 0 1 1 0 1 1 0 0 0 1 0 1 0 1 0 1 1 1 0 1 0 0 0 0 0 0 1 1 1 1 1 0 0 0
YZ1 9 0 0 1 0 1 0 0 0 1 0 1 0 0 0 1 0 1 0 1 1 1 0 0 0 0 1 1 0 1 1 0 1 0 1 1 1 0 0 0 0 1 0 0 0 0 0 1 0 0 1 0 0 1 0 1 0 0 0 1 1 1 0 0 1 0 0 1 0 1 0 0 0 0 0 0 1 1 0 1 0 0 0 0 1 1 0 0 0 0 0 0 1 1 1 0 0 1 1 0 0 0 0 0 0 1 0 1 1 0 1 1 0 0 0 1 0 0 0 1 0 0 0 1 1 1 0 0 0 0 1 0 1 0 0 0 1 0 0 0 1 0 0 1 0 0 0 1 0 0 1 1 1 0 1 0 0 0 1 1 0 0 0 1 1 0 1 0 1 0 0 0 1 1 0 0 1 1 0 0 1 0 0 1 1 1 0 0 1 1 0 1 0 1 0 0 0 0 1 1 1 0 1 0 1 0 1 1 0 1 0 1 0 0 0 1 0 1 0 1 1 0 0
YZ2 9 0 0 0 0 1 0 0 0 1 0 1 0 0 0 1 1 1 0 1 0 0 0 0 0 1 0 1 1 1 0 0 1 0 1 1 1 0 1 0 0 1 0 1 1 0 1 1 0 0 1 0 0 1 0 1 1 0 0 1 1 1 1 0 1 0 0 1 1 1 0 0 0 1 0 0 1 1 0 1 0 0 0 0 1 0 0 0 0 0 0 1 1 1 1 1 0 1 1 0 0 1 0 0 0 1 0 1 1 0 1 1 0 0 0 1 1 0 0 1 1 0 0 1 1 1 0 0 0 1 1 0 1 0 0 0 1 0 1 0 0 0 1 1 0 0 0 0 0 1 1 1 1 1 1 0 0 0 1 0 0 0 1 1 1 0 1 0 0 0 0 1 1 0 0 0 1 1 0 0 1 0 0 1 0 0 0 1 0 1 1 1 0 1 0 1 1 0 1 1 0 0 1 0 1 1 1 1 0 1 0 0 0 0 0 1 1 1 0 1 1 0 1
YZ3 9 0 0 0 0 1 1 0 0 1 0 1 0 0 0 1 0 1 0 1 1 0 1 1 0 0 0 1 1 0 0 0 1 1 1 0 1 0 0 1 0 0 0 1 1 0 1 1 1 0 1 0 0 0 0 1 0 0 0 0 1 0 0 0 1 0 0 1 1 1 0 0 0 1 0 0 1 1 0 1 0 0 0 0 0 1 0 0 0 0 1 1 1 1 1 0 0 1 1 1 0 1 0 0 0 1 0 1 0 0 1 1 0 0 0 1 1 0 0 1 0 0 0 0 1 1 0 0 0 0 1 0 1 0 1 0 1 0 1 0 1 0 0 1 0 0 0 1 0 0 1 1 1 1 1 0 0 0 1 1 0 0 1 1 1 0 1 0 1 1 0 1 1 0 0 0 1 1 0 0 1 0 0 1 1 1 1 0 1 1 1 0 0 1 0 0 0 0 1 0 1 0 0 0 1 0 1 1 0 1 0 1 0 0 0 1 0 1 0 1 0 0 0
YZ4 9 0 0 1 1 1 0 0 0 1 0 1 0 0 1 1 0 1 0 1 1 0 0 1 0 1 0 1 1 1 1 1 1 0 1 0 1 0 0 1 0 0 1 0 0 0 1 1 0 0 1 0 0 0 0 1 1 0 0 1 1 1 1 0 1 0 1 1 1 1 0 1 0 0 0 0 1 1 0 1 0 0 0 0 1 0 0 0 0 0 0 1 1 1 1 1 0 1 1 0 0 1 0 0 0 1 0 1 1 0 1 1 0 0 0 1 1 0 0 1 0 0 0 0 1 1 0 0 0 0 1 0 1 0 1 0 1 0 1 0 1 0 1 1 0 0 0 1 0 0 1 1 1 1 1 0 0 0 1 1 0 0 1 1 1 1 0 0 1 0 0 0 1 0 0 0 1 1 0 0 1 1 0 1 1 0 0 1 0 1 1 1 0 1 0 0 1 0 1 1 0 0 0 0 1 0 1 1 0 0 0 1 0 1 0 1 1 1 0 1 1 0 1
YZ5 9 0 0 0 0 1 0 0 0 1 0 1 0 0 1 1 0 1 0 1 1 0 0 0 0 1 1 1 1 1 0 0 1 0 1 1 1 0 0 1 0 1 0 1 0 0 0 1 0 0 1 0 0 1 0 1 1 0 0 1 1 1 0 0 1 0 0 1 0 1 0 1 0 1 0 0 1 1 0 1 0 0 0 0 1 1 0 0 0 0 1 0 1 1 1 0 0 1 1 0 0 1 0 0 0 1 0 1 1 0 1 1 0 0 0 1 1 0 0 1 0 0 0 1 0 1 0 0 0 0 1 0 1 0 0 0 1 0 1 0 1 0 0 1 0 0 0 0 0 0 1 1 1 0 1 0 0 0 1 1 0 0 1 1 1 0 1 0 1 0 0 0 1 1 0 0 1 1 0 0 1 1 0 1 1 0 0 1 1 1 1 1 0 1 0 0 0 0 1 1 1 0 1 0 1 0 1 1 0 1 0 1 0 1 0 1 1 1 0 1 1 0 1
YZ6 9 0 0 0 0 1 0 0 0 1 0 1 0 0 1 1 0 1 0 1 0 1 0 0 0 1 0 1 1 1 0 0 1 0 1 1 1 0 0 0 0 1 0 1 1 0 1 1 0 0 1 0 0 1 0 1 1 0 0 1 1 1 1 0 1 0 0 1 1 1 0 0 0 0 0 0 1 1 0 1 0 0 0 0 1 1 0 0 0 0 0 1 1 1 1 0 0 1 1 0 0 1 0 0 0 1 0 1 1 0 1 1 0 0 0 1 1 0 0 0 1 0 0 1 1 1 0 0 0 0 1 0 1 0 0 0 1 0 1 0 1 0 1 1 0 0 0 1 0 1 1 1 1 0 1 0 0 0 1 0 0 0 1 1 1 0 1 0 0 0 0 1 1 0 0 0 1 1 0 0 1 1 0 1 0 1 0 1 0 1 1 1 0 1 0 1 0 0 1 1 1 0 1 0 1 1 1 1 0 1 0 0 0 1 0 1 1 1 0 1 1 0 1
YZ7 9 0 0 0 0 1 0 0 0 1 0 1 0 0 0 1 0 1 0 1 1 1 1 1 0 1 0 1 1 0 0 0 1 0 1 0 1 0 0 1 0 0 0 1 1 0 1 1 0 0 1 0 0 1 0 1 0 0 0 0 1 0 1 0 1 0 0 1 0 1 0 0 0 1 0 0 1 1 0 1 0 0 0 0 1 1 0 0 0 0 1 1 1 1 1 1 0 1 1 1 0 1 0 0 0 1 0 1 1 0 1 1 0 0 0 1 1 0 0 1 0 0 0 0 0 1 0 0 0 0 1 0 1 0 0 0 1 0 1 0 1 0 0 1 0 0 0 1 0 0 1 1 1 0 1 0 0 0 1 1 0 0 1 1 1 0 1 0 1 1 0 0 1 0 0 0 1 1 0 0 1 0 0 1 1 1 0 1 0 1 1 0 0 1 0 0 1 0 1 1 1 0 0 0 1 0 1 1 0 1 0 1 0 0 0 1 0 1 0 1 1 0 1
DL1 10 0 0 0 0 0 1 0 1 0 0 1 1 1 0 1 1 1 0 1 0 1 1 0 0 0 1 1 1 0 0 0 0 1 1 0 1 0 1 1 1 0 0 0 1 0 1 1 1 0 1 0 0 0 0 1 1 0 0 1 0 0 1 0 0 1 1 0 1 1 1 0 0 1 0 0 0 0 1 1 0 0 0 0 0 0 0 0 0 0 0 0 1 1 0 0 1 0 0 0 0 0 0 0 0 1 1 1 0 0 1 1 0 0 0 0 0 1 0 1 0 0 0 1 1 0 0 0 1 0 0 1 1 0 0 1 0 0 0 0 1 1 1 1 0 0 0 1 0 1 1 0 1 1 1 0 0 0 1 0 1 0 0 0 1 1 1 0 0 0 0 0 1 0 0 1 1 0 0 0 1 1 0 1 0 1 1 0 1 1 1 0 0 1 0 1 0 1 0 0 0 0 1 1 0 1 1 0 1 1 0 0 0 0 0 1 1 1 0 0 0 1 0
DL2 10 0 0 0 0 1 1 0 1 0 0 1 1 0 0 1 1 1 0 1 1 1 1 0 0 0 0 1 1 0 0 0 0 1 1 0 1 0 0 0 0 0 0 0 1 0 1 1 1 0 1 0 0 0 0 1 0 0 0 0 1 0 1 0 0 1 1 0 1 1 1 0 0 1 0 0 0 0 0 1 0 0 1 0 0 0 0 0 0 0 0 0 1 1 0 0 0 0 0 0 0 0 0 0 0 1 1 1 0 0 1 1 0 0 0 0 1 1 0 1 0 0 0 0 1 0 1 0 1 0 0 1 1 0 0 1 0 0 0 0 1 1 1 1 0 0 0 0 0 1 1 0 1 1 1 0 0 0 1 0 1 0 0 0 1 1 1 0 0 0 0 0 1 0 0 1 1 0 0 0 1 0 0 1 1 1 1 0 1 1 1 0 0 1 0 1 0 0 0 0 0 0 0 1 0 1 1 0 1 1 0 0 0 0 0 1 0 1 1 0 0 1 0
DL3 10 0 0 0 0 0 0 0 1 1 0 0 1 1 0 1 1 1 0 1 1 0 1 0 0 0 0 1 1 0 1 0 0 1 1 0 1 0 0 1 0 0 0 0 1 0 1 1 1 0 1 0 0 0 0 1 0 0 0 0 1 0 1 0 0 1 1 0 1 1 1 0 0 1 0 1 0 0 0 1 0 0 0 0 0 0 0 0 0 0 0 0 1 0 0 0 0 0 0 0 0 0 0 0 0 1 1 1 0 0 1 1 0 0 0 0 1 1 0 1 0 0 0 1 1 0 1 1 1 0 0 1 1 0 0 1 0 0 0 0 1 1 1 1 0 0 0 0 0 1 1 0 1 1 1 0 0 0 1 0 1 0 0 0 1 1 1 0 0 0 0 0 1 0 0 1 1 0 0 0 0 0 0 1 1 0 1 0 1 1 1 0 0 1 0 1 0 0 0 0 0 0 1 1 0 1 1 0 1 1 0 0 0 0 0 1 0 1 0 0 0 1 0
DL4 10 0 0 0 0 0 1 0 1 0 0 1 1 1 0 1 0 1 0 1 1 0 1 0 0 0 0 1 1 1 1 0 1 1 1 0 1 0 0 0 0 0 0 0 0 0 0 1 0 1 0 0 0 0 0 1 1 0 0 1 1 0 1 0 0 1 1 0 1 1 1 0 0 1 0 1 0 0 0 1 0 0 0 0 0 0 0 0 0 0 0 0 1 0 0 0 1 0 0 0 0 0 0 0 0 1 1 1 0 0 1 1 0 0 0 0 1 1 0 1 0 0 0 1 1 0 1 0 1 0 0 1 1 0 0 0 0 0 0 0 1 1 1 1 0 0 0 0 0 1 1 0 1 1 1 0 0 0 0 0 1 0 0 0 1 1 1 0 0 0 0 0 1 0 0 1 1 0 0 0 0 0 0 1 1 0 1 0 1 1 1 1 0 1 0 1 0 1 0 0 0 0 1 0 0 1 1 0 1 1 0 0 0 0 0 1 1 1 0 0 0 1 0
DL5 10 0 0 0 0 0 1 0 1 0 0 0 1 0 0 1 0 1 0 1 1 0 1 0 0 0 1 1 1 1 1 0 1 1 1 0 1 0 0 1 1 0 0 0 1 0 1 1 1 0 1 0 1 1 0 1 1 0 0 1 0 0 0 0 0 1 1 0 1 1 1 0 0 1 0 0 0 0 1 1 0 0 1 0 1 1 0 0 0 0 0 0 1 1 0 0 1 0 0 0 0 0 0 0 0 1 1 1 0 0 1 1 0 0 0 0 1 1 0 1 0 0 0 1 1 0 1 0 1 0 0 1 1 0 0 1 0 0 0 1 1 1 1 1 0 0 0 0 0 1 1 0 1 1 1 0 0 0 1 0 1 0 0 0 1 1 1 1 0 0 0 0 1 0 0 1 1 0 0 0 0 0 0 1 1 0 1 0 1 1 1 1 0 1 0 1 0 1 0 1 1 0 1 1 0 1 1 0 1 1 1 0 0 0 0 1 1 1 1 0 0 1 0
DL6 10 0 0 0 0 0 1 0 1 0 0 1 1 1 0 1 1 1 0 1 1 1 1 0 0 0 1 1 1 0 0 0 1 1 1 0 1 0 0 0 1 0 0 0 1 0 1 1 1 0 1 0 1 1 0 1 1 0 0 1 0 0 0 0 0 1 1 0 1 1 1 0 0 1 0 0 0 0 0 1 0 0 0 0 0 0 0 0 0 0 0 0 1 1 0 0 1 0 0 0 0 0 0 0 0 1 1 1 0 0 1 1 0 0 0 0 1 1 0 1 0 0 0 0 1 0 1 0 0 1 0 1 1 0 0 0 0 0 0 1 1 1 1 1 0 0 0 0 0 1 1 0 1 1 1 0 0 0 0 1 0 0 1 0 1 1 1 1 0 0 0 0 1 0 0 1 1 0 0 0 0 0 0 1 1 1 1 0 1 1 1 0 0 1 0 1 0 1 0 0 0 0 0 0 0 1 1 0 1 1 1 0 0 0 0 1 1 1 0 0 0 1 0
DL7 10 0 0 0 0 0 0 0 1 0 0 1 1 1 1 1 0 1 0 1 0 0 1 0 0 0 0 1 1 0 0 0 0 1 1 0 1 0 0 0 0 0 0 0 1 0 1 1 1 0 0 0 1 0 0 1 1 0 0 0 0 0 0 0 0 1 1 0 1 1 0 0 0 1 0 1 0 0 1 1 0 0 1 0 1 0 0 0 0 0 0 0 1 1 0 0 0 0 0 0 0 0 0 0 0 1 1 1 0 0 1 1 0 0 0 0 1 1 0 1 0 0 0 1 1 0 1 1 1 0 0 1 1 0 0 1 0 0 0 1 1 1 1 1 0 0 0 0 0 1 1 0 1 1 1 0 0 0 0 1 0 0 1 0 1 1 1 1 0 0 0 0 1 0 0 1 1 0 0 0 0 0 0 1 0 0 1 0 0 1 1 0 0 1 0 1 0 0 0 1 0 0 1 1 0 1 1 0 1 1 1 0 0 1 0 1 1 1 1 0 0 1 0
DL8 10 0 0 0 0 0 1 0 1 0 0 0 1 1 0 1 1 1 0 1 0 1 1 0 0 0 1 1 1 1 0 0 1 1 1 0 1 0 0 0 1 0 0 0 1 0 0 1 1 0 1 0 1 1 0 1 1 0 0 1 0 0 0 0 0 1 1 0 1 1 1 0 0 1 0 0 0 0 0 1 0 0 0 0 0 0 0 0 0 0 0 0 1 1 0 0 1 0 0 0 0 0 0 0 0 1 1 1 0 0 1 1 0 0 0 0 1 1 0 1 0 0 0 1 1 0 1 0 0 1 0 1 1 0 0 0 0 0 0 1 1 1 1 1 0 0 0 0 0 1 1 0 1 1 1 0 0 0 0 1 1 0 1 0 1 1 1 1 0 0 0 0 1 0 0 1 1 0 0 0 0 0 0 1 0 0 1 0 1 1 1 1 0 1 0 1 0 1 0 0 0 0 1 0 0 1 1 0 1 1 1 0 0 0 0 1 1 1 0 0 0 1 0
DL9 10 0 0 0 0 0 0 0 1 0 0 1 1 1 1 1 0 1 0 1 1 0 1 0 0 0 1 1 1 0 1 0 0 1 1 0 1 0 0 0 1 0 0 0 1 0 1 1 1 0 0 0 1 0 0 1 1 0 0 0 0 0 0 0 0 1 1 0 1 1 0 0 0 1 0 1 0 0 1 1 0 0 1 0 1 0 0 0 0 0 0 0 1 1 0 0 1 0 0 0 0 0 0 0 0 1 1 1 0 0 1 1 0 0 0 0 1 1 0 1 0 0 0 0 1 0 1 1 1 1 0 1 1 0 0 1 0 0 0 1 1 1 1 1 0 0 0 0 0 1 1 0 1 1 1 0 0 0 0 1 1 0 1 0 1 1 1 1 0 0 0 0 1 0 0 1 1 0 0 0 0 0 0 1 1 0 1 0 1 1 1 0 0 1 0 1 0 1 0 1 0 0 0 1 0 1 1 0 1 1 1 0 0 1 0 1 1 1 1 0 0 1 0
DA1 11 0 0 0 0 1 0 0 1 0 0 1 0 0 0 1 1 1 1 1 1 0 1 0 0 0 0 1 1 0 0 0 0 1 1 0 1 0 1 1 1 0 0 0 1 0 1 1 0 0 1 0 1 1 1 1 0 0 0 0 0 1 1 0 1 0 0 0 1 1 1 0 0 1 0 1 0 0 0 1 0 0 0 1 1 0 0 0 0 0 0 0 1 1 1 0 0 1 0 0 0 0 0 0 0 1 0 0 1 1 1 1 0 0 0 1 1 0 0 1 0 0 0 1 1 0 1 1 0 0 1 1 1 0 0 0 1 0 0 0 1 1 1 1 0 0 0 1 1 0 1 1 1 1 0 0 0 0 1 0 0 1 1 1 1 0 1 1 0 1 0 0 0 1 1 0 1 0 0 0 1 0 1 1 1 0 1 0 0 1 1 0 1 1 1 0 0 0 1 1 0 0 1 0 1 0 1 1 1 1 1 0 0 0 0 1 0 1 0 1 1 1 0
DA2 11 0 0 0 0 1 0 0 1 0 0 1 0 0 0 1 1 1 1 1 1 0 0 0 0 0 0 1 1 0 0 0 0 0 1 0 1 0 0 0 0 0 0 1 1 0 1 1 0 0 1 0 1 1 1 1 0 0 0 0 0 1 1 0 1 0 0 0 1 1 1 0 0 1 0 1 0 0 0 1 0 0 0 0 0 1 0 0 0 0 0 0 1 1 1 0 0 1 1 0 0 0 0 0 0 1 0 0 1 1 1 1 0 0 0 1 1 0 0 1 0 0 0 0 1 0 1 1 0 0 1 1 1 0 0 0 1 0 0 0 1 1 1 1 0 0 0 0 1 0 1 1 1 1 0 0 0 0 1 0 0 1 1 1 1 0 1 1 0 0 0 0 0 1 0 0 1 0 0 0 1 1 1 1 1 0 0 0 0 1 1 0 1 1 1 0 0 0 1 0 1 0 0 0 1 0 1 1 1 1 1 0 0 0 0 1 0 1 0 1 1 1 0
DA3 11 0 0 0 0 1 0 0 1 0 0 1 0 0 0 1 1 1 1 1 1 0 0 0 0 0 0 1 1 1 0 0 0 0 1 0 1 0 0 1 0 0 0 1 1 0 1 1 0 0 1 0 1 1 1 1 0 0 0 0 0 1 1 0 1 0 0 0 1 1 1 0 0 1 0 1 1 0 0 1 0 0 0 0 1 0 0 0 0 0 0 0 1 1 1 0 0 1 0 0 0 0 0 0 0 1 0 0 1 1 1 1 0 0 0 1 1 0 0 1 0 0 0 1 1 0 1 1 0 0 1 1 1 0 0 0 1 0 0 0 1 1 1 1 0 0 0 1 1 0 1 1 1 1 0 0 0 0 1 0 0 1 1 1 1 0 1 1 0 0 0 0 0 1 0 0 1 0 0 0 1 1 1 1 1 0 0 0 0 1 1 1 1 1 1 0 0 0 1 1 0 0 1 0 1 0 1 1 1 1 1 0 0 0 0 1 0 1 0 1 1 1 0
DA4 11 0 0 0 0 1 0 0 1 0 0 1 0 0 0 1 1 1 1 1 0 1 1 0 0 0 0 1 1 0 0 0 0 0 1 0 1 0 0 0 0 0 0 1 1 0 1 1 0 0 1 0 1 1 1 1 0 0 0 0 0 0 1 0 1 0 0 0 1 1 1 0 0 1 0 0 0 0 1 1 1 0 0 0 1 0 0 0 0 0 0 0 1 1 1 0 0 1 0 0 0 0 0 0 0 1 0 0 1 1 1 1 0 0 0 1 1 0 0 1 0 0 0 1 1 0 1 1 0 0 1 1 1 0 0 0 1 0 0 0 1 1 1 1 0 0 0 1 1 0 1 1 1 1 0 0 0 0 1 0 0 0 1 1 1 0 1 1 0 0 0 0 0 1 1 0 1 0 0 0 1 0 1 1 0 1 1 0 0 1 1 0 1 1 1 0 0 0 1 1 0 0 1 0 1 0 1 1 1 1 1 0 0 0 0 1 0 1 0 1 1 1 0
DA5 11 0 0 0 0 1 0 0 1 0 0 1 0 0 0 1 1 1 1 1 1 0 0 0 0 0 0 1 1 0 0 0 0 0 1 0 1 0 0 0 0 0 0 0 1 0 1 1 0 0 1 0 1 1 0 1 0 0 0 0 0 0 0 0 1 0 0 0 1 1 0 0 0 1 0 0 0 1 0 1 1 0 0 0 0 0 0 0 0 0 0 0 1 1 1 1 0 1 0 0 0 0 0 0 0 1 0 0 1 1 1 1 0 0 0 1 1 0 0 1 0 0 0 1 1 0 1 1 0 0 1 1 1 0 0 0 1 0 0 0 1 1 1 1 0 0 0 1 1 0 1 1 1 1 0 0 0 0 1 0 0 1 1 1 1 0 1 1 0 0 0 0 0 1 1 0 1 0 0 0 1 1 1 1 1 0 0 0 0 1 1 0 0 1 1 0 1 0 1 0 0 0 1 0 1 0 1 1 1 1 1 0 0 0 0 1 0 1 0 1 1 1 0
DA6 11 0 0 0 0 1 0 0 1 0 0 1 0 0 0 1 1 1 1 1 1 0 0 0 0 1 0 1 1 0 0 0 0 0 1 0 1 0 0 0 0 0 0 0 1 0 1 1 0 0 1 0 1 1 0 1 1 0 0 0 0 1 1 0 1 0 0 0 1 1 0 0 0 1 0 1 1 0 0 1 0 0 1 0 0 0 0 0 0 0 0 0 1 1 1 1 0 1 0 0 0 0 0 0 0 0 0 0 1 1 1 0 0 0 0 1 1 0 0 1 0 0 0 1 1 0 1 1 0 0 1 1 1 0 0 0 1 0 0 0 1 1 1 1 1 1 0 1 1 0 1 1 1 1 0 0 0 0 1 0 0 1 1 1 1 0 1 1 0 0 0 0 0 1 0 0 1 0 0 0 1 1 1 1 1 0 0 1 0 1 1 0 0 1 1 0 1 0 1 0 0 0 1 0 1 0 1 1 1 1 1 0 0 0 0 1 1 1 1 1 1 1 1
DA7 11 0 0 0 0 1 0 0 1 0 0 1 0 0 0 1 1 1 1 1 1 0 0 0 0 0 0 1 1 0 0 0 0 0 1 0 1 0 0 1 0 0 0 0 1 0 1 1 0 0 1 0 1 1 1 1 0 0 0 0 0 1 1 0 1 0 0 0 1 1 0 0 0 1 0 1 0 1 0 1 0 0 0 0 0 0 0 0 0 0 0 0 1 1 1 0 0 0 1 0 0 0 0 0 0 0 0 0 1 1 1 1 0 0 0 1 1 0 0 1 0 0 0 0 1 0 1 1 0 0 1 1 1 0 0 0 1 0 0 0 1 1 1 1 0 1 0 1 1 0 1 1 1 0 0 0 0 0 0 0 0 1 0 0 1 0 1 1 0 1 0 0 0 1 1 0 1 0 0 0 1 0 1 1 1 0 0 0 0 1 1 0 1 1 1 0 0 0 0 0 0 0 0 0 1 0 1 1 1 1 1 0 0 0 0 1 0 1 0 1 1 1 0
DA8 11 0 0 0 0 1 0 0 1 0 0 1 0 0 0 1 0 1 0 1 0 0 0 0 0 1 0 1 1 1 1 0 0 0 1 0 1 0 0 0 0 0 0 0 1 0 1 1 0 0 1 0 0 0 1 1 0 0 0 0 1 1 1 0 1 0 0 0 1 1 0 0 0 1 0 1 1 1 0 1 1 0 0 0 0 0 0 0 0 0 0 0 1 1 1 0 0 0 1 0 0 0 0 0 0 0 0 0 1 1 1 1 0 0 0 1 1 0 0 1 0 0 0 1 1 0 1 1 0 0 1 1 1 0 0 0 1 0 0 0 1 1 1 1 0 1 0 1 1 0 1 1 1 0 0 0 0 0 1 0 0 1 1 1 1 0 1 1 0 0 0 0 0 1 1 0 1 0 0 0 1 0 0 1 0 0 0 1 0 1 1 1 1 1 1 0 0 0 0 0 0 0 1 0 1 0 1 1 1 1 1 0 0 0 0 1 0 1 0 1 1 1 1
DA9 11 0 0 0 0 1 0 0 1 0 0 1 0 0 0 1 1 1 1 1 1 0 1 0 0 0 0 1 1 0 0 0 0 0 1 0 1 0 0 0 0 0 0 0 1 0 1 1 0 0 1 0 1 1 1 1 0 0 0 0 0 1 1 0 1 0 0 0 1 1 0 0 0 1 0 1 0 0 0 1 1 0 0 0 1 1 0 0 0 0 0 0 1 1 1 0 0 0 1 0 0 0 0 0 0 1 0 0 1 1 1 1 0 0 0 1 1 0 0 1 0 0 0 1 1 0 1 1 0 0 1 1 1 0 0 0 1 0 0 0 1 1 1 1 0 1 0 1 1 0 1 1 1 0 0 0 0 0 1 0 0 1 1 1 1 0 1 1 0 0 0 0 0 1 1 0 1 0 0 0 1 1 1 1 1 0 1 0 0 1 1 0 1 1 1 0 0 0 0 1 1 0 1 0 1 0 1 1 1 1 1 0 0 0 0 1 0 1 0 1 1 1 0
DA10 11 0 0 0 0 1 0 0 1 0 0 1 0 0 0 1 1 1 1 1 1 0 1 0 0 1 0 1 1 1 1 0 0 0 1 0 1 0 1 1 1 0 0 0 1 0 1 1 0 0 1 0 0 0 0 1 1 0 0 0 0 1 1 0 1 0 0 0 1 1 0 0 0 1 0 1 1 0 0 1 0 0 0 0 0 0 0 0 1 0 0 0 1 1 1 0 0 0 1 0 0 0 0 0 0 1 0 0 1 1 1 1 0 0 0 1 1 0 0 1 0 0 0 1 1 0 1 1 0 0 1 1 1 0 0 0 1 0 0 0 1 1 1 1 1 1 0 1 1 0 1 1 1 0 0 0 0 0 1 0 0 1 1 1 1 0 1 1 0 0 0 0 0 1 0 0 1 0 0 0 1 1 1 1 1 0 1 1 0 1 1 1 0 1 1 0 0 0 0 0 0 0 1 0 1 0 1 1 1 1 1 0 0 0 0 1 1 1 0 1 1 1 1
DA11 11 0 0 0 0 1 0 0 1 0 0 0 0 0 0 1 1 1 1 1 0 0 1 0 0 0 0 1 1 1 0 0 0 0 1 0 1 0 0 0 0 0 0 0 1 0 1 1 0 0 1 0 1 1 1 1 1 0 0 0 0 1 1 0 1 0 0 0 1 1 0 0 0 1 0 1 0 1 0 1 0 0 0 1 1 1 0 0 0 0 0 0 1 1 1 0 0 0 1 0 0 0 0 0 0 0 0 0 1 1 1 1 0 0 0 0 1 0 0 1 0 0 0 1 1 0 1 1 0 0 1 1 1 0 0 0 1 0 0 0 1 1 1 1 1 1 0 1 1 0 1 1 1 0 0 0 0 0 1 0 0 1 1 1 1 0 1 1 0 0 0 0 0 1 1 0 1 0 0 0 1 1 1 1 0 0 1 0 0 1 1 1 1 1 1 0 0 0 0 1 1 0 1 0 1 0 1 1 1 1 1 0 0 0 0 1 1 1 0 1 1 1 0
DA12 11 0 0 0 0 1 0 0 1 0 0 1 0 0 0 1 1 1 1 1 1 1 1 0 0 0 0 1 1 1 1 0 0 0 1 0 1 0 0 0 0 0 0 0 1 0 1 1 0 0 1 0 1 1 1 1 0 0 0 0 0 1 1 0 1 1 0 0 1 1 0 0 0 1 0 1 0 1 0 1 0 0 0 0 1 1 0 1 0 0 0 0 1 1 1 0 0 0 1 0 0 0 0 0 0 1 0 0 1 1 1 1 0 0 0 0 1 0 0 1 0 0 0 1 1 0 1 1 0 0 1 1 1 0 0 0 1 0 0 0 1 1 1 1 1 1 0 1 1 0 1 1 1 0 0 0 0 0 1 0 0 1 1 1 1 0 1 1 0 0 0 0 0 1 0 0 1 0 0 0 1 1 1 1 1 1 1 0 0 1 1 1 1 1 1 0 0 0 0 1 1 0 1 0 1 0 1 1 1 1 1 0 0 0 0 1 0 1 0 1 1 1 0
DA13 11 0 0 0 0 1 0 0 1 0 0 1 0 0 0 1 1 1 0 1 1 0 1 0 0 0 0 1 1 0 0 0 0 0 1 0 1 0 0 0 1 0 0 1 1 0 1 1 0 0 1 0 1 1 0 1 0 0 0 0 0 1 1 0 1 0 0 0 1 1 0 0 0 1 0 1 1 0 0 1 0 0 0 1 1 0 0 0 0 0 0 0 1 1 1 0 0 0 1 0 0 0 0 0 0 1 0 0 1 1 1 1 0 0 0 0 1 0 0 1 0 0 0 1 1 0 1 1 0 0 1 1 1 0 0 0 1 0 0 0 1 1 1 1 1 1 0 1 1 0 1 0 1 0 0 0 0 0 1 0 0 1 1 1 1 0 1 1 0 1 0 0 0 1 0 0 1 0 0 0 1 0 0 1 1 0 1 0 0 1 1 0 0 1 1 0 0 0 0 1 0 0 1 0 1 0 1 0 1 1 1 0 0 0 0 1 0 1 0 1 1 1 0
DA14 11 0 0 0 0 1 0 0 1 0 0 0 0 0 0 1 1 1 0 1 0 0 1 0 0 0 0 1 1 0 1 0 0 0 1 0 1 0 1 0 1 0 0 0 1 0 1 1 0 0 1 0 1 1 1 1 1 0 0 0 0 1 1 0 1 0 0 0 1 1 0 0 0 1 0 1 1 0 0 1 0 0 0 1 0 0 0 0 0 0 0 0 1 1 1 0 0 0 1 0 0 0 0 0 0 1 0 0 1 1 1 1 0 0 0 0 1 0 0 1 0 0 0 1 1 0 1 1 0 0 1 1 1 0 0 0 1 0 0 0 1 1 1 1 0 1 0 1 1 0 1 0 1 0 0 0 0 0 1 0 0 1 1 1 1 0 1 1 0 1 0 0 0 1 0 0 1 0 0 0 1 0 1 1 0 0 1 0 0 1 1 0 1 1 1 0 0 0 0 0 0 0 1 0 1 0 1 0 1 1 1 0 0 0 0 1 1 1 0 1 1 1 0
DA15 11 0 0 0 0 1 0 0 1 0 0 1 0 0 0 1 1 1 0 1 0 0 1 0 0 0 0 1 1 1 1 0 0 0 1 0 1 0 1 0 0 0 0 0 1 0 1 1 0 0 1 0 0 0 1 1 0 0 0 0 0 1 1 0 1 0 0 0 1 1 0 0 0 1 0 0 0 0 0 1 0 0 0 1 0 1 0 0 0 0 0 0 1 1 1 0 0 1 1 0 0 0 0 0 0 1 0 0 1 1 1 1 0 0 0 1 0 0 0 1 0 0 0 1 1 0 1 1 0 0 1 1 1 0 0 0 1 0 0 0 1 1 1 1 1 1 0 1 1 0 1 0 1 0 0 0 0 0 1 0 0 1 1 1 1 0 1 1 0 1 0 0 0 1 0 0 1 0 0 0 1 0 0 1 0 0 1 0 0 1 1 1 1 1 1 0 0 0 1 0 1 0 1 0 1 0 1 0 1 1 1 0 0 0 0 1 0 1 0 1 1 1 0
DA16 11 0 0 0 0 1 0 0 1 0 0 1 0 0 0 1 1 1 0 1 0 0 1 0 0 0 0 1 1 0 1 0 0 1 1 0 1 0 0 0 1 0 0 0 1 0 1 1 0 0 1 0 1 0 1 1 0 0 0 0 1 1 1 0 1 0 0 0 1 1 0 0 0 1 0 1 1 0 0 1 0 0 0 1 0 0 0 0 0 0 0 0 1 1 1 0 0 1 1 0 0 0 0 0 0 1 0 0 1 1 1 1 0 0 0 0 1 0 0 1 0 0 0 1 1 0 1 1 0 0 1 1 1 0 0 0 1 0 0 0 1 1 1 1 0 1 0 0 1 0 1 0 1 0 0 0 0 0 1 0 0 1 1 1 1 0 1 1 0 0 0 0 0 1 0 0 1 0 0 0 1 0 1 1 0 0 1 0 0 1 1 0 1 1 1 0 0 0 1 0 0 0 1 0 1 0 1 0 1 1 1 0 0 0 0 1 0 1 0 1 1 1 0
DA17 11 0 0 0 0 1 0 0 1 0 0 1 0 0 0 1 1 1 0 1 0 0 1 0 0 0 0 1 1 1 0 0 0 0 1 0 1 0 0 0 1 0 0 0 1 0 1 1 0 0 1 0 1 1 1 1 0 0 0 0 0 1 1 0 0 0 0 0 1 1 0 0 0 1 0 1 1 0 0 1 0 0 0 1 0 0 0 0 0 0 0 0 1 1 1 1 0 1 1 0 0 0 0 0 0 1 0 0 1 1 1 1 0 0 0 1 0 0 0 1 0 0 0 1 1 0 1 1 0 0 1 1 1 0 0 0 1 0 0 0 1 1 1 1 0 0 0 0 1 0 1 1 1 1 0 0 0 0 1 0 0 1 0 0 1 0 1 1 1 0 0 0 0 1 1 0 1 0 0 0 1 0 1 1 0 0 1 0 0 1 1 1 1 1 1 0 1 0 1 0 0 0 1 0 1 0 1 1 1 1 1 1 0 0 0 1 0 1 0 1 1 1 0
DA18 11 0 0 0 0 1 0 0 1 0 0 1 0 0 0 1 1 1 0 1 0 0 1 0 0 0 0 1 1 1 1 0 0 0 1 0 1 1 1 0 0 0 0 0 1 0 1 1 0 0 1 0 0 0 0 1 0 0 0 0 1 0 0 0 1 0 0 0 1 1 0 0 0 1 0 1 1 0 0 1 0 0 0 1 0 0 0 0 0 0 0 0 1 1 1 1 0 1 1 0 0 0 0 0 0 1 0 0 1 1 1 1 0 0 0 0 1 1 0 1 0 0 0 0 1 0 1 1 0 0 1 1 1 0 0 0 1 0 0 0 1 1 1 1 0 0 0 0 1 0 1 1 1 1 0 0 0 0 0 0 0 1 1 1 1 0 0 1 0 1 0 0 0 1 0 0 1 0 0 0 1 1 1 1 0 0 1 0 0 1 1 1 0 1 1 0 1 0 1 0 0 0 0 0 1 0 1 1 1 0 1 0 0 0 0 1 0 1 0 1 1 1 0
DA19 11 0 0 0 0 1 0 0 1 0 0 1 0 0 0 1 1 1 0 1 0 0 1 0 0 0 0 1 1 1 0 0 0 0 1 0 1 0 1 1 1 0 0 0 1 0 1 1 0 0 1 0 0 0 0 1 0 0 0 0 1 0 1 0 1 0 0 0 1 1 0 0 0 1 0 1 0 1 0 1 0 0 0 0 0 0 0 0 0 0 0 0 1 1 1 1 0 1 1 0 0 0 0 0 0 1 0 0 1 1 1 1 0 0 0 0 1 0 0 1 1 0 0 1 1 0 1 1 0 0 1 1 1 0 0 0 1 0 0 0 1 1 1 1 0 0 0 0 1 0 1 1 1 1 0 0 0 0 1 0 0 1 0 0 1 0 1 1 0 0 0 0 0 1 1 0 1 0 0 0 0 0 1 1 0 0 1 0 0 1 1 1 0 1 1 0 1 0 1 0 0 0 1 0 1 0 1 1 1 1 1 0 0 0 0 1 0 1 0 1 1 1 0
DA20 11 0 0 0 0 1 0 0 1 0 0 1 0 0 0 1 1 1 0 0 0 0 1 0 0 0 0 1 1 1 1 0 0 0 1 0 1 1 1 1 1 0 0 0 1 0 1 1 0 0 1 0 0 0 0 1 0 0 0 0 0 1 1 0 0 0 0 0 1 1 0 0 0 1 0 1 1 1 0 1 0 0 0 1 0 0 0 0 0 0 0 0 1 1 1 1 0 1 1 0 0 0 0 0 0 1 0 0 1 1 1 1 0 0 0 0 1 1 0 1 0 0 0 1 1 0 1 1 0 0 1 1 1 0 0 0 1 0 0 0 1 1 1 1 0 0 0 0 1 0 1 1 1 1 0 0 0 0 1 0 0 1 0 0 1 1 1 1 0 0 0 0 0 1 0 0 1 0 0 0 1 0 0 0 0 0 1 0 0 1 1 1 0 1 1 0 0 0 1 0 0 0 1 0 1 0 1 1 1 1 1 0 0 0 0 1 0 1 0 1 1 1 0
DA21 11 0 0 0 0 1 0 0 1 0 0 1 0 0 0 1 1 1 0 1 0 0 1 0 0 0 0 1 1 0 0 0 0 0 1 0 1 0 1 1 1 0 0 0 1 0 1 1 0 0 1 0 1 1 1 1 0 0 0 0 0 1 1 0 1 0 0 0 1 1 0 0 0 1 0 1 0 0 0 1 0 0 0 0 0 0 0 0 0 0 0 0 1 1 1 1 0 1 1 0 0 0 0 0 0 1 0 0 1 1 1 1 0 0 0 0 1 1 0 1 1 0 0 1 1 0 1 1 0 0 1 1 1 0 0 0 0 0 0 0 1 1 1 1 0 0 0 0 1 0 1 1 1 1 0 0 0 0 1 0 0 1 0 0 1 0 1 1 0 0 0 0 0 1 0 0 1 0 0 0 1 0 1 1 0 0 1 0 0 1 1 0 1 1 1 0 0 0 1 0 0 0 1 0 0 0 1 1 1 1 1 0 0 0 0 1 0 1 0 1 1 1 0
DA22 11 0 0 0 0 1 0 0 1 0 0 1 0 0 1 1 1 1 1 1 0 1 0 0 0 1 1 1 1 1 0 0 0 0 1 0 1 0 1 1 1 0 0 0 0 0 0 1 0 0 0 0 0 0 0 1 0 0 0 0 0 1 0 0 1 0 0 1 0 1 0 0 0 1 0 1 1 1 0 1 0 0 0 1 0 0 0 0 0 0 0 0 1 1 0 1 0 1 0 0 0 0 0 0 1 1 1 0 1 0 1 1 0 0 0 1 1 1 0 1 1 0 1 1 1 0 1 1 0 1 1 1 1 0 0 1 1 0 0 0 1 1 1 1 0 0 0 0 1 0 1 1 1 1 0 0 0 0 0 0 0 1 1 0 1 1 1 0 1 0 0 0 0 1 1 0 1 0 0 0 0 0 1 1 1 0 1 1 0 1 1 1 1 1 1 0 0 0 1 0 0 0 1 0 1 0 1 1 1 1 1 1 0 0 0 1 1 1 0 0 1 1 1
DA23 11 0 0 0 0 0 0 0 1 0 0 1 0 0 1 1 1 1 1 1 0 1 0 0 0 1 1 1 1 1 0 0 0 0 1 0 1 0 1 0 1 0 0 0 0 0 1 1 0 0 0 0 0 0 0 1 0 0 0 0 0 1 0 0 0 0 0 0 1 1 0 0 0 1 0 0 1 1 1 1 0 0 0 1 0 0 0 0 0 0 0 0 1 1 0 1 0 1 1 0 0 0 0 0 0 1 1 0 1 0 1 1 0 0 0 1 1 1 0 1 1 0 0 1 1 0 1 1 0 1 1 1 1 0 0 0 1 0 0 0 1 1 1 1 0 0 0 1 1 0 1 1 1 1 0 1 0 0 1 1 0 1 1 0 1 0 0 0 1 1 0 0 0 1 1 0 1 0 0 0 0 1 1 1 1 0 1 0 0 1 1 1 0 1 1 0 1 0 1 0 0 0 0 0 1 0 1 1 1 0 1 0 0 0 0 1 0 1 0 0 1 1 1
DA24 11 0 0 0 0 1 0 0 1 0 0 1 0 0 1 1 1 1 1 1 0 1 0 0 0 1 0 1 1 1 0 0 0 0 1 0 1 1 1 1 0 0 0 0 0 0 1 1 0 0 0 0 0 0 0 1 0 0 0 0 0 1 0 0 0 0 0 1 0 1 0 0 0 1 0 0 1 1 0 1 0 0 0 0 0 0 0 0 0 0 0 0 0 1 0 1 0 1 0 0 0 0 0 0 0 0 1 0 1 0 1 1 0 0 0 1 1 1 0 1 1 0 0 1 1 1 0 1 0 1 1 1 1 0 0 1 1 0 0 1 1 1 1 1 0 0 0 1 1 0 1 1 1 1 0 1 0 0 1 1 0 1 0 1 1 1 0 0 1 1 0 0 0 1 1 0 1 0 0 0 0 1 1 1 1 1 1 1 0 1 1 1 1 1 1 0 1 0 1 0 0 1 1 0 1 0 1 1 1 0 1 0 0 0 0 1 0 1 0 0 1 1 0
DA25 11 0 0 0 0 1 0 0 1 0 0 1 0 0 1 1 1 1 1 1 0 1 0 0 0 1 1 1 1 1 0 0 0 0 1 0 1 0 1 1 1 0 0 0 0 0 1 1 0 0 0 0 0 0 0 1 0 0 0 0 0 1 0 0 0 0 1 0 1 1 0 0 0 1 0 1 0 1 0 1 0 0 0 0 1 0 0 0 0 0 0 0 1 1 0 1 0 1 0 0 0 0 0 0 1 1 0 0 1 1 1 1 0 0 0 1 1 1 0 1 1 1 0 0 1 1 1 1 0 1 1 1 1 0 0 0 1 0 0 1 1 1 1 1 0 1 0 1 1 0 1 1 1 1 1 0 0 0 1 1 0 1 1 0 1 0 0 0 1 0 0 0 0 1 1 0 1 0 0 0 1 1 1 1 1 0 0 0 0 1 1 1 1 1 1 0 0 0 1 1 0 0 0 0 1 0 1 1 1 1 1 0 0 0 0 1 0 1 0 0 1 1 0
DA26 11 0 0 0 0 1 0 0 1 0 0 1 0 0 1 1 1 1 1 1 0 1 0 0 0 1 1 1 1 1 0 0 0 0 1 0 1 0 1 1 1 0 0 0 0 0 1 1 0 0 0 0 0 0 0 1 0 0 0 0 0 1 0 0 0 0 1 0 1 1 0 0 0 1 0 1 1 1 0 1 0 0 0 0 1 0 0 0 0 0 0 0 1 1 1 1 0 1 0 0 0 0 0 0 1 1 0 0 1 1 1 1 0 0 0 1 1 1 0 1 1 0 0 1 1 1 1 1 0 1 1 1 1 0 0 0 1 0 0 0 1 1 1 1 0 1 0 0 1 0 1 0 1 1 1 0 0 0 0 1 0 1 1 0 1 0 0 0 1 0 0 0 0 1 1 0 1 0 0 0 0 0 1 1 1 0 1 0 0 1 1 1 0 1 1 0 0 0 1 1 0 0 0 0 1 0 1 0 1 0 1 0 0 0 0 1 0 1 0 1 1 1 0
DA27 11 0 0 0 0 1 0 0 1 0 0 1 0 0 1 1 1 1 1 1 0 1 0 0 0 1 0 1 1 1 0 0 0 0 1 0 1 0 1 1 1 0 0 0 0 0 1 1 0 0 0 0 0 1 0 1 0 0 0 0 0 1 0 0 0 0 0 1 1 1 0 0 0 1 0 1 1 1 0 1 1 0 0 0 1 0 0 0 0 0 0 0 1 1 0 1 0 0 0 0 0 0 0 0 1 1 0 0 1 1 1 1 0 0 1 1 1 1 0 1 1 0 1 1 1 0 1 1 0 1 1 1 1 0 0 0 1 0 0 0 1 1 1 1 0 0 0 0 1 0 1 1 1 1 0 0 0 0 1 0 0 1 1 0 1 0 0 0 1 0 0 0 0 1 1 0 1 0 0 0 0 0 1 1 1 0 1 1 0 1 1 1 1 1 1 0 1 0 0 1 0 1 0 0 1 0 1 1 1 1 1 1 0 0 0 1 0 1 0 0 1 1 1
DA28 11 0 0 0 0 0 0 0 1 0 0 1 0 0 1 1 1 1 1 1 0 1 0 0 0 1 0 1 1 1 0 0 0 1 1 0 1 0 1 1 1 0 0 0 0 0 1 1 0 0 0 0 0 0 0 1 0 0 0 0 0 1 0 0 1 0 0 1 1 1 1 0 0 1 0 1 0 1 0 1 1 0 0 0 1 0 0 0 0 0 0 0 1 1 0 1 0 1 1 0 0 0 0 0 1 1 1 0 1 1 1 1 0 0 1 1 1 1 0 1 1 0 0 0 1 0 1 1 0 1 1 1 1 0 0 0 1 0 0 0 1 1 1 1 0 0 0 0 1 0 1 1 1 1 0 0 0 0 0 1 0 1 1 0 1 1 0 0 1 0 0 0 0 1 1 0 1 0 0 0 0 0 1 1 1 0 1 0 0 1 1 1 0 1 1 0 1 0 1 1 0 0 0 0 1 0 1 1 1 0 1 1 0 0 0 1 0 1 0 0 1 1 1
SJ1 12 0 0 1 0 0 1 0 0 1 0 0 1 0 0 1 1 1 0 1 0 0 1 0 0 0 1 0 0 1 0 0 0 0 1 0 1 0 0 1 1 0 0 0 0 1 1 1 1 0 1 0 0 1 0 1 1 0 0 1 1 0 1 0 0 1 0 0 1 1 0 0 0 1 0 0 1 0 0 1 0 0 1 0 0 0 0 1 1 0 0 0 1 0 1 0 0 0 0 0 0 0 0 0 0 1 1 1 0 0 1 1 0 1 0 0 1 1 1 0 0 0 0 1 1 1 0 1 1 0 0 1 1 1 0 1 0 0 0 1 1 1 0 0 0 0 1 0 0 1 1 0 1 1 1 0 0 0 0 1 0 0 0 1 1 0 1 1 0 1 0 0 1 0 0 1 1 0 0 0 0 0 0 1 0 0 1 0 1 0 0 1 0 1 0 1 0 0 0 0 0 0 1 1 0 1 1 0 1 1 1 0 0 0 1 1 1 1 1 1 0 1 0
SJ2 12 1 0 0 0 1 1 0 1 0 0 0 0 0 0 0 1 1 0 0 0 1 0 0 0 1 1 0 1 0 1 0 0 0 1 1 1 0 1 1 0 0 0 0 0 1 0 1 1 1 1 0 0 0 0 1 0 1 1 1 1 1 0 0 0 1 0 0 1 1 0 0 0 1 0 0 1 0 0 1 0 0 1 0 0 0 0 0 1 0 0 0 1 0 0 1 0 0 0 0 0 0 0 0 0 1 1 0 1 0 1 1 0 1 0 0 1 1 1 0 0 0 0 1 1 1 0 1 1 1 1 1 1 0 0 1 0 0 0 1 1 1 0 0 1 0 1 0 0 1 0 0 1 1 0 0 0 0 1 1 0 0 0 1 0 1 1 0 0 1 0 1 0 1 0 1 0 0 0 0 0 0 0 0 0 1 0 1 1 0 1 0 0 1 0 1 1 0 0 0 0 0 1 1 0 1 0 0 1 1 0 0 0 0 1 1 0 1 1 0 1 1 1
SJ3 12 0 1 1 0 0 1 0 0 1 0 0 0 0 1 0 1 1 0 1 0 1 1 1 1 0 1 0 0 0 1 0 1 0 1 0 1 0 0 0 1 0 0 0 0 1 0 1 1 1 1 0 0 0 0 1 0 1 1 0 1 0 0 0 0 1 0 0 1 1 0 0 0 1 0 0 1 0 0 1 0 0 1 0 0 0 0 0 1 0 0 0 1 0 0 1 0 0 0 0 0 0 0 0 0 1 1 0 1 0 1 1 0 1 0 0 1 1 1 0 0 0 0 1 1 1 0 1 1 1 1 1 1 1 0 1 0 0 0 1 1 1 0 0 0 0 1 0 0 1 0 0 1 1 0 0 0 0 1 1 0 0 0 1 0 1 1 0 0 0 0 1 0 1 0 1 0 0 0 0 0 0 0 1 0 1 1 0 1 0 0 0 0 1 0 1 1 0 0 0 0 0 1 1 0 1 0 0 1 1 0 0 1 1 1 1 0 1 1 0 1 1 0
SJ4 12 0 0 1 0 0 1 0 0 1 0 0 0 0 0 0 1 1 0 1 0 1 1 1 0 1 1 0 1 0 1 0 0 0 1 0 1 0 0 1 0 0 0 0 0 1 0 1 1 1 1 0 1 1 0 1 0 1 0 1 1 1 0 0 0 0 0 1 1 1 1 0 0 1 0 0 1 0 0 1 0 0 1 0 0 0 0 0 0 0 0 0 1 0 0 1 0 0 0 0 0 0 0 0 0 0 0 0 1 0 1 1 0 1 0 0 1 1 1 1 0 0 0 1 1 0 0 1 1 1 1 1 1 0 0 1 0 0 0 1 1 1 1 0 0 0 1 0 0 1 0 1 1 1 0 0 0 0 1 1 0 0 0 1 0 0 1 0 0 0 0 1 1 0 0 1 0 0 0 0 1 0 0 1 0 1 1 1 1 0 1 0 0 1 0 1 1 0 0 0 0 0 1 1 0 1 0 1 1 1 0 0 0 0 1 1 0 1 1 0 1 1 1
SJ5 12 0 0 1 0 0 1 0 0 1 0 0 0 0 1 0 0 1 0 1 0 1 1 1 0 0 1 1 0 0 1 0 0 0 1 1 1 0 0 0 0 0 0 0 0 1 0 1 1 1 1 0 1 1 0 1 0 1 0 0 0 0 0 0 0 0 0 1 1 1 1 0 0 1 0 0 1 0 1 1 0 0 1 0 0 0 0 0 1 0 0 0 1 0 0 1 0 0 0 0 0 0 0 0 0 0 0 0 1 0 1 1 0 1 0 0 0 1 1 0 0 0 0 1 1 1 0 1 1 1 1 1 1 0 0 1 0 0 0 1 1 1 1 0 0 0 1 0 0 1 0 0 1 1 0 0 0 0 0 1 0 0 0 1 0 0 1 0 0 0 0 1 1 0 0 1 0 0 0 0 1 0 0 1 0 1 1 0 1 1 0 0 0 1 0 1 1 0 0 0 0 0 1 1 0 1 0 0 1 1 0 0 0 1 1 1 0 1 1 0 1 1 0
SJ6 12 0 0 1 0 0 1 0 0 1 0 0 0 0 0 0 1 1 0 0 0 1 1 1 0 1 1 0 1 0 0 0 1 0 1 1 1 0 0 1 0 0 0 1 0 1 0 1 1 0 1 0 0 1 0 1 0 1 0 0 0 0 0 0 0 1 0 0 1 1 0 0 1 1 0 0 1 0 1 1 0 0 1 0 0 0 0 0 0 0 0 0 1 0 1 1 0 0 0 0 0 0 0 0 0 1 1 0 1 0 1 1 0 1 0 0 1 0 1 0 0 0 0 1 1 1 0 0 1 1 1 1 1 0 0 1 0 0 0 1 1 1 1 1 0 0 1 0 0 1 0 0 1 1 0 0 0 0 1 1 1 0 0 1 0 0 1 0 0 0 0 1 0 0 0 1 0 0 0 0 1 0 0 0 0 1 1 1 1 0 1 0 0 1 0 1 1 0 0 0 0 0 1 1 0 1 0 0 1 1 0 0 0 0 1 1 0 1 1 1 1 1 1
SJ7 12 0 0 1 0 0 1 0 0 1 0 0 0 0 0 1 0 1 0 1 0 0 1 0 0 1 0 1 0 0 1 0 0 0 1 0 1 0 1 1 0 0 0 0 0 1 0 1 1 0 1 0 0 1 0 1 0 1 0 0 0 0 0 0 0 0 0 0 1 1 0 0 1 1 0 0 1 0 0 1 0 0 1 0 0 0 0 1 1 0 0 1 1 0 1 0 0 0 0 0 0 0 0 0 0 0 1 0 1 0 1 1 0 1 0 0 0 1 1 1 0 0 0 1 1 0 0 1 1 1 1 1 1 0 0 1 0 0 0 1 1 1 0 0 0 0 1 0 0 1 0 1 1 1 0 0 0 0 0 1 0 0 0 0 0 1 1 0 0 0 0 1 0 1 0 1 0 0 0 0 0 0 0 1 0 0 1 1 0 1 0 0 0 1 0 1 0 0 0 0 0 0 1 1 0 1 0 1 1 1 0 0 0 0 1 1 0 1 1 1 1 1 1
SJ8 12 0 0 1 0 0 1 0 0 1 0 0 0 0 0 1 0 1 0 1 0 1 1 0 0 0 1 0 0 1 1 0 0 0 1 0 1 0 0 0 0 0 0 0 0 1 0 1 1 0 1 0 0 0 0 1 0 1 1 1 1 1 0 0 0 0 0 0 1 1 0 0 1 1 0 0 1 0 0 1 0 0 1 0 0 0 0 1 0 0 0 0 1 0 1 0 0 0 0 0 0 0 0 0 0 1 1 0 1 0 1 1 0 1 0 0 1 1 1 1 0 0 0 1 1 0 0 1 1 1 1 1 1 0 0 1 0 0 0 1 1 1 0 1 1 0 1 0 0 1 0 1 1 1 0 0 1 0 1 1 1 1 0 1 0 0 1 0 0 0 0 1 0 0 0 1 0 0 1 0 0 0 0 1 0 1 1 0 1 0 0 1 0 1 0 1 0 0 0 0 0 0 1 1 0 1 0 1 1 1 0 0 0 0 1 1 0 1 1 1 1 1 0
SJ9 12 0 0 1 0 0 1 0 0 1 0 0 0 0 0 1 0 1 0 1 0 0 1 0 0 1 0 1 0 0 0 0 1 0 1 0 1 0 0 1 0 0 0 1 0 1 0 1 1 0 1 0 1 1 0 1 0 1 1 1 1 0 0 0 0 0 0 1 1 1 0 0 1 1 0 0 1 0 1 1 1 0 1 0 0 0 0 1 0 0 0 1 1 0 1 1 0 0 0 0 0 0 0 0 0 1 1 0 1 0 1 1 0 1 0 0 0 0 1 0 0 0 0 1 1 1 0 0 1 1 1 1 1 0 0 1 0 0 0 1 1 1 0 0 0 0 1 0 0 1 0 0 1 1 0 0 0 0 1 1 0 0 0 1 0 0 1 0 1 0 0 1 0 1 0 1 0 0 1 0 0 0 0 1 0 0 1 1 0 1 0 0 0 1 0 1 1 0 0 0 0 0 1 1 0 1 0 0 1 1 0 1 0 0 1 1 0 1 1 1 1 1 1
LS1 13 0 0 1 0 1 0 0 0 1 0 0 0 0 0 1 1 1 0 1 0 0 1 0 0 0 0 1 1 0 1 0 0 0 1 0 1 0 0 1 0 0 0 0 0 1 0 1 1 0 1 0 0 0 1 1 1 1 0 0 1 0 0 0 1 0 0 0 1 1 0 0 0 1 0 0 0 0 0 1 0 0 1 0 0 0 0 0 0 0 0 0 1 1 1 1 0 0 0 0 0 0 0 0 0 1 1 1 0 0 1 1 0 1 0 1 1 0 1 1 0 0 0 0 1 1 0 1 1 1 1 1 1 0 0 1 0 0 0 1 1 1 1 1 0 0 1 0 0 1 0 0 1 1 0 0 0 0 1 0 1 1 0 1 0 0 0 0 1 1 0 0 1 0 0 1 0 0 1 0 0 0 0 1 0 0 1 0 0 1 1 0 1 1 0 1 1 0 0 0 0 0 0 1 0 1 0 0 1 0 0 1 0 0 1 1 1 1 1 1 0 1 0
LS2 13 0 0 0 0 1 0 0 0 1 1 0 0 0 0 1 1 1 0 1 0 0 1 0 0 1 0 1 1 0 1 0 0 0 1 0 1 0 1 0 0 0 0 0 0 1 0 1 1 0 0 0 0 0 1 1 0 1 0 0 1 0 1 0 1 1 0 0 1 1 0 0 0 1 0 0 1 0 0 1 1 0 1 0 0 0 0 0 0 0 0 0 1 0 1 1 0 0 0 0 0 0 0 0 0 1 1 1 0 0 1 1 0 1 0 1 0 1 1 1 0 0 0 1 1 1 0 1 1 1 1 1 1 0 0 0 1 0 0 1 1 1 1 1 0 0 1 0 0 1 1 0 1 1 0 0 0 0 1 0 1 1 0 1 0 1 1 0 1 1 0 0 1 0 0 1 0 0 1 0 1 0 0 1 0 0 1 1 0 1 1 0 1 1 0 1 1 0 0 0 0 0 1 0 1 1 1 0 1 1 0 1 0 0 1 1 0 1 1 1 0 1 1
LS3 13 0 0 1 0 1 0 0 0 1 0 0 0 0 0 1 1 1 0 1 0 0 1 0 0 1 0 1 1 0 1 0 0 0 1 0 1 0 0 1 0 0 0 0 0 1 0 1 1 0 1 0 0 0 0 1 0 1 0 0 0 1 0 0 1 1 0 0 1 1 0 0 1 1 0 0 1 0 0 1 0 0 1 0 1 0 0 0 0 0 0 0 1 0 1 1 1 0 0 0 0 0 0 0 0 0 0 0 0 0 0 1 0 1 0 1 0 1 1 1 0 0 0 1 1 1 0 1 1 0 1 1 1 0 0 0 0 0 0 1 1 1 1 1 0 0 1 0 0 1 1 1 1 1 0 0 0 0 1 0 1 0 0 1 0 1 0 0 1 1 0 0 1 0 0 1 0 0 1 0 0 0 0 1 0 0 1 1 0 1 1 0 0 1 0 1 1 1 0 1 0 0 1 0 0 1 1 1 1 0 0 1 0 0 1 1 0 1 1 1 0 1 1
LS4 13 0 0 0 0 1 0 0 0 1 0 0 0 0 0 1 0 1 0 1 0 0 1 0 0 0 0 1 1 0 0 0 1 0 1 0 1 0 0 1 0 0 0 0 0 1 0 1 1 0 1 0 0 0 0 1 1 1 0 0 0 0 1 0 1 1 0 1 1 1 0 0 0 1 0 0 1 0 1 1 1 0 1 0 0 0 0 0 0 0 0 0 1 0 1 1 0 0 0 0 0 0 0 0 0 1 1 1 1 0 1 1 0 1 0 1 1 1 1 1 0 0 0 0 0 1 0 0 1 0 1 1 1 0 0 0 1 0 0 1 1 1 1 1 1 0 1 0 0 1 1 0 1 1 0 0 0 0 1 0 1 1 0 1 0 1 1 0 1 1 0 0 1 0 1 1 0 0 1 0 1 0 0 1 0 0 1 0 0 1 1 0 0 1 0 1 1 0 0 0 0 0 0 0 1 1 1 0 1 1 0 1 0 0 1 1 1 1 1 1 1 1 0
LS5 13 0 0 0 0 0 0 0 0 1 1 0 0 0 0 1 0 1 0 1 0 0 1 0 0 1 0 1 1 0 0 0 0 0 1 0 1 0 0 1 0 0 0 0 0 1 0 1 1 0 0 0 0 0 0 1 1 1 1 1 1 1 0 0 1 1 0 0 1 1 0 0 0 1 0 0 0 0 0 1 0 0 1 0 0 0 0 0 0 0 0 0 1 0 1 1 0 0 0 0 0 0 0 0 0 1 1 1 0 0 1 1 0 1 0 1 0 1 1 1 0 0 0 1 1 1 0 1 1 0 1 1 1 0 0 0 1 0 0 1 1 1 1 1 0 0 1 0 0 1 1 0 1 1 0 0 0 0 1 0 1 0 0 1 0 0 0 0 1 0 0 0 1 0 1 1 0 0 1 0 0 0 0 1 0 0 1 1 0 1 1 0 0 1 0 1 1 0 0 0 0 0 1 0 1 1 1 0 1 0 0 1 0 0 1 1 1 1 1 1 0 1 1
LS6 13 0 0 0 0 1 0 0 0 1 1 0 0 0 0 1 1 1 0 1 0 0 1 0 0 1 0 1 1 0 1 0 0 0 1 0 1 0 0 0 0 0 0 0 0 1 0 1 1 0 1 0 1 1 1 1 0 1 0 1 1 0 0 0 1 1 0 1 1 1 0 0 0 1 0 0 1 0 1 1 1 0 1 1 0 1 0 0 0 0 0 0 1 0 1 1 0 0 1 0 0 0 0 0 0 1 1 1 0 0 1 1 0 1 0 1 1 0 1 1 0 0 0 1 1 1 0 1 1 0 1 1 1 0 0 0 0 0 0 1 1 1 1 1 0 0 1 0 0 1 1 0 1 1 0 0 0 0 1 0 1 1 0 1 0 0 0 0 1 0 0 0 1 0 0 1 0 0 1 0 1 0 0 1 0 0 1 1 0 1 1 0 1 1 0 1 1 0 0 0 1 0 1 0 0 1 1 0 1 0 0 1 0 0 1 1 0 1 1 1 0 1 1
LS7 13 0 0 0 0 1 0 0 0 1 1 0 0 0 1 1 0 1 0 1 0 0 1 0 0 0 0 1 1 0 1 0 0 0 1 1 1 0 0 0 0 0 0 0 0 1 0 1 1 0 1 0 1 1 1 1 0 1 0 1 0 0 1 0 1 1 0 0 1 1 0 0 0 1 0 0 1 0 1 1 0 0 1 1 0 0 0 0 0 0 0 0 1 0 1 1 0 0 0 0 0 0 0 0 0 1 1 1 1 0 1 1 0 1 0 1 0 1 1 1 0 0 0 1 1 1 0 1 1 0 1 1 1 0 0 0 0 0 0 1 0 1 1 1 0 0 1 0 0 1 1 0 1 1 0 0 0 0 1 0 1 1 0 1 0 1 0 0 1 1 0 1 1 0 0 1 0 0 1 0 0 0 0 1 0 0 1 0 0 1 1 0 1 1 0 1 1 0 0 0 0 0 1 0 0 1 1 0 1 0 0 1 0 1 1 1 0 1 1 1 1 1 0
LS8 13 0 0 0 0 1 0 1 0 1 0 0 0 0 0 1 1 1 0 1 0 0 1 0 0 0 0 1 1 1 1 0 0 0 1 0 1 0 0 0 1 0 0 0 0 1 1 1 0 0 1 0 1 0 1 1 0 1 0 0 1 1 1 0 1 0 0 0 1 1 0 0 0 1 0 0 1 0 0 1 1 0 1 1 0 0 0 0 0 0 0 0 1 1 1 0 1 0 1 0 0 0 0 0 0 1 1 0 0 0 1 0 0 0 0 1 1 0 0 1 0 0 0 0 1 1 0 0 1 0 1 1 1 0 0 0 1 0 0 1 1 1 1 1 0 0 1 0 0 1 1 0 1 1 0 0 0 0 1 0 1 0 0 1 0 1 0 0 1 1 0 0 1 0 0 1 0 1 1 0 1 1 0 1 0 0 1 0 0 1 1 1 1 1 0 1 0 1 0 0 0 0 0 0 1 1 1 0 1 0 0 1 0 0 1 1 0 1 1 1 0 1 0
LS9 13 0 0 0 0 0 0 0 0 1 0 0 0 0 0 1 1 1 0 1 1 0 1 0 0 0 0 1 1 0 0 0 0 1 1 0 1 0 0 1 1 0 0 0 0 1 0 1 0 0 1 0 0 0 1 1 0 1 0 0 0 1 1 0 1 0 0 0 1 1 0 0 0 1 0 0 1 0 1 1 0 0 1 0 0 0 0 0 0 0 0 0 1 0 1 1 1 0 1 0 0 0 0 0 0 1 1 0 1 0 0 1 0 1 0 1 0 1 1 1 0 0 0 1 1 1 0 1 1 0 1 1 1 0 0 0 0 0 0 1 1 1 1 1 0 0 1 0 0 1 1 0 1 1 0 0 0 0 1 0 1 1 0 1 1 1 1 0 1 0 0 0 1 0 0 1 0 0 1 0 1 1 0 1 1 0 1 0 0 1 1 0 1 1 0 1 1 1 0 0 0 0 1 0 0 1 1 0 1 1 0 1 0 0 1 1 0 1 1 1 1 1 0
LS10 13 0 1 0 0 1 0 0 0 1 0 0 0 0 0 1 0 1 0 1 0 1 1 0 0 0 0 1 1 1 0 0 0 0 1 0 1 0 0 0 0 0 0 0 0 0 0 1 1 0 0 0 0 0 1 1 1 0 0 0 1 1 1 0 1 0 0 0 1 1 0 1 0 1 0 0 0 0 1 1 1 0 1 0 0 0 0 0 0 0 0 0 1 0 1 1 1 0 1 0 0 0 0 0 0 1 1 0 1 0 1 1 0 1 0 1 1 0 1 1 0 0 0 0 1 1 0 1 1 0 1 1 1 0 0 0 1 0 0 1 1 1 1 1 0 0 1 1 1 1 1 0 1 1 0 0 0 0 0 0 1 0 0 1 0 0 0 0 1 1 0 0 1 0 0 1 0 0 1 0 1 1 0 1 0 1 1 0 0 1 1 1 1 1 1 1 1 1 0 0 0 0 0 0 1 1 1 0 1 0 0 1 1 0 0 1 1 1 1 1 1 1 0
LS11 13 0 1 0 0 1 0 0 0 1 0 0 0 0 0 1 1 1 0 1 0 0 1 1 0 1 0 1 1 1 1 0 0 0 1 0 1 1 1 0 0 0 0 0 0 1 1 1 1 0 1 0 1 1 1 1 0 1 0 0 0 1 1 0 1 0 0 0 1 1 0 0 0 1 0 0 1 1 1 1 0 0 1 1 0 0 0 0 0 0 0 0 1 0 1 1 0 0 1 0 0 0 0 0 0 1 1 0 1 0 0 0 0 1 0 1 1 1 1 1 0 0 0 1 1 1 0 1 1 0 1 1 1 0 0 0 0 0 0 1 1 1 1 1 0 0 1 0 1 1 1 0 1 1 0 0 0 0 1 0 1 1 0 1 1 1 1 0 1 0 0 0 1 0 0 1 0 0 1 0 1 1 0 1 0 0 1 1 0 1 1 1 1 1 1 1 1 0 0 0 0 0 1 0 0 1 1 0 1 1 0 1 1 0 1 1 0 1 1 1 1 1 1
LS12 13 1 0 1 0 1 0 0 0 1 0 0 0 0 0 1 1 1 0 1 0 0 1 0 0 1 0 1 1 0 0 0 0 0 1 0 1 0 1 1 0 0 0 0 0 1 0 1 0 0 0 0 0 0 1 1 1 0 1 0 1 1 1 0 1 0 0 0 1 1 0 1 0 1 0 0 1 0 0 1 0 0 1 1 0 0 0 0 0 0 0 0 1 1 1 1 0 0 1 0 0 0 0 0 0 1 1 1 0 0 1 1 0 1 0 1 1 0 1 1 0 0 0 1 1 1 1 0 1 0 1 1 1 0 0 0 1 0 0 1 1 1 1 1 0 0 1 0 1 1 1 0 1 1 0 0 0 0 1 0 1 1 0 1 0 1 1 0 1 1 0 0 1 0 0 1 0 1 1 0 0 0 0 1 0 0 1 1 0 1 1 0 1 1 1 1 1 0 0 0 0 0 1 0 1 1 1 0 1 1 0 1 0 0 1 1 1 1 1 1 0 1 1
LS13 13 0 1 0 0 1 0 0 0 1 0 0 0 0 0 1 1 1 0 1 0 0 1 0 0 1 0 1 1 1 1 0 0 0 1 0 1 0 1 1 0 0 0 0 0 1 0 1 0 0 1 0 0 0 1 1 1 0 1 1 1 1 1 0 1 0 0 0 1 1 0 0 1 1 0 0 1 0 0 1 0 0 1 1 0 0 0 0 0 0 0 0 1 1 1 1 1 0 1 0 0 0 0 0 0 1 0 0 1 0 1 0 0 1 0 1 1 0 1 1 0 0 0 1 1 1 0 1 1 0 1 1 1 0 0 0 0 0 0 1 1 1 1 1 0 0 1 1 1 1 1 0 1 1 1 0 0 0 1 0 1 1 0 1 0 1 0 0 1 1 0 0 1 0 0 1 0 1 1 0 0 0 0 1 0 0 1 1 0 1 1 1 1 1 1 1 1 1 0 0 0 0 1 0 0 1 1 0 1 0 0 1 1 0 1 1 1 1 1 1 1 1 1
LS14 13 1 1 0 0 1 0 0 0 1 0 0 0 0 0 1 0 1 0 1 0 0 1 0 0 0 0 1 1 1 1 0 0 1 1 0 1 0 1 0 0 0 0 0 0 1 0 1 0 0 0 0 0 0 1 1 0 1 0 0 1 0 0 0 1 0 0 1 1 1 0 1 0 1 0 0 1 0 0 1 0 0 1 1 0 0 0 0 0 0 0 0 1 0 1 1 1 0 1 0 0 0 0 0 0 1 1 0 1 0 1 1 0 1 0 1 1 0 1 1 0 0 0 1 1 1 0 1 1 0 1 1 1 0 0 0 0 0 0 1 1 1 1 1 0 0 1 0 1 1 1 0 1 1 1 0 0 0 1 0 1 1 0 1 0 1 1 0 1 1 0 0 1 0 0 1 0 0 1 0 0 0 0 1 0 0 1 0 0 1 1 1 1 1 1 1 1 1 0 0 0 0 1 0 0 1 1 0 1 1 0 1 1 0 1 1 0 1 1 1 1 1 0
LS15 13 0 1 0 0 1 0 0 0 1 0 0 0 0 0 1 1 1 0 1 0 0 1 1 1 0 0 1 1 0 0 0 0 0 1 0 1 0 1 1 0 0 0 0 0 0 1 1 1 0 0 0 0 0 0 1 0 1 1 0 0 1 0 0 1 0 0 1 1 1 0 1 0 1 0 0 1 0 0 1 0 1 1 1 0 0 0 0 0 0 0 1 0 0 0 0 0 1 1 0 0 0 0 0 0 1 1 1 1 0 0 0 0 1 0 1 1 0 1 1 0 0 0 1 1 1 1 0 1 0 1 1 1 0 0 0 1 0 0 1 1 1 1 1 0 0 1 0 1 1 1 0 1 1 0 0 0 0 1 0 1 1 0 1 0 1 0 0 1 0 0 0 1 0 0 1 0 0 1 0 1 1 0 1 0 0 1 0 0 1 1 0 0 1 1 1 0 0 1 0 0 0 1 0 1 1 1 0 1 0 0 1 1 0 0 1 0 1 1 0 1 1 0
LS16 13 0 1 0 0 1 0 0 0 1 0 0 0 0 0 1 0 1 0 1 1 0 1 0 0 1 0 1 1 0 1 0 0 0 1 0 1 0 1 1 0 0 0 0 0 1 1 1 0 0 1 0 0 0 0 1 1 0 1 0 1 0 0 0 1 0 0 1 1 1 0 0 0 1 0 0 0 0 0 1 0 0 0 1 0 0 0 0 0 0 0 0 1 0 1 0 0 1 1 0 0 0 0 0 0 1 1 1 0 0 1 1 0 1 0 1 1 0 1 1 0 0 0 1 1 1 0 1 1 0 1 1 1 0 0 0 1 0 0 1 1 1 1 1 1 0 1 0 1 1 1 0 1 1 1 0 0 0 1 0 1 1 0 1 0 1 1 0 1 1 0 0 1 0 0 1 0 1 1 0 1 1 0 1 1 0 1 1 0 1 1 0 0 1 1 1 0 0 1 0 0 0 1 0 1 1 1 0 1 1 0 1 1 0 1 1 1 1 0 1 0 1 1
JX1 14 0 0 1 0 0 1 0 1 1 0 1 1 0 1 0 1 0 0 1 1 0 1 0 0 1 0 1 1 0 1 0 1 0 1 0 1 0 1 1 0 0 0 1 1 1 0 1 1 0 1 0 0 0 1 1 0 1 0 0 1 1 0 1 0 0 1 1 0 1 1 0 1 1 0 0 0 1 1 1 0 0 1 0 0 1 0 0 1 0 1 1 1 0 0 0 0 0 0 0 0 0 0 1 1 1 1 0 1 0 0 0 0 1 0 0 1 1 1 0 0 0 0 0 1 1 1 1 0 0 0 0 1 0 0 1 0 1 0 0 0 1 1 1 0 0 0 0 1 1 1 0 0 1 0 0 0 1 0 1 0 0 0 1 0 0 1 0 1 0 0 0 1 1 1 1 0 0 1 0 0 0 0 1 1 0 1 0 0 1 1 0 0 1 1 1 0 1 0 0 1 0 0 1 1 0 1 0 1 1 0 1 0 1 1 1 0 1 1 0 1 0 0
JX2 14 0 0 1 0 0 1 0 0 1 0 0 1 0 1 0 0 0 0 1 1 1 1 0 0 0 0 1 1 0 1 0 0 0 1 1 1 0 1 1 0 0 0 1 1 1 0 1 0 0 1 0 0 0 0 1 1 1 0 0 1 1 1 1 0 0 1 1 1 1 1 0 1 1 0 1 1 1 0 1 1 1 1 0 0 1 0 0 0 0 1 1 1 0 1 0 1 0 0 0 0 0 1 1 0 1 1 0 1 0 0 0 0 1 0 0 1 1 1 0 0 0 0 0 1 1 1 1 0 0 1 0 0 0 0 1 1 0 0 1 0 0 1 0 1 0 0 0 1 0 1 1 0 1 0 0 0 0 0 1 0 0 0 1 0 1 1 0 1 0 0 1 1 0 1 0 1 0 1 0 0 0 0 1 1 1 1 0 0 1 1 0 0 1 1 0 0 1 0 0 1 0 0 1 1 0 1 1 0 1 0 1 0 1 1 1 1 1 1 1 1 0 0
JX3 14 0 0 1 0 0 1 0 0 1 0 0 1 0 0 0 0 0 0 1 1 0 1 0 0 0 0 1 1 0 1 0 1 0 1 1 1 0 1 1 0 1 1 1 0 0 1 1 0 0 0 0 1 1 0 1 0 1 0 0 1 0 0 1 0 1 0 1 0 1 1 0 1 1 0 1 1 0 1 0 0 0 1 0 0 1 0 1 1 0 1 0 1 0 1 0 1 0 0 0 0 0 1 1 0 1 1 0 1 0 0 0 0 1 0 0 1 1 1 0 0 0 0 0 1 1 1 0 0 0 0 0 1 0 0 0 0 1 1 0 0 1 1 0 0 0 0 0 0 1 1 1 1 1 0 0 0 1 0 1 0 0 1 0 0 1 1 0 0 0 0 0 1 1 1 0 1 0 0 1 0 0 0 1 1 0 1 0 0 1 1 0 0 1 0 1 0 1 0 0 1 0 0 0 1 0 1 1 1 1 0 0 0 0 1 1 0 1 1 1 0 0 0
JX4 14 0 0 0 0 0 1 0 0 1 0 0 1 0 1 0 0 0 0 1 1 0 1 0 0 0 0 1 1 1 0 0 0 0 1 1 1 1 0 1 1 1 0 1 0 0 1 1 0 0 0 0 0 0 1 1 0 1 0 0 1 1 1 1 0 1 1 1 0 1 1 0 1 1 0 1 1 1 1 1 1 1 0 0 0 0 0 0 0 0 1 1 1 0 1 0 1 0 0 0 0 0 1 0 0 1 1 1 0 0 0 0 0 1 0 0 1 1 1 0 0 0 0 0 1 0 1 1 0 0 0 0 1 0 0 1 1 0 0 0 1 0 0 0 0 0 0 0 0 0 1 1 1 1 0 1 1 1 0 1 0 1 0 0 0 1 1 0 1 0 0 0 1 1 1 0 0 0 1 0 0 0 0 1 1 0 1 0 0 1 1 1 1 1 0 0 0 1 0 0 0 0 0 1 1 0 1 1 0 1 0 1 0 1 0 1 0 1 0 1 0 0 1
JX5 14 0 0 1 0 0 1 0 0 1 0 0 1 0 1 0 0 0 0 1 1 0 1 0 0 0 0 1 1 0 1 0 0 1 1 1 1 0 1 1 0 1 0 1 0 0 1 1 0 1 0 0 0 1 0 1 0 1 0 0 1 0 0 0 0 1 0 1 0 1 1 0 1 1 0 1 1 1 1 0 0 0 0 0 1 0 0 0 1 0 1 0 1 1 0 0 1 0 1 0 1 0 0 1 0 1 1 0 1 0 0 0 0 1 0 0 1 1 1 0 0 0 0 0 1 0 1 0 0 0 0 0 1 0 0 0 0 1 0 0 1 0 0 1 0 0 0 0 0 0 1 1 1 1 0 0 1 1 0 1 0 1 0 1 0 1 0 0 0 0 0 0 1 0 1 0 1 0 0 1 0 0 0 1 1 0 1 0 0 1 1 1 0 1 0 0 1 1 0 1 0 0 0 0 1 0 1 1 0 0 0 0 0 1 0 1 0 1 0 0 1 0 0
JX6 14 0 0 0 0 0 1 0 0 1 0 1 1 0 1 0 0 0 0 1 1 0 1 0 0 0 0 1 0 1 1 0 0 0 1 1 1 0 1 1 0 0 0 1 0 0 1 1 0 0 0 0 0 0 0 1 0 1 0 0 0 1 1 1 0 1 1 1 1 1 1 0 1 1 0 0 0 0 1 0 0 0 0 1 0 1 1 0 0 0 1 0 1 1 1 1 0 0 0 0 1 0 0 1 0 1 0 0 1 0 0 0 0 1 0 0 1 1 1 0 0 0 0 0 1 0 1 0 0 0 0 1 1 0 0 1 1 0 0 0 1 0 1 0 0 0 0 0 1 0 1 1 1 1 0 0 1 0 0 1 0 1 0 1 0 1 1 0 0 0 0 0 1 0 1 0 0 0 1 0 0 0 0 1 1 0 1 0 0 1 0 1 0 1 1 0 1 0 0 0 1 0 0 1 1 0 1 1 0 1 0 0 0 1 0 1 0 1 0 1 0 1 0
JX7 14 0 0 1 0 0 1 0 0 1 0 1 1 0 1 0 0 0 0 1 1 0 1 0 0 1 0 1 1 0 0 0 0 0 1 1 1 0 1 1 0 1 0 1 0 0 1 1 0 0 0 0 0 1 1 1 1 1 0 0 1 0 1 1 0 1 1 1 1 1 1 0 1 1 0 0 0 1 1 1 0 0 1 0 1 0 0 0 0 0 0 0 1 1 0 0 0 0 1 0 0 0 0 1 0 1 0 0 1 0 0 1 0 1 0 0 1 1 1 0 0 0 0 0 1 1 1 0 0 0 0 0 1 0 1 1 1 0 1 1 1 0 0 1 0 0 0 1 0 0 1 1 1 1 0 0 1 0 0 0 0 1 0 0 0 1 1 0 0 0 0 0 1 1 1 0 0 0 1 0 0 0 0 1 1 0 1 1 0 1 1 0 1 1 0 0 0 1 0 1 0 0 0 1 1 0 1 1 0 1 0 0 0 1 0 1 1 1 1 0 1 0 1
JX8 14 0 0 1 0 0 1 0 0 1 0 1 1 0 0 0 0 0 0 1 1 0 1 0 0 0 0 1 1 0 0 0 0 0 1 1 1 1 0 1 0 0 0 1 0 0 1 1 0 0 1 0 0 1 1 1 1 1 0 0 1 0 1 1 0 1 1 1 1 1 1 0 1 1 0 1 1 0 1 0 0 0 1 0 0 1 1 0 0 0 1 0 1 1 1 0 1 0 0 0 0 0 0 0 0 1 1 0 1 0 1 1 0 0 0 0 1 1 0 0 0 0 0 0 1 0 1 1 0 0 1 0 1 0 0 1 0 0 0 1 1 0 1 1 0 0 0 1 0 0 1 1 1 1 0 0 1 0 0 0 0 1 0 0 0 1 1 0 0 0 0 0 1 1 0 1 0 0 0 0 0 0 0 1 1 0 1 0 0 1 1 0 1 1 0 0 0 1 0 0 1 0 0 1 0 0 1 1 0 1 0 0 0 0 0 1 1 1 1 1 1 0 0
JX9 14 0 0 1 0 0 1 0 0 1 0 0 1 0 0 0 1 0 0 1 1 0 1 0 0 1 0 1 1 0 0 0 0 0 1 1 1 0 1 1 0 1 0 1 0 0 1 1 0 0 0 0 0 1 1 1 1 1 0 0 1 0 1 1 0 1 1 1 1 1 1 0 1 1 0 1 1 0 1 0 0 0 1 0 0 1 0 0 0 0 0 0 1 1 1 0 1 0 1 0 0 0 0 0 0 1 1 0 1 0 0 1 0 1 0 0 1 1 1 0 0 0 0 0 1 1 0 1 1 0 0 0 1 0 1 1 0 0 1 0 1 0 1 0 0 0 0 0 0 1 0 1 1 1 0 0 1 0 0 0 0 1 0 1 0 1 1 0 0 0 0 0 1 0 0 0 1 0 1 0 0 1 0 1 1 0 1 1 0 1 1 0 1 1 0 1 0 1 0 0 1 0 0 1 0 1 1 1 0 1 0 0 0 0 0 1 1 1 1 0 1 0 1
JX10 14 0 0 1 0 0 1 0 1 1 0 0 0 0 0 0 1 0 0 1 1 0 0 0 0 1 0 1 1 0 0 0 0 0 1 1 1 0 1 1 0 1 0 1 0 0 1 1 0 0 0 0 0 0 0 0 1 1 0 1 1 1 1 0 0 1 1 1 1 1 1 1 0 1 0 0 1 0 1 0 0 0 1 0 0 1 1 0 0 0 1 1 1 1 0 0 1 0 0 0 1 0 0 1 0 1 1 0 1 0 1 0 0 1 0 0 0 0 1 1 0 0 0 0 1 0 0 1 0 0 0 1 0 0 0 0 0 0 0 1 1 0 1 1 0 0 0 0 1 0 1 0 1 1 0 0 0 0 1 0 0 1 0 0 1 1 0 0 0 0 0 0 0 0 0 0 1 0 1 0 0 1 0 1 1 0 1 1 0 1 1 0 0 1 1 0 0 1 0 0 1 0 0 0 1 0 1 0 0 1 0 0 0 0 0 1 1 1 0 0 1 1 0
JX11 14 0 0 0 0 1 1 0 0 0 0 0 0 0 0 0 1 0 0 1 1 0 1 0 0 0 1 1 1 0 0 0 1 0 1 1 1 1 1 1 0 1 1 1 1 0 0 1 0 0 1 0 0 1 1 1 1 1 0 0 1 1 1 0 0 1 1 1 1 1 1 1 1 1 0 0 1 0 1 0 0 0 1 0 0 1 0 0 1 0 0 1 1 0 1 0 1 0 0 0 0 0 0 0 0 1 1 0 1 0 0 0 0 0 0 0 1 1 0 0 1 0 0 0 1 1 0 1 1 0 0 0 1 0 1 0 0 0 0 1 0 0 1 0 0 0 0 1 0 1 0 1 1 1 0 0 0 0 1 0 0 1 0 1 1 1 0 0 0 0 0 0 1 0 0 0 1 0 1 0 0 0 0 1 1 0 1 0 0 1 1 0 1 1 0 1 0 1 0 0 1 0 0 0 0 1 0 1 0 1 0 0 0 1 0 1 1 1 0 1 1 0 0
JX12 14 1 0 1 0 1 1 0 0 1 0 0 1 0 0 0 1 0 0 1 0 0 1 0 0 0 1 1 1 0 1 0 1 0 1 1 1 0 1 1 0 0 0 1 0 0 1 0 1 0 1 0 0 1 1 1 1 1 0 0 1 1 0 0 1 0 1 0 1 1 1 0 1 1 0 1 1 0 1 0 0 0 1 0 0 0 0 0 0 0 1 1 1 1 0 0 1 0 0 0 1 0 0 1 0 1 1 0 1 0 1 0 0 1 0 0 1 0 1 0 0 0 0 0 1 1 0 1 0 0 0 1 0 0 0 1 0 0 0 1 1 0 1 0 0 0 0 0 0 1 1 0 1 1 1 0 0 0 1 0 0 1 1 0 0 1 1 0 0 0 0 0 1 1 0 0 1 0 1 0 0 0 0 1 1 0 1 0 0 1 1 0 1 1 1 0 0 1 0 0 1 0 0 1 0 0 1 0 0 1 0 0 0 1 0 1 1 1 1 0 1 1 0
JX13 14 0 0 1 0 0 1 0 0 1 0 0 0 0 0 0 1 0 0 1 0 0 0 0 0 0 1 1 1 1 1 1 1 0 1 1 1 0 0 1 0 0 0 1 1 0 1 0 1 0 1 0 1 1 1 1 1 1 0 0 1 0 0 1 0 1 1 0 1 1 1 0 1 1 0 1 0 0 1 1 0 0 1 0 1 0 0 0 0 0 1 0 1 1 1 0 1 0 0 0 1 0 0 0 0 1 1 0 1 0 0 0 0 0 0 0 1 1 0 0 0 0 0 0 1 0 0 0 1 0 0 0 1 0 1 1 0 0 0 0 1 0 0 0 0 1 0 0 0 1 1 0 1 1 1 0 0 0 1 0 0 1 1 0 0 1 1 0 1 0 0 0 0 1 0 0 1 0 1 0 0 0 0 1 1 0 0 1 0 1 1 1 1 1 0 1 0 1 0 1 1 0 0 1 0 1 1 0 0 1 0 1 0 1 0 1 1 1 1 1 1 0 0
JX14 14 0 0 1 0 0 1 0 0 1 0 0 0 0 0 0 1 0 0 1 0 0 0 0 0 0 0 1 1 0 1 0 1 0 1 1 1 0 1 0 0 0 0 0 0 1 0 0 1 0 1 0 0 0 0 1 1 1 0 0 1 0 1 1 0 1 1 0 1 1 1 1 1 1 1 1 0 1 1 1 0 0 0 1 0 0 0 0 0 0 0 0 1 0 1 0 1 0 0 0 0 0 0 0 1 1 0 0 1 0 0 0 0 1 0 0 0 1 1 0 0 0 0 0 1 1 0 0 0 1 0 0 1 0 1 0 1 0 0 0 1 1 1 0 0 0 0 1 0 1 1 0 1 1 1 0 0 0 1 0 0 1 0 1 0 1 1 0 1 0 0 0 0 0 0 0 1 0 1 0 0 0 0 1 1 0 0 0 0 1 1 0 0 1 1 0 0 1 0 0 0 0 0 0 1 0 1 1 1 1 0 1 0 1 1 1 1 1 0 1 1 0 0
JX15 14 0 0 1 0 0 1 0 0 1 0 1 1 0 0 0 1 0 0 1 0 0 1 0 0 1 0 1 1 0 1 1 1 0 1 1 1 0 0 0 0 0 0 1 1 0 0 1 0 0 1 0 0 1 1 1 0 1 1 0 0 0 1 0 0 0 1 1 0 1 1 0 1 1 1 1 0 1 1 0 0 1 0 0 1 0 0 0 1 0 1 0 1 0 1 0 1 0 0 0 1 0 0 1 0 1 1 0 1 0 0 0 0 1 0 1 1 1 1 0 0 0 0 0 1 1 0 0 1 0 0 0 1 0 0 0 1 0 0 1 1 0 1 0 0 0 0 1 0 1 1 0 1 1 0 0 0 0 1 0 0 1 0 0 0 1 1 0 1 0 0 0 1 0 0 1 0 0 0 1 0 0 0 1 1 0 1 1 0 1 1 0 1 1 1 0 0 1 0 1 0 0 0 0 1 0 1 0 0 1 0 1 0 1 0 1 0 1 0 1 1 0 0
JX16 14 0 0 1 0 0 1 0 0 1 0 0 1 0 0 0 1 1 0 1 0 0 1 0 0 1 0 1 1 0 1 1 1 0 1 1 1 0 1 0 0 0 0 1 1 0 1 1 0 0 1 0 0 0 1 0 1 1 1 0 1 1 0 1 1 1 1 1 1 0 1 0 1 1 1 1 0 1 1 0 0 1 0 0 1 1 0 0 1 1 1 1 1 0 1 0 1 0 0 0 0 0 1 1 0 1 1 0 1 0 0 0 0 1 0 0 1 0 1 0 0 0 0 0 1 1 0 1 0 0 0 0 1 0 0 0 1 0 0 1 1 0 1 1 0 0 0 0 0 1 1 0 1 1 0 0 0 0 1 1 0 1 0 0 1 1 1 0 1 0 0 0 1 0 0 1 0 0 0 1 0 0 0 1 1 0 1 1 0 1 1 0 1 0 0 1 0 1 0 1 1 0 0 0 1 0 1 0 0 1 0 1 0 0 0 1 1 0 0 1 1 0 0
JX17 14 0 1 0 0 0 0 1 1 1 0 0 0 0 0 0 1 1 0 1 1 0 1 0 1 0 0 1 1 1 1 0 0 0 1 1 1 0 0 1 0 0 0 1 1 0 1 1 0 0 1 0 0 1 1 1 0 1 1 0 1 0 0 0 1 1 1 1 1 1 1 0 1 1 1 1 0 0 1 0 0 1 0 0 1 0 0 0 0 1 1 0 1 0 1 0 1 1 0 0 0 0 1 0 0 1 1 0 1 0 0 0 0 1 0 1 0 1 1 0 0 0 0 1 1 0 0 1 1 0 0 0 0 0 1 0 1 0 0 1 1 0 0 1 0 0 0 0 0 1 1 0 1 1 0 0 0 0 1 1 0 0 0 1 1 1 1 0 0 0 0 0 1 0 0 1 0 0 0 1 0 0 0 1 1 0 1 0 0 1 1 1 1 1 0 1 0 1 0 1 0 0 1 0 1 0 1 0 0 1 0 0 1 0 0 1 0 1 0 1 1 0 0
LZ1 15 0 0 1 0 0 1 0 0 1 0 1 0 0 0 0 1 1 0 1 0 0 1 0 0 0 0 1 1 1 1 0 0 0 1 1 0 1 1 1 0 0 1 1 1 0 0 1 0 0 0 0 0 0 0 1 0 1 1 0 1 1 0 1 1 0 0 1 0 1 1 0 0 1 0 0 1 0 0 1 0 0 1 0 0 1 0 0 0 0 0 0 0 0 1 1 1 1 1 0 1 0 0 0 0 1 1 0 1 0 1 0 0 0 0 1 1 1 0 0 0 0 0 0 0 0 1 1 0 1 0 0 0 0 0 0 1 0 0 1 0 1 1 0 0 0 0 0 0 1 1 0 1 1 1 0 1 0 1 0 0 0 1 1 1 1 1 0 0 0 0 0 1 0 0 1 0 0 0 1 0 0 0 1 0 1 1 0 0 1 1 0 0 1 0 1 0 1 0 0 0 0 0 1 1 0 1 0 0 1 0 0 0 0 0 1 0 0 1 1 1 0 1
LZ2 15 0 0 1 0 0 1 1 0 1 0 1 0 0 0 0 1 1 0 1 1 0 1 0 0 0 0 1 1 0 1 0 0 0 1 1 1 0 1 1 1 1 1 1 1 0 0 1 0 0 0 0 0 0 0 0 0 1 1 1 0 1 0 1 1 0 1 0 0 0 1 1 1 1 1 1 0 0 1 0 0 1 1 0 1 0 0 0 0 0 0 1 1 0 1 0 1 0 0 0 0 0 0 1 0 1 0 1 1 0 1 0 0 0 0 1 1 1 0 0 0 0 0 0 1 1 0 0 0 1 0 0 1 0 0 1 0 1 1 0 0 0 1 0 0 0 0 0 0 0 1 0 1 1 1 0 0 0 1 0 0 0 1 1 1 1 1 0 0 0 0 0 1 0 0 1 0 0 0 1 0 0 0 1 1 0 1 0 0 1 1 0 0 0 0 0 0 1 0 1 0 0 0 1 0 0 1 0 0 1 0 0 0 0 0 1 0 0 1 1 1 0 0
LZ3 15 0 0 1 0 0 1 1 0 1 0 0 0 0 0 0 1 0 0 1 1 0 1 0 0 1 0 1 1 1 1 0 0 0 1 1 1 0 0 1 0 1 1 1 1 0 1 1 1 0 0 0 1 1 0 0 0 1 1 1 0 1 0 1 0 1 1 0 0 1 0 1 0 1 1 0 0 1 1 1 0 0 1 0 1 0 0 0 0 0 0 0 1 0 1 1 1 0 0 1 1 0 0 0 1 1 0 1 1 0 1 0 0 1 0 0 1 1 1 0 0 0 0 0 0 1 1 1 0 0 0 0 1 0 0 1 1 1 0 1 0 0 1 0 0 0 0 0 0 0 1 0 1 1 1 0 0 0 1 0 0 0 1 1 1 1 1 0 1 1 0 0 1 0 0 1 0 0 0 1 0 0 0 1 1 0 1 1 0 1 1 1 0 0 0 0 1 1 0 1 0 0 0 1 1 0 1 0 0 1 0 1 0 0 0 1 0 1 1 1 1 0 1
LZ4 15 0 1 0 0 0 1 1 0 1 0 0 0 0 0 1 1 1 0 1 0 0 1 0 0 0 1 1 1 0 1 0 1 0 1 1 1 0 1 1 0 1 0 1 1 0 1 1 0 0 0 0 0 0 0 1 0 1 1 1 0 0 0 1 0 0 0 1 0 0 0 1 0 1 0 0 0 0 1 1 0 0 1 0 1 0 0 1 0 0 0 0 1 0 1 0 1 0 0 0 1 1 0 0 1 1 0 1 0 0 1 0 0 1 0 0 0 1 1 1 0 0 0 0 1 1 1 0 0 1 1 0 0 0 0 0 1 1 0 1 1 0 1 0 0 0 0 0 0 0 1 0 1 1 1 0 0 0 1 0 0 0 1 1 0 0 1 0 1 0 0 0 1 0 0 1 0 0 0 1 0 0 0 1 0 0 1 0 1 1 1 0 0 1 0 0 0 1 0 1 0 0 0 0 1 0 1 0 0 1 0 1 1 0 0 1 0 0 1 1 0 0 0
LZ5 15 0 0 1 0 0 1 0 0 1 0 1 0 0 0 0 1 1 0 1 0 0 1 0 1 1 0 1 0 0 1 0 0 0 1 1 1 0 0 1 0 0 1 1 1 0 1 1 0 0 0 0 0 0 0 0 1 1 1 1 0 0 0 1 0 0 1 0 0 1 0 1 0 1 0 0 0 0 1 1 0 0 1 0 1 0 0 1 0 0 0 0 1 0 1 0 1 1 0 1 0 1 0 0 1 1 0 1 0 0 1 0 0 1 0 0 0 1 1 1 0 0 0 0 1 1 1 1 0 0 0 0 0 0 0 1 1 1 0 0 0 0 1 0 0 0 0 1 0 0 1 0 1 1 1 0 1 1 1 0 0 0 0 1 0 1 0 0 1 1 0 0 1 0 0 1 0 0 0 1 0 0 0 1 0 0 1 1 0 1 0 0 0 0 0 0 0 1 1 1 0 0 0 1 1 0 1 0 0 0 0 1 0 0 0 1 1 1 1 1 0 0 1
LZ6 15 0 1 1 0 0 1 0 0 1 0 0 0 0 0 0 1 1 0 1 1 1 1 0 1 1 0 1 1 0 1 0 0 0 1 1 1 0 0 1 1 0 1 1 1 0 1 1 1 0 0 0 0 0 0 0 0 1 1 0 1 1 0 1 0 0 1 1 0 1 0 1 1 1 1 1 0 0 1 1 0 0 1 0 0 0 1 0 0 0 0 1 0 0 1 0 1 1 0 0 0 0 1 1 0 1 0 1 0 0 1 0 0 1 0 1 0 1 1 0 0 0 0 0 1 1 1 1 0 0 0 0 0 0 0 1 0 0 1 0 1 0 1 1 0 1 0 1 0 0 1 0 1 1 1 0 0 0 1 0 0 0 0 1 1 0 1 0 1 0 0 0 1 0 0 1 0 0 0 1 0 0 0 1 1 1 1 1 0 1 1 0 0 0 0 0 0 1 1 0 0 0 0 1 0 0 1 0 0 1 0 1 1 0 0 1 0 1 1 1 0 0 1
LZ7 15 0 0 1 0 0 1 0 0 1 0 1 0 0 0 0 1 0 0 1 0 0 1 0 0 0 0 1 1 0 1 0 0 0 1 1 1 0 1 0 1 0 1 1 1 0 1 1 0 0 0 0 0 1 1 1 0 1 1 1 0 1 1 1 0 0 1 0 0 1 1 1 0 1 1 0 0 0 1 1 0 0 1 0 0 0 0 0 0 0 0 1 1 0 0 1 1 1 1 0 0 0 0 0 1 1 0 1 1 0 1 0 0 1 0 0 1 1 1 0 0 0 0 0 1 1 1 1 0 0 0 0 0 0 0 1 1 1 1 0 1 0 1 0 0 0 0 1 0 0 1 0 1 1 1 0 0 0 1 0 0 0 0 1 1 1 1 0 0 0 0 0 1 0 0 1 0 0 0 1 0 0 0 1 0 1 1 0 0 1 1 0 1 1 0 0 1 1 1 0 0 0 0 1 1 0 1 0 0 1 0 1 0 0 0 1 0 1 1 0 1 0 0
LZ8 15 0 0 1 0 0 1 0 0 1 0 0 1 0 0 0 1 1 0 1 1 1 1 1 1 0 1 0 1 0 1 0 0 0 1 1 1 0 1 0 0 0 0 1 0 0 1 1 0 0 0 0 0 1 1 1 0 1 1 1 0 1 1 1 0 0 1 0 0 1 0 1 1 1 0 0 0 0 1 1 0 0 1 0 1 0 0 0 0 0 1 0 1 1 0 1 1 0 0 0 0 1 0 0 1 0 0 1 0 0 1 0 0 0 0 1 1 1 0 0 0 0 0 1 1 0 1 0 0 1 0 1 0 0 0 1 0 1 0 1 0 0 1 0 0 0 0 1 0 0 1 0 1 1 1 0 0 0 1 0 0 0 1 0 1 1 0 0 1 0 0 0 1 0 0 1 0 0 0 1 0 0 0 1 1 1 1 0 1 0 1 0 1 1 0 0 1 1 0 1 0 0 1 1 0 0 1 0 0 0 0 1 0 0 0 1 0 1 1 0 0 1 0
LZ9 15 0 0 1 0 0 1 0 0 1 0 1 0 0 0 0 1 1 0 1 0 0 1 0 1 1 0 1 0 0 1 0 0 0 1 1 1 0 0 1 0 0 1 1 1 0 1 1 0 0 0 0 0 0 0 0 1 1 1 1 0 0 0 1 0 0 1 0 0 1 0 1 0 1 0 0 0 0 1 1 0 0 1 0 1 0 0 1 0 0 0 0 1 0 1 0 1 1 0 0 0 0 0 0 1 1 0 1 1 0 1 0 0 1 0 0 1 1 1 0 0 0 0 0 1 1 1 1 0 0 0 0 0 0 0 1 1 1 1 0 1 0 1 0 0 0 0 1 0 0 1 0 1 1 1 0 0 0 1 0 0 0 0 1 1 1 1 0 0 0 0 0 1 0 0 1 0 0 0 1 0 0 0 1 0 0 1 1 0 1 0 0 0 0 0 0 0 1 1 1 0 0 0 1 1 0 1 0 0 1 0 0 0 0 0 1 1 1 1 1 1 0 1
LZ10 15 0 1 1 0 0 1 0 0 1 0 0 0 0 0 0 1 1 0 1 1 1 1 0 1 1 0 1 1 0 1 0 0 0 1 1 1 0 0 1 1 0 1 1 1 0 1 1 1 0 0 0 0 0 0 0 0 1 1 0 1 1 0 1 0 0 1 1 0 1 0 1 1 1 1 1 0 0 1 1 0 0 1 0 0 0 1 0 0 0 0 1 0 0 1 0 1 1 0 0 0 1 0 0 1 0 0 1 0 0 1 0 0 0 0 1 1 1 0 0 0 0 0 1 1 0 1 0 0 1 0 1 0 0 0 1 0 1 0 1 0 0 1 0 0 0 0 1 0 0 1 0 1 1 1 0 0 0 1 0 0 0 1 0 1 1 0 0 1 0 0 0 1 0 0 1 0 0 0 1 0 0 0 1 1 1 1 1 0 1 1 0 0 0 0 0 0 1 1 0 0 0 1 1 0 0 1 0 0 0 0 1 1 0 0 1 0 1 1 1 0 1 1
NP1 16 0 0 0 0 1 0 1 1 1 0 1 0 0 0 1 1 1 0 1 1 1 1 1 1 1 0 1 1 1 0 0 0 0 1 0 1 1 1 0 0 0 0 0 1 0 1 1 0 0 0 0 0 0 0 1 0 1 0 1 0 0 1 0 1 0 0 1 0 1 0 0 0 0 1 0 1 0 0 1 0 0 0 0 0 0 0 0 1 0 0 1 1 1 0 0 1 0 1 1 0 0 0 1 0 1 0 1 1 0 0 0 0 1 0 1 0 0 1 0 0 0 0 0 1 1 0 0 0 0 1 1 0 1 0 1 1 0 0 0 1 0 0 0 0 0 0 0 0 0 1 0 1 1 1 0 0 1 1 0 0 0 0 0 1 0 1 0 0 0 0 0 1 0 0 0 1 1 0 0 1 1 0 1 1 1 1 0 0 1 1 0 0 1 0 1 0 1 0 0 0 0 0 1 1 0 1 0 1 1 0 0 0 0 0 1 0 1 0 1 1 1 0
NP2 16 1 0 0 0 1 0 1 1 1 0 1 0 1 0 1 1 1 0 1 1 1 0 1 1 0 0 1 1 1 0 0 0 0 1 0 1 0 1 0 0 0 0 0 1 0 0 1 1 0 1 0 0 1 0 1 1 1 0 0 0 1 1 0 1 0 0 0 0 1 0 0 0 1 0 0 1 0 0 1 0 0 1 0 0 0 0 0 1 0 0 1 1 1 1 0 1 0 1 1 0 0 0 1 0 1 0 1 1 0 0 0 1 1 0 1 0 0 1 0 0 1 1 1 1 1 0 0 0 0 1 0 0 1 0 0 1 0 0 0 1 1 0 0 0 0 0 0 0 1 1 0 1 1 1 1 0 0 1 0 0 0 1 0 1 0 1 0 0 0 0 0 1 0 0 0 1 1 0 0 1 1 0 1 1 1 0 0 0 1 1 1 0 1 0 1 0 1 0 0 0 1 1 0 1 1 1 0 1 1 0 0 0 0 0 1 1 1 1 1 1 0 0
NP3 16 0 0 0 0 1 0 1 1 1 0 1 0 1 0 1 1 1 0 1 1 1 1 1 1 0 0 1 1 0 1 0 0 0 1 0 1 0 1 1 0 0 1 0 1 0 1 1 0 0 0 0 0 0 0 1 0 1 0 0 0 0 1 0 1 0 0 0 0 1 0 0 0 0 1 0 1 0 0 1 0 0 0 0 0 0 0 0 1 0 0 1 1 1 1 0 1 1 1 1 0 0 0 1 0 1 0 1 0 1 0 1 0 1 0 1 0 0 1 0 0 0 1 0 1 1 0 0 0 0 1 0 0 1 0 1 1 0 0 0 1 0 0 0 0 0 0 0 0 1 1 0 1 1 1 0 0 0 1 0 0 0 1 0 1 0 1 0 0 0 0 0 1 0 0 0 1 1 0 0 1 1 0 1 1 1 1 0 0 1 1 0 0 1 0 1 0 1 0 0 0 1 0 1 1 1 1 0 0 1 0 0 0 0 0 1 0 1 0 1 0 0 1
NP4 16 0 0 0 0 1 0 1 1 1 0 1 0 1 0 1 1 1 0 1 1 1 0 0 1 0 0 1 1 0 1 0 0 0 1 1 1 0 0 1 0 1 1 0 1 0 1 1 0 0 0 0 1 1 0 1 1 0 0 0 0 1 1 0 1 0 0 0 0 1 0 0 0 0 0 0 1 1 0 1 0 0 1 1 0 0 0 1 0 0 0 1 1 0 1 0 1 0 1 1 0 0 0 0 0 1 0 1 1 0 0 0 0 1 0 1 0 1 1 0 0 0 0 0 1 1 1 0 0 0 1 0 0 1 0 0 1 0 0 0 1 1 0 1 0 1 0 0 0 0 1 0 1 1 1 0 0 0 1 0 0 0 1 0 0 0 1 0 1 0 0 0 1 0 0 0 1 1 0 0 1 1 0 1 1 1 0 0 0 1 1 1 0 1 0 0 0 1 0 0 0 0 0 1 1 0 1 0 1 1 0 1 0 0 0 1 1 1 1 1 1 0 1
NP5 16 0 0 0 0 1 0 1 1 1 0 1 0 1 0 1 1 1 0 1 1 1 1 1 1 0 0 1 1 0 0 0 0 0 1 0 1 1 1 0 0 0 0 1 1 1 1 1 0 0 0 0 1 0 0 1 1 1 0 0 0 0 1 0 1 0 0 0 0 1 0 0 0 0 1 0 1 0 0 1 0 0 0 0 0 0 0 0 0 0 0 1 1 0 1 0 1 0 1 1 0 0 0 1 0 1 0 1 1 0 0 0 0 1 0 1 0 1 1 0 0 1 0 0 1 1 1 0 0 0 1 0 0 0 0 1 1 0 0 0 1 0 0 0 0 0 0 0 0 0 1 0 1 1 1 0 0 0 1 0 0 0 1 0 1 0 1 0 0 0 0 0 1 0 0 0 1 1 0 0 1 1 0 1 1 1 1 0 0 1 1 0 0 1 0 1 0 1 0 0 0 0 0 1 1 0 1 0 0 1 0 0 1 0 0 1 1 1 0 1 1 0 1
NP6 16 0 0 0 0 1 0 1 1 1 0 1 0 1 0 1 1 1 0 1 1 1 1 1 1 0 0 1 1 1 0 0 0 0 1 0 1 1 1 0 0 0 0 0 1 0 0 1 0 0 0 0 0 1 0 1 1 0 1 1 0 0 1 0 1 0 0 0 0 1 0 0 0 0 1 0 1 0 0 1 0 0 0 0 0 0 0 0 0 0 0 1 1 0 1 0 1 0 1 1 0 0 0 0 0 1 0 1 0 0 0 1 0 1 0 1 0 1 1 0 0 0 0 0 1 1 1 0 0 0 1 0 0 1 0 0 1 0 0 0 1 1 0 0 0 0 0 0 0 0 1 0 1 1 1 0 0 0 1 0 0 0 1 0 1 0 1 0 0 0 0 0 1 0 0 0 1 1 0 0 1 1 0 1 1 1 1 0 0 1 1 1 0 1 0 0 0 1 0 0 0 0 0 1 1 0 1 0 0 1 0 0 0 0 0 1 1 1 0 1 1 0 0
NP7 16 0 1 1 0 1 1 1 1 1 0 1 0 1 0 1 1 1 0 1 1 1 1 0 1 1 0 1 1 1 1 0 0 0 1 0 1 1 1 1 0 1 0 0 1 0 1 1 0 0 0 0 1 1 0 1 0 1 1 0 0 1 1 0 1 0 0 1 0 1 0 0 0 0 1 0 0 1 0 1 0 0 1 0 0 0 0 0 1 0 0 0 1 0 1 0 1 0 1 0 0 0 0 1 0 1 0 1 1 0 0 0 0 1 0 1 1 1 1 0 0 0 0 0 1 1 1 0 0 0 1 1 0 0 0 0 1 0 0 0 1 0 0 0 0 0 0 0 0 1 1 0 1 1 1 1 0 0 1 0 0 0 1 0 0 0 1 0 0 0 0 0 1 0 0 0 1 1 0 0 1 1 0 1 1 1 1 1 0 1 1 0 0 1 0 1 0 1 0 0 1 0 0 1 1 1 1 0 0 1 0 1 0 0 0 1 0 1 0 1 1 1 0
NP8 16 0 1 1 0 1 1 1 1 1 0 1 0 1 0 1 1 1 0 1 1 0 1 1 1 0 0 1 1 0 1 0 0 0 1 0 1 1 0 0 0 0 0 1 1 1 0 1 0 0 0 0 0 1 0 1 1 1 0 0 0 0 1 0 1 0 0 0 0 1 0 0 0 0 1 1 1 1 0 1 0 0 0 0 0 0 0 0 1 1 0 1 1 1 1 0 1 0 1 0 0 0 0 1 0 1 0 1 1 0 0 0 0 1 0 1 0 1 1 0 0 0 0 0 1 1 1 0 0 0 1 1 0 1 0 0 1 0 0 0 1 0 0 0 0 0 0 0 0 1 1 0 1 1 1 1 0 0 1 0 0 0 1 0 0 0 1 0 0 1 0 0 1 0 0 0 1 1 0 0 1 1 0 1 1 0 1 0 0 1 1 0 0 1 0 1 0 1 0 0 0 0 0 0 1 1 1 0 0 1 0 0 1 0 1 1 1 1 0 1 1 1 0
NP9 16 0 0 0 0 1 0 1 1 1 0 1 0 1 0 1 0 1 0 1 1 0 1 1 1 0 1 1 1 0 0 0 0 0 1 0 1 1 1 1 0 1 0 0 1 0 1 1 0 0 1 0 1 1 0 1 0 1 1 0 0 1 1 0 1 0 0 0 1 1 0 0 0 0 1 1 1 0 0 1 0 0 1 0 0 0 0 0 0 0 1 1 1 1 0 0 1 0 1 1 0 1 0 0 0 1 0 1 1 1 0 0 0 1 0 1 0 1 1 0 0 0 0 0 1 1 0 0 0 0 1 0 0 1 0 1 1 0 0 0 1 0 0 1 0 0 0 0 0 1 1 0 1 1 1 1 0 0 1 0 0 0 1 0 1 0 1 0 0 1 0 0 1 0 0 0 1 1 0 0 1 1 0 1 1 0 1 0 0 1 1 0 0 1 0 1 0 1 0 0 0 0 0 1 1 1 1 0 0 1 0 0 0 0 0 1 0 1 1 0 1 0 0
NP10 16 1 0 0 0 1 0 1 1 1 0 1 0 1 0 1 1 1 0 1 1 0 1 1 1 1 0 1 1 0 0 0 0 0 1 0 1 0 0 0 0 0 1 0 1 0 0 1 0 0 0 0 0 0 0 1 1 1 0 0 0 0 1 0 1 0 0 0 0 1 0 0 1 0 1 0 1 1 0 1 0 0 1 0 0 0 0 0 1 1 0 1 1 1 0 0 1 0 1 1 0 0 0 1 0 1 0 1 0 1 1 1 0 1 0 1 0 0 1 0 0 0 0 0 1 1 0 0 0 0 1 0 0 1 0 1 1 0 0 0 1 0 0 1 0 0 0 1 0 1 1 0 1 1 1 0 0 0 1 0 0 0 1 0 0 0 1 1 1 0 0 0 1 0 0 0 1 1 0 0 1 1 0 1 1 0 1 1 0 1 1 0 0 1 0 1 0 1 0 0 1 0 0 1 1 1 1 0 0 1 1 0 0 0 0 1 0 1 1 0 0 1 1
NP11 16 0 0 0 0 1 0 1 1 1 0 1 0 1 1 1 0 1 0 1 1 1 0 1 1 0 1 1 1 1 0 0 0 0 1 0 1 0 1 1 0 0 0 0 1 0 1 1 1 0 0 0 0 0 0 1 0 0 0 1 0 0 1 0 1 0 0 0 0 1 0 0 0 1 1 0 1 0 0 1 0 0 0 0 0 1 0 0 0 0 0 1 1 1 1 0 1 0 1 1 0 0 0 0 0 1 0 1 1 0 1 1 0 1 0 1 0 0 1 0 0 1 1 0 1 1 0 0 0 0 1 1 0 1 0 0 1 0 0 0 1 1 1 0 0 0 0 1 0 1 1 1 1 1 1 1 0 0 1 0 0 0 1 0 1 0 1 1 0 0 0 0 1 0 0 0 1 1 0 0 1 1 0 1 1 1 0 0 0 1 1 1 0 1 0 1 0 1 0 0 1 0 0 0 1 1 1 1 1 1 0 0 0 1 0 1 0 1 0 1 1 1 1
NP12 16 1 1 0 0 1 0 1 1 1 0 1 0 1 1 1 1 1 0 1 0 1 1 1 1 0 1 1 1 0 0 0 0 0 1 0 1 1 0 0 1 0 0 0 1 0 0 1 0 0 1 0 1 1 0 1 0 1 1 1 0 1 1 0 1 0 0 0 0 1 0 0 0 0 1 1 1 0 0 1 0 0 0 0 0 0 0 0 1 1 0 1 1 0 1 0 1 0 1 1 0 0 0 1 0 1 0 1 1 0 1 1 0 1 0 1 0 0 1 0 0 0 0 0 1 1 0 0 1 0 1 0 0 0 0 0 1 0 0 0 1 1 0 1 0 0 0 1 0 1 1 0 1 1 1 0 0 0 1 0 1 0 1 0 0 0 1 1 0 0 0 0 1 0 0 0 1 1 0 0 1 1 0 1 0 1 1 0 1 1 1 0 0 1 0 1 0 1 0 0 1 0 0 0 1 1 1 0 1 1 1 0 1 1 0 1 0 1 0 1 1 0 0
NP13 16 1 0 0 0 1 0 1 1 1 0 1 0 1 0 1 1 1 0 1 1 0 1 1 1 0 1 1 1 0 0 0 0 1 1 0 1 1 0 0 0 0 0 0 1 0 1 1 0 1 1 0 1 1 0 1 0 1 0 0 0 1 1 0 1 0 0 0 0 1 0 0 0 0 1 0 1 0 0 1 0 0 1 0 0 0 0 0 1 1 0 1 1 0 1 0 1 0 1 1 0 0 0 1 0 1 0 1 1 0 0 1 0 1 0 1 0 0 1 0 0 0 0 0 1 1 0 0 1 0 1 0 0 1 0 0 1 0 0 0 1 1 1 0 0 0 0 1 0 1 1 0 1 1 1 0 0 0 1 0 1 0 1 0 0 0 1 1 0 0 0 0 1 0 0 0 1 1 0 0 1 1 0 1 1 0 1 0 1 1 1 0 0 1 0 1 0 1 0 0 0 0 0 0 1 1 1 0 1 1 1 0 0 1 0 1 0 1 1 1 1 0 0
NP14 16 0 0 0 0 1 0 1 1 1 0 1 0 1 0 1 1 1 0 1 1 0 1 1 1 1 0 1 1 0 1 0 0 1 1 0 1 1 1 0 0 0 0 0 1 0 0 1 1 1 0 0 0 0 0 1 0 0 0 0 1 0 1 0 1 0 1 1 1 1 0 1 0 0 0 0 1 0 0 1 0 0 1 0 0 0 0 1 0 0 0 0 1 0 1 0 1 0 1 1 0 0 0 0 0 1 0 1 1 0 1 0 0 1 0 1 0 0 1 0 0 0 0 0 1 1 0 0 0 0 1 1 0 1 0 0 1 0 0 0 1 0 0 0 0 0 0 0 0 1 1 0 1 1 1 0 0 0 1 0 0 0 1 0 0 0 1 0 0 1 0 0 1 0 0 0 1 1 0 0 1 1 0 1 1 0 1 1 0 1 1 0 0 1 0 1 0 1 0 0 0 0 0 0 1 1 1 0 0 1 0 0 0 0 0 1 0 1 1 1 1 1 1
NP15 16 0 1 0 0 1 0 1 1 1 0 1 0 1 0 1 1 1 0 1 1 0 1 1 1 0 0 1 1 1 0 0 0 0 1 0 1 0 1 0 0 0 1 0 1 0 1 1 0 0 1 0 1 0 0 1 0 1 0 0 0 1 1 0 0 0 1 1 1 1 0 1 0 0 1 0 1 0 0 1 0 0 0 0 0 0 0 0 1 0 0 1 1 0 1 0 1 0 1 1 0 0 0 1 0 1 0 1 1 0 1 0 0 1 0 1 0 0 1 0 0 0 0 0 1 1 0 0 0 0 1 0 0 1 0 1 1 0 0 0 1 0 0 0 0 0 0 1 0 0 1 1 1 1 1 0 0 0 1 0 0 0 1 1 0 0 1 1 0 1 0 0 1 0 0 0 1 1 0 0 1 0 0 1 1 0 1 0 0 1 1 1 0 1 0 0 0 1 0 0 0 0 0 1 1 0 1 1 0 1 1 0 1 0 0 1 0 1 0 1 1 0 0
NP16 16 0 0 0 0 1 0 0 1 1 0 1 0 0 0 1 1 1 0 1 1 0 1 1 0 1 0 1 1 0 0 0 0 0 1 0 1 1 1 0 0 0 0 0 1 1 1 1 1 1 0 0 0 0 0 1 0 0 0 0 0 1 1 0 1 0 0 1 1 1 0 0 0 0 1 0 1 0 0 1 0 0 0 0 0 0 0 0 1 0 1 0 1 0 1 0 1 0 1 0 0 1 0 1 0 1 0 0 1 0 1 0 0 1 0 1 0 0 1 0 0 0 0 0 1 0 0 0 0 0 1 0 0 0 0 1 1 0 0 0 1 0 0 0 0 0 0 1 0 0 1 0 1 1 1 0 0 0 1 0 0 0 1 1 0 0 1 1 0 0 0 0 1 0 0 0 1 1 0 0 1 0 0 1 1 0 1 1 0 1 1 0 0 1 0 1 0 1 0 0 0 0 0 1 1 0 1 0 0 1 0 0 0 0 1 1 0 1 0 1 1 0 0
NP17 16 1 0 0 0 1 0 0 1 1 0 1 0 1 0 1 1 1 0 1 1 1 1 0 0 1 1 1 1 0 0 0 0 0 1 0 1 1 0 0 0 0 0 1 1 1 0 1 0 1 0 0 1 0 0 1 0 1 0 0 0 1 1 0 1 0 0 1 1 1 0 0 0 0 1 0 0 0 0 1 0 0 1 0 0 1 0 0 1 0 1 1 1 0 1 0 1 0 1 1 0 1 0 1 0 1 0 0 1 0 1 0 0 1 0 1 0 1 1 0 0 0 0 0 1 1 0 0 0 0 1 0 0 1 0 0 1 0 0 0 1 0 0 0 0 0 0 1 0 0 1 0 1 1 1 0 0 0 1 1 0 0 1 1 0 0 1 1 0 1 0 0 1 0 0 0 1 1 0 0 1 0 0 1 1 1 1 0 0 1 1 0 0 1 0 0 0 1 0 0 1 0 0 0 1 0 1 0 0 1 1 0 0 0 1 1 0 1 1 1 1 0 0
NP18 16 0 0 0 0 1 0 0 1 1 0 1 0 1 1 1 0 1 0 1 1 1 0 1 0 0 0 1 1 0 1 0 0 1 1 1 1 1 0 0 0 0 0 0 1 1 0 1 0 0 0 0 0 0 0 1 0 0 0 1 0 0 1 0 1 0 0 1 0 1 0 0 0 0 0 0 1 1 0 1 0 0 0 0 0 0 0 0 1 0 1 1 1 0 1 0 1 0 1 1 0 1 0 0 0 1 0 0 0 0 0 0 0 1 0 1 1 0 1 0 0 0 0 0 1 1 0 0 0 0 1 0 0 1 0 0 1 0 0 0 1 0 0 0 0 0 0 1 0 1 1 0 1 1 1 0 0 0 1 0 0 0 0 0 0 0 1 1 0 1 0 0 1 0 0 0 1 1 0 0 1 0 0 1 1 0 1 0 0 1 1 0 0 1 0 1 0 1 0 0 0 0 0 1 1 1 1 0 0 1 1 0 0 1 0 1 0 1 0 1 1 0 0
JI1 17 0 0 0 0 1 0 1 0 1 0 1 0 1 0 1 0 1 0 1 0 1 0 1 1 0 0 1 1 0 1 0 0 0 1 0 1 1 0 0 1 0 0 0 0 0 0 1 0 0 0 0 0 0 0 1 0 0 1 0 0 1 1 0 1 0 0 1 1 1 0 0 0 0 0 0 1 1 0 1 0 0 0 0 0 0 0 0 0 1 1 1 1 0 1 0 1 0 1 0 1 1 0 0 1 1 0 0 0 0 1 0 1 0 0 1 0 0 0 0 0 0 0 0 1 0 1 0 1 0 1 0 0 0 0 1 1 1 1 0 1 1 0 0 0 0 1 0 0 0 1 0 1 1 1 0 0 0 1 0 0 0 1 0 0 0 1 1 1 0 0 0 0 1 0 0 1 0 0 0 1 0 0 1 0 1 0 1 0 1 1 0 0 1 0 0 0 1 0 0 0 1 0 1 1 0 1 0 1 1 1 1 0 0 0 1 1 1 0 1 0 0 1
JI2 17 0 0 0 0 1 0 1 0 1 0 1 0 1 0 1 0 1 0 1 0 0 0 0 0 0 0 1 1 0 0 0 0 0 1 1 1 0 1 0 1 1 1 0 1 1 1 1 0 0 0 0 1 1 0 1 1 0 0 0 0 0 1 0 1 0 1 1 1 1 0 0 0 0 0 0 1 1 0 1 0 0 0 1 0 0 0 1 0 1 1 0 1 1 0 0 1 0 1 0 0 1 0 0 0 1 0 0 0 0 1 0 1 0 1 1 0 0 0 0 0 1 1 1 1 0 1 0 0 0 1 0 0 0 0 0 1 1 0 0 1 1 0 0 0 0 0 0 0 1 1 1 1 1 0 1 0 0 1 0 0 0 1 0 0 0 1 1 1 0 0 0 0 1 0 0 1 0 0 0 1 0 0 1 0 0 1 1 0 1 1 0 0 1 0 1 0 1 0 0 0 1 1 0 1 1 1 1 1 1 1 1 0 0 1 1 1 1 0 1 0 0 1
JI3 17 0 0 0 0 1 0 1 0 1 0 1 0 1 0 1 0 1 0 1 1 0 0 1 1 1 0 1 1 0 1 1 0 1 1 1 1 0 1 1 0 1 0 0 1 0 1 1 0 0 1 0 1 1 0 1 1 0 0 0 0 0 1 0 1 0 0 1 1 1 0 0 0 0 0 0 1 1 0 1 0 0 0 0 0 0 0 0 0 0 0 1 1 1 0 0 1 0 1 0 1 1 0 0 0 1 0 1 0 0 1 1 0 0 1 1 0 0 0 0 0 0 1 0 1 0 0 1 1 0 1 0 0 1 0 1 1 0 1 0 1 0 0 0 0 0 0 0 0 0 1 0 1 1 0 0 0 0 1 0 0 0 1 0 0 0 1 1 1 0 0 0 0 1 0 0 1 0 0 0 1 0 0 1 0 1 0 1 0 1 1 0 0 1 0 1 0 1 0 0 0 1 0 1 1 0 1 0 0 1 1 1 0 0 0 1 1 1 0 0 0 0 1
JI4 17 0 0 1 1 1 0 1 0 1 0 1 0 1 1 1 0 1 0 1 0 1 0 1 1 1 0 1 1 1 1 0 0 0 1 0 1 1 1 1 1 1 0 0 1 1 1 1 0 0 1 0 0 0 0 1 1 0 0 1 0 1 1 0 1 0 1 0 0 1 0 0 0 0 0 0 0 1 0 1 0 0 0 1 0 0 0 0 0 1 1 0 1 1 0 0 1 0 1 0 0 0 0 0 1 1 0 1 0 0 1 0 1 0 1 1 0 0 0 0 0 0 1 0 1 0 0 1 1 0 1 0 0 1 0 0 1 1 1 0 1 1 1 1 0 0 0 0 0 1 1 1 1 1 0 0 0 0 1 0 1 0 1 0 0 1 1 1 1 0 0 0 0 1 0 0 1 0 0 0 1 0 0 1 0 1 0 1 0 1 1 0 0 1 0 1 0 1 0 0 0 1 0 0 1 1 1 1 0 1 1 1 0 0 0 1 1 1 0 0 0 0 1
JI5 17 0 0 0 0 1 0 0 1 1 0 1 0 0 0 1 1 1 0 1 1 1 1 0 0 1 0 1 1 0 0 1 0 1 1 0 1 0 1 1 0 1 1 0 1 0 1 1 0 0 1 0 1 1 0 1 1 0 0 0 0 1 1 0 1 0 0 1 1 1 0 0 0 0 0 0 0 1 0 1 0 0 1 0 0 0 0 0 0 0 0 1 1 1 1 0 1 0 1 0 0 0 0 0 0 1 0 0 0 0 1 0 1 0 1 1 0 0 0 0 0 0 1 0 1 0 0 0 0 0 1 0 0 1 0 0 1 0 1 0 1 0 0 0 0 0 0 0 0 1 1 0 1 1 0 0 0 0 1 0 0 0 1 0 0 0 1 1 1 0 0 0 0 1 0 0 1 0 0 0 1 0 0 1 0 1 1 1 0 1 1 0 0 1 0 1 0 1 0 0 0 1 0 0 1 1 1 0 0 1 1 1 0 0 0 1 1 1 1 1 0 0 1
JI6 17 0 0 0 0 1 0 0 1 1 0 1 0 1 0 1 0 1 0 1 1 1 1 0 1 1 0 1 1 0 1 0 0 0 1 0 1 1 0 0 0 0 0 0 1 0 1 1 0 0 0 0 1 1 0 1 1 0 0 0 0 1 1 0 1 0 0 1 1 1 0 0 0 0 0 0 1 1 0 1 0 0 1 0 0 0 0 0 0 0 1 1 1 1 1 0 1 0 1 0 0 0 0 0 0 1 0 0 0 0 1 1 1 0 0 1 0 0 0 0 0 1 1 1 1 0 0 0 0 0 1 0 0 0 0 0 1 1 1 0 1 0 0 0 0 0 0 0 0 0 1 0 1 1 0 0 0 0 1 0 0 0 1 0 0 0 1 0 1 0 0 0 0 1 0 0 1 0 0 0 1 0 0 1 0 1 1 1 0 1 1 0 0 1 0 0 0 1 0 0 0 1 1 0 1 0 1 0 0 1 0 1 0 0 0 1 1 1 1 1 0 0 1
XC1 18 0 0 1 0 1 0 0 1 0 0 1 0 0 1 1 0 1 0 1 1 1 0 1 0 1 1 1 1 1 1 0 1 0 1 1 1 0 1 0 1 0 0 0 1 0 0 1 0 0 1 0 0 1 0 1 0 0 1 0 0 1 0 0 1 0 0 0 1 1 0 1 1 1 0 1 0 1 1 1 0 0 0 0 1 0 0 0 0 0 0 1 1 0 1 0 1 1 0 0 0 0 0 1 0 0 0 0 1 1 1 0 0 0 0 1 1 0 1 1 0 0 0 0 1 1 1 1 1 0 1 0 1 0 0 0 1 0 0 0 0 1 1 1 0 1 0 1 1 0 1 1 1 0 0 0 0 0 1 0 1 0 1 0 1 0 0 1 0 0 0 0 1 1 0 0 0 1 1 0 1 1 0 1 1 1 0 1 1 1 1 1 0 1 1 0 0 1 1 1 0 0 0 0 1 0 1 0 1 0 1 0 0 1 0 1 0 1 0 0 1 0 1
XC2 18 0 1 0 0 1 0 0 1 0 1 1 0 0 0 1 1 1 1 1 0 0 0 0 1 1 0 1 1 1 0 0 0 0 1 1 1 1 0 0 0 0 0 1 1 0 0 1 0 1 0 0 0 0 0 1 0 0 1 0 0 1 0 0 1 0 0 0 1 1 1 0 1 0 0 0 1 1 1 1 0 0 0 0 1 0 0 0 0 0 0 1 1 0 0 1 1 1 0 0 0 0 0 0 0 1 0 0 1 0 1 0 0 0 0 1 1 1 0 1 0 0 0 1 1 1 1 0 0 0 1 0 1 0 0 0 1 0 0 0 1 0 1 1 0 1 0 1 1 0 1 0 1 1 0 0 1 0 0 1 0 0 1 0 1 1 0 1 1 0 0 1 1 1 0 0 0 1 0 1 0 1 1 1 0 0 0 1 0 1 1 1 0 1 1 0 1 1 1 1 0 0 1 0 1 0 1 0 0 0 1 0 1 0 0 1 0 1 0 0 1 1 1
XC3 18 0 0 1 0 1 0 0 1 0 0 1 0 0 0 1 0 1 1 1 0 0 0 0 1 0 0 1 1 0 0 0 0 1 1 0 1 0 0 1 0 0 0 0 1 0 1 1 0 0 1 0 0 1 0 1 0 0 1 0 1 0 0 0 1 0 0 0 1 1 0 0 1 0 0 1 0 0 0 1 0 0 0 0 0 0 0 0 0 0 1 0 0 1 1 0 1 1 0 0 0 0 0 0 0 1 0 0 1 0 1 0 0 0 0 1 1 0 1 1 0 0 0 0 1 0 1 1 0 0 1 0 1 0 0 1 1 0 0 0 0 1 1 0 0 0 0 1 1 0 1 1 1 0 0 0 0 0 1 0 1 0 0 0 1 0 0 1 0 0 0 0 1 1 0 0 0 1 0 0 0 0 1 1 0 0 1 0 0 1 1 0 0 1 1 0 0 1 1 0 0 0 0 1 1 0 1 0 1 0 1 0 0 0 0 1 0 1 0 0 1 0 1
XC4 18 0 0 0 0 1 0 0 1 0 1 1 0 0 1 0 1 1 1 1 1 0 0 0 0 1 0 1 1 0 0 0 1 0 1 1 1 0 1 0 0 0 0 0 1 0 0 1 0 0 1 0 0 0 0 1 1 0 1 0 1 0 1 0 1 0 0 0 1 1 0 1 1 0 0 1 0 0 0 1 0 0 0 0 1 0 0 1 0 0 0 1 0 1 0 1 1 1 0 0 0 0 0 1 0 1 1 0 1 0 1 0 0 0 1 0 1 1 0 1 0 0 0 0 1 0 1 1 1 0 1 0 1 0 0 0 1 0 0 0 1 1 1 0 0 0 0 1 0 0 1 0 1 1 0 0 1 0 0 0 1 0 1 0 1 1 0 1 0 0 0 1 1 0 0 0 1 1 0 1 0 0 1 1 1 0 0 1 0 1 1 0 0 1 0 0 1 1 1 1 0 0 0 0 1 0 1 0 1 0 1 0 0 1 0 1 1 1 0 0 1 0 1
XC5 18 0 0 0 0 1 0 0 0 1 0 1 0 0 0 1 0 1 1 1 1 0 1 0 1 0 0 1 1 1 0 0 1 1 1 0 1 1 0 0 0 0 0 1 1 0 0 1 0 0 1 0 0 1 0 1 0 0 1 1 0 1 0 0 1 0 0 1 0 1 0 1 1 0 0 1 0 1 0 1 1 0 0 0 1 0 0 0 0 0 0 1 1 0 1 0 1 1 0 0 0 0 0 1 0 0 1 0 1 0 1 0 0 0 0 1 1 0 0 1 1 0 0 1 1 1 1 0 1 0 1 1 1 0 0 1 1 0 0 0 0 1 1 1 0 0 0 1 1 0 1 1 0 1 1 0 0 0 1 1 1 0 0 0 1 0 0 1 0 0 0 0 1 1 0 0 1 0 1 1 0 1 1 1 1 0 1 0 0 1 1 1 0 1 1 0 1 1 1 1 0 0 1 0 1 0 1 0 1 0 1 0 0 0 0 1 0 1 0 0 1 1 0
